# Supplementary material for: Enhanced detection and molecular modeling of adaptive mutations in SARS-CoV-2 coding and non-coding regions using the c/µ test
Source: Virus Evol. 2024 Nov 6;10(1):veae089. doi: 10.1093/ve/veae089 (PMC11584280; doi:10.1093/ve/veae089)
Supplement: veae089_Supp [file veae089_supp.zip]

Archive with 3 entries (3 files):
- suppl_data/ALL_TR_segs_topmuts_v5.xlsx
- suppl_data/ALL_UTR_segs_topmuts_V2.xlsx
- suppl_data/SI_v41_nocomment-notrack.docx
