# Supplementary material for: Enhanced detection and molecular modeling of adaptive mutations in SARS-CoV-2 coding and non-coding regions using the c/µ test
Source: Virus Evol. 2024 Nov 6;10(1):veae089. doi: 10.1093/ve/veae089 (PMC11584280; doi:10.1093/ve/veae089)
Supplement: veae089_Supp [file veae089_supp.zip › suppl_data/ALL_TR_segs_topmuts_v5.xlsx]

## Sheet: ALL_TR_AA_NT
AA# (TR)	AA# (Gene)	Ref AA	CDS	Nsp	TopMut	Top1	Top Abundance	c	Ka	Ks	Ka-Ks	c/u	Ka/Ks	Ka/u	Ks/u	A	R	N	D	C	Q	E	G	H	I	L	K	M	F	P	S	T	W	Y	V	AA#	AA	NT	Position	Mutations	a	c	g	t	NT	Position	Mutations	a	c
1	1	M	1ab	Nsp1	M1M	M	100	0	0	0	0	0	#DIV/0!	0	0	0	0	0	0	0	0	0	0	0	0	0	0	11776	0	0	0	0	0	0	0	1	M	a	1	0	0	0	0	0	t	2	0	0	0
2	2	E	1ab	Nsp1	E2E	E	99.9745	8.4918e-05	9.7051e-05	0	9.7051e-05	0.0183733	#DIV/0!	0.0209985	0	0	0	0	0	0	0	11773	0	0	0	0	2	0	0	0	0	0	0	0	1	2	E	g	4	2	2	0	0	0	a	5	1	0	0
3	3	S	1ab	Nsp1	S3S	S	99.983	0.00022645	6.369e-05	0.0015283	-0.0014646	0.048996	0.0416738	0.0137803	0.330672	0	1	0	0	0	0	0	1	0	0	0	0	0	0	0	11774	0	0	0	0	3	S	a	7	2	0	1	1	0	g	8	0	0	0
4	4	L	1ab	Nsp1	L4L	L	99.4056	0.0020097	0.0029692	8.5085e-05	0.0028842	0.43483	34.8969	0.642433	0.0184095	0	0	0	0	0	0	0	0	0	0	11706	0	0	69	1	0	0	0	0	0	4	L	c	10	69	0	0	0	69	t	11	1	0	1
5	5	V	1ab	Nsp1	V5V	V	99.9915	0.00019814	4.2459e-05	0.00050952	-0.00046706	0.0428707	0.0833314	0.00918667	0.110243	0	0	0	0	0	0	0	0	0	1	0	0	0	0	0	0	0	0	0	11775	5	V	g	13	1	1	0	0	0	t	14	0	0	0
6	6	P	1ab	Nsp1	P6P	P	99.9745	8.4918e-05	0.00012738	0	0.00012738	0.0183733	#DIV/0!	0.0275607	0	0	0	0	0	0	0	0	0	1	0	0	0	0	0	11773	1	1	0	0	0	6	P	c	16	2	1	0	0	1	c	17	1	1	0
7	7	G	1ab	Nsp1	G7G	G	99.983	5.6612e-05	8.4918e-05	0	8.4918e-05	0.0122489	#DIV/0!	0.0183733	0	0	0	0	0	0	0	0	11774	0	0	0	0	0	0	0	0	0	0	0	2	7	G	g	19	0	0	0	0	0	g	20	2	0	0
8	8	F	1ab	Nsp1	F8F	F	100	2.8306e-05	0	0.00025476	-0.00025476	0.00612445	0	0	0.0551213	0	0	0	0	0	0	0	0	0	0	0	0	0	11776	0	0	0	0	0	0	8	F	t	22	0	0	0	0	0	t	23	0	0	0
9	9	N	1ab	Nsp1	N9N	N	100	0.00033967	0	0.0030571	-0.0030571	0.0734929	0	0	0.661452	0	0	11776	0	0	0	0	0	0	0	0	0	0	0	0	0	0	0	0	0	9	N	a	25	0	0	0	0	0	a	26	0	0	0
10	10	E	1ab	Nsp1	E10E	E	99.966	0.00014153	0.0001294	0.00022643	-9.703e-05	0.0306222	0.571479	0.0279977	0.0489917	0	0	0	0	0	0	11772	1	0	0	0	3	0	0	0	0	0	0	0	0	10	E	g	28	3	3	0	0	0	a	29	1	0	0
11	11	K	1ab	Nsp1	K11K	K	100	0.00065104	0	0.0052083	-0.0052083	0.140863	0	0	1.1269	0	0	0	0	0	0	0	0	0	0	0	11776	0	0	0	0	0	0	0	0	11	K	a	31	0	0	0	0	0	a	32	0	0	0
12	12	T	1ab	Nsp1	T12T	T	99.966	0.00011322	0.00016983	0	0.00016983	0.0244969	#DIV/0!	0.0367454	0	0	0	0	0	0	0	0	0	0	4	0	0	0	0	0	0	11772	0	0	0	12	T	a	34	0	0	0	0	0	c	35	4	0	0
13	13	H	1ab	Nsp1	H13H	H	100	8.4918e-05	0	0.00076427	-0.00076427	0.0183733	0	0	0.165362	0	0	0	0	0	0	0	0	11776	0	0	0	0	0	0	0	0	0	0	0	13	H	c	37	0	0	0	0	0	a	38	0	0	0
14	14	V	1ab	Nsp1	V14V	V	100	2.8306e-05	0	8.4918e-05	-8.4918e-05	0.00612445	0	0	0.0183733	0	0	0	0	0	0	0	0	0	0	0	0	0	0	0	0	0	0	0	11776	14	V	g	40	0	0	0	0	0	t	41	0	0	0
15	15	Q	1ab	Nsp1	Q15Q	Q	99.9915	2.8306e-05	3.235e-05	0	3.235e-05	0.00612445	#DIV/0!	0.00699943	0	0	1	0	0	0	11775	0	0	0	0	0	0	0	0	0	0	0	0	0	0	15	Q	c	43	0	0	0	0	0	a	44	1	0	0
16	16	L	1ab	Nsp1	L16L	L	99.9745	0.0046988	0.00012737	0.013843	-0.013716	1.01666	0.00920104	0.0275585	2.99515	0	0	0	0	0	0	0	0	1	0	11773	0	0	2	0	0	0	0	0	0	16	L	c	46	2	0	0	0	2	t	47	1	1	0
17	17	S	1ab	Nsp1	S17S	S	99.9915	2.8306e-05	3.1844e-05	0	3.1844e-05	0.00612445	#DIV/0!	0.00688995	0	0	0	1	0	0	0	0	0	0	0	0	0	0	0	0	11775	0	0	0	0	17	S	a	49	0	0	0	0	0	g	50	1	1	0
18	18	L	1ab	Nsp1	L18L	L	99.9915	8.4918e-05	7.5483e-05	0.00011323	-3.7744e-05	0.0183733	0.666634	0.0163319	0.0244991	0	0	0	0	0	0	1	0	0	0	11775	0	0	0	0	0	0	0	0	0	18	M	t	52	1	0	0	1	0	t	53	1	1	0
19	19	P	1ab	Nsp1	P19P	P	100	0	0	0	0	0	#DIV/0!	0	0	0	0	0	0	0	0	0	0	0	0	0	0	0	0	11776	0	0	0	0	0	19	P	c	55	0	0	0	0	0	c	56	0	0	0
20	20	V	1ab	Nsp1	V20V	V	100	5.6612e-05	0	0.00016984	-0.00016984	0.0122489	0	0	0.0367475	0	0	0	0	0	0	0	0	0	0	0	0	0	0	0	0	0	0	0	11776	20	V	g	58	0	0	0	0	0	t	59	0	0	0
21	21	L	1ab	Nsp1	L21L	L	99.9915	5.6612e-05	7.9256e-05	0	7.9256e-05	0.0122489	#DIV/0!	0.0171483	0	0	0	0	0	0	0	0	0	0	0	11775	1	0	0	0	0	0	0	0	0	21	L	t	61	1	1	0	0	0	t	62	1	1	0
22	22	Q	1ab	Nsp1	Q22Q	Q	100	2.8306e-05	0	0.00022645	-0.00022645	0.00612445	0	0	0.048996	0	0	0	0	0	11776	0	0	0	0	0	0	0	0	0	0	0	0	0	0	22	Q	c	64	0	0	0	0	0	a	65	0	0	0
23	23	V	1ab	Nsp1	V23V	V	99.9915	2.8306e-05	4.2459e-05	0	4.2459e-05	0.00612445	#DIV/0!	0.00918667	0	0	0	0	0	0	0	0	0	0	1	0	0	0	0	0	0	0	0	0	11775	23	V	g	67	1	1	0	0	0	t	68	0	0	0
24	24	R	1ab	Nsp1	R24R	R	99.6603	0.0021513	0.0016975	0.0030601	-0.0013625	0.465467	0.55472	0.367281	0.662101	0	11736	0	0	33	0	0	0	0	0	0	0	0	0	0	7	0	0	0	0	24	R	c	70	40	7	0	0	33	g	71	0	0	0
25	25	D	1ab	Nsp1	D25D	D	100	2.8306e-05	0	0.00025476	-0.00025476	0.00612445	0	0	0.0551213	0	0	0	11776	0	0	0	0	0	0	0	0	0	0	0	0	0	0	0	0	25	D	g	73	0	0	0	0	0	a	74	0	0	0
26	26	V	1ab	Nsp1	V26V	V	99.9915	0.00025476	4.2459e-05	0.00067935	-0.00063689	0.0551213	0.0624994	0.00918667	0.146988	0	0	0	0	0	0	0	1	0	0	0	0	0	0	0	0	0	0	0	11775	26	V	g	76	0	0	0	0	0	t	77	1	0	0
27	27	L	1ab	Nsp1	L27L	L	99.9151	0.0020947	0.00042454	0.0054362	-0.0050116	0.453221	0.078095	0.0918559	1.17621	0	0	0	0	0	0	0	0	0	2	11766	0	0	8	0	0	0	0	0	0	27	L	c	79	10	2	0	0	8	t	80	0	0	0
28	28	V	1ab	Nsp1	V28V	V	99.9321	0.00022645	0.00033965	0	0.00033965	0.048996	#DIV/0!	0.0734886	0	0	0	0	0	0	0	0	0	0	8	0	0	0	0	0	0	0	0	0	11768	28	V	g	82	8	8	0	0	0	t	83	0	0	0
29	29	R	1ab	Nsp1	R29R	R	100	2.8306e-05	0	8.4918e-05	-8.4918e-05	0.00612445	0	0	0.0183733	0	11776	0	0	0	0	0	0	0	0	0	0	0	0	0	0	0	0	0	0	29	R	c	85	0	0	0	0	0	g	86	0	0	0
30	30	G	1ab	Nsp1	G30G	G	99.966	0.00019814	0.00016983	0.00025477	-8.4936e-05	0.0428707	0.666601	0.0367454	0.0551235	2	0	0	0	1	0	0	11772	0	0	0	0	0	0	0	1	0	0	0	0	30	G	g	88	2	1	0	0	1	g	89	2	0	2
31	31	F	1ab	Nsp1	F31F	F	99.983	8.4918e-05	6.369e-05	0.00025473	-0.00019104	0.0183733	0.250029	0.0137803	0.0551148	0	0	0	0	0	0	0	0	0	0	1	0	0	11774	0	0	0	0	1	0	31	F	t	91	1	0	1	0	0	t	92	1	1	0
32	32	G	1ab	Nsp1	G32G	G	100	0.00073596	0	0.0019628	-0.0019628	0.159236	0	0	0.424683	0	0	0	0	0	0	0	11776	0	0	0	0	0	0	0	0	0	0	0	0	32	G	g	94	0	0	0	0	0	g	95	0	0	0
33	33	D	1ab	Nsp1	D33D	D	99.9745	0.00014153	9.5534e-05	0.0005095	-0.00041397	0.0306222	0.187505	0.0206703	0.110238	0	0	1	11773	0	0	0	0	0	0	0	0	0	0	0	0	0	0	2	0	33	D	g	97	3	1	0	0	2	a	98	0	0	0
34	34	S	1ab	Nsp1	S34S	S	99.9321	0.0004812	0.00033967	0.00076428	-0.00042461	0.104115	0.444431	0.0734929	0.165364	2	0	0	0	0	0	0	0	0	0	0	0	0	1	0	11768	5	0	0	0	34	S	t	100	7	5	0	2	0	c	101	1	0	0
35	35	V	1ab	Nsp1	V35V	V	99.9915	0.00079257	4.2459e-05	0.0022928	-0.0022504	0.171485	0.0185184	0.00918667	0.496083	0	0	0	0	0	0	0	0	0	0	1	0	0	0	0	0	0	0	0	11775	35	V	g	103	1	0	0	0	1	t	104	0	0	0
36	36	E	1ab	Nsp1	E36E	E	99.983	5.6612e-05	6.47e-05	0	6.47e-05	0.0122489	#DIV/0!	0.0139989	0	0	0	0	1	0	0	11774	1	0	0	0	0	0	0	0	0	0	0	0	0	36	E	g	106	0	0	0	0	0	a	107	1	0	0
37	37	E	1ab	Nsp1	E37E	E	99.8556	0.00065104	0.00054995	0.0013587	-0.00080875	0.140863	0.404762	0.11899	0.293976	0	0	0	15	0	0	11759	1	0	0	0	1	0	0	0	0	0	0	0	0	37	E	g	109	1	1	0	0	0	a	110	1	0	0
38	38	V	1ab	Nsp1	V38V	V	99.9745	0.00022645	0.00012737	0.00042463	-0.00029726	0.048996	0.299955	0.0275585	0.0918754	0	0	0	0	0	0	0	0	0	0	0	0	0	3	0	0	0	0	0	11773	38	V	g	112	3	0	0	0	3	t	113	0	0	0
39	39	L	1ab	Nsp1	L39L	L	99.9915	0.00025476	7.9256e-05	0.00069352	-0.00061427	0.0551213	0.114281	0.0171483	0.150054	0	0	0	0	0	0	0	0	0	0	11775	1	0	0	0	0	0	0	0	0	39	L	t	115	2	1	1	0	0	t	116	1	1	0
40	40	S	1ab	Nsp1	S40S	S	99.9745	8.4918e-05	0.0001486	0	0.0001486	0.0183733	#DIV/0!	0.0321519	0	0	0	0	0	0	0	0	0	0	0	3	0	0	0	0	11773	0	0	0	0	40	S	t	118	0	0	0	0	0	c	119	3	0	0
41	41	E	1ab	Nsp1	E41E	E	100	2.8306e-05	0	0.00022645	-0.00022645	0.00612445	0	0	0.048996	0	0	0	0	0	0	11776	0	0	0	0	0	0	0	0	0	0	0	0	0	41	E	g	121	0	0	0	0	0	a	122	0	0	0
42	42	A	1ab	Nsp1	A42A	A	100	2.8306e-05	0	8.4918e-05	-8.4918e-05	0.00612445	0	0	0.0183733	11776	0	0	0	0	0	0	0	0	0	0	0	0	0	0	0	0	0	0	0	42	A	g	124	0	0	0	0	0	c	125	0	0	0
43	43	R	1ab	Nsp1	R43R	R	99.966	0.00011322	0.00016983	0	0.00016983	0.0244969	#DIV/0!	0.0367454	0	0	11772	0	0	3	0	0	0	1	0	0	0	0	0	0	0	0	0	0	0	43	R	c	127	3	0	0	0	3	g	128	1	1	0
44	44	Q	1ab	Nsp1	Q44Q	Q	99.9915	2.8306e-05	3.235e-05	0	3.235e-05	0.00612445	#DIV/0!	0.00699943	0	0	1	0	0	0	11775	0	0	0	0	0	0	0	0	0	0	0	0	0	0	44	Q	c	130	0	0	0	0	0	a	131	1	0	0
45	45	H	1ab	Nsp1	H45H	H	99.9151	0.00042459	0.00031845	0.0012737	-0.00095521	0.0918667	0.25002	0.0689016	0.275585	0	0	0	0	0	0	0	0	11766	0	0	0	0	0	0	0	0	0	10	0	45	H	c	133	10	0	0	0	10	a	134	0	0	0
46	46	L	1ab	Nsp1	L46L	L	99.983	5.6612e-05	8.4916e-05	0	8.4916e-05	0.0122489	#DIV/0!	0.0183729	0	0	0	0	0	0	0	0	0	0	0	11774	0	0	2	0	0	0	0	0	0	46	L	c	136	2	0	0	0	2	t	137	0	0	0
47	47	K	1ab	Nsp1	K47K	K	99.983	5.6622e-05	6.4712e-05	0	6.4712e-05	0.0122511	#DIV/0!	0.0140015	0	0	2	0	0	0	0	0	0	0	0	0	11772	0	0	0	0	0	0	0	0	47	K	a	139	2	0	0	0	2	a	140	2	0	0
48	48	D	1ab	Nsp1	D48D	D	99.9745	8.4918e-05	9.5534e-05	0	9.5534e-05	0.0183733	#DIV/0!	0.0206703	0	0	0	1	11773	0	0	1	1	0	0	0	0	0	0	0	0	0	0	0	0	48	D	g	142	1	1	0	0	0	a	143	1	0	0
49	49	G	1ab	Nsp1	G49G	G	99.8896	0.00039629	0.00055189	8.4945e-05	0.00046694	0.0857436	6.49703	0.11941	0.0183792	0	0	0	0	13	0	0	11763	0	0	0	0	0	0	0	0	0	0	0	0	49	G	g	145	13	0	0	0	13	g	146	0	0	0
50	50	T	1ab	Nsp1	T50T	T	99.9745	0.00016984	0.00012737	0.00025477	-0.0001274	0.0367475	0.499941	0.0275585	0.0551235	0	0	1	0	0	0	0	0	0	2	0	0	0	0	0	0	11773	0	0	0	50	T	a	148	0	0	0	0	0	c	149	3	1	0
51	51	C	1ab	Nsp1	C51C	C	100	0	0	0	0	0	#DIV/0!	0	0	0	0	0	0	11776	0	0	0	0	0	0	0	0	0	0	0	0	0	0	0	51	C	t	151	0	0	0	0	0	g	152	0	0	0
52	52	G	1ab	Nsp1	G52G	G	99.983	0.00014153	8.4916e-05	0.00025477	-0.00016985	0.0306222	0.333305	0.0183729	0.0551235	0	0	0	0	0	0	0	11774	0	0	0	0	0	0	0	2	0	0	0	0	52	G	g	154	2	2	0	0	0	g	155	0	0	0
53	53	L	1ab	Nsp1	L53L	L	100	0	0	0	0	0	#DIV/0!	0	0	0	0	0	0	0	0	0	0	0	0	11776	0	0	0	0	0	0	0	0	0	53	L	t	157	0	0	0	0	0	t	158	0	0	0
54	54	V	1ab	Nsp1	V54V	V	99.9915	2.8306e-05	4.2459e-05	0	4.2459e-05	0.00612445	#DIV/0!	0.00918667	0	0	0	0	0	0	0	0	0	0	0	1	0	0	0	0	0	0	0	0	11775	54	V	g	160	1	0	0	0	1	t	161	0	0	0
55	55	E	1ab	Nsp1	E55E	E	99.983	0.00019814	6.47e-05	0.0011322	-0.0010675	0.0428707	0.0571454	0.0139989	0.244969	0	0	0	0	0	0	11774	0	0	0	0	2	0	0	0	0	0	0	0	0	55	E	g	163	2	2	0	0	0	a	164	0	0	0
56	56	V	1ab	Nsp1	V56V	V	100	8.4918e-05	0	0.00025476	-0.00025476	0.0183733	0	0	0.0551213	0	0	0	0	0	0	0	0	0	0	0	0	0	0	0	0	0	0	0	11776	56	V	g	166	0	0	0	0	0	t	167	0	0	0
57	57	E	1ab	Nsp1	E57E	E	99.9575	0.00014153	0.00016175	0	0.00016175	0.0306222	#DIV/0!	0.0349971	0	0	0	0	0	0	0	11771	1	0	0	0	4	0	0	0	0	0	0	0	0	57	E	g	169	4	4	0	0	0	a	170	1	0	0
58	58	K	1ab	Nsp1	K58K	K	100	0	0	0	0	0	#DIV/0!	0	0	0	0	0	0	0	0	0	0	0	0	0	11776	0	0	0	0	0	0	0	0	58	K	a	172	0	0	0	0	0	a	173	0	0	0
59	59	G	1ab	Nsp1	G59G	G	100	0.00039629	0	0.0011889	-0.0011889	0.0857436	0	0	0.257237	0	0	0	0	0	0	0	11776	0	0	0	0	0	0	0	0	0	0	0	0	59	G	g	175	0	0	0	0	0	g	176	0	0	0
60	60	V	1ab	Nsp1	V60V	V	99.9321	0.00518	0.00033965	0.014862	-0.014523	1.12077	0.0228536	0.0734886	3.21563	0	0	0	0	0	0	0	0	0	8	0	0	0	0	0	0	0	0	0	11768	60	V	g	178	8	8	0	0	0	t	179	0	0	0
61	61	L	1ab	Nsp1	L61L	L	99.9915	0.00014153	3.7741e-05	0.0004529	-0.00041516	0.0306222	0.0833319	0.00816586	0.097992	0	0	0	0	0	0	0	0	0	0	11775	0	0	1	0	0	0	0	0	0	61	M	t	181	0	0	0	0	0	t	182	0	0	0
62	62	P	1ab	Nsp1	P62P	P	99.966	0.00014153	0.00016984	8.4918e-05	8.4918e-05	0.0306222	2.00005	0.0367475	0.0183733	0	0	0	0	0	0	0	0	0	0	1	0	0	0	11772	3	0	0	0	0	62	P	c	184	3	0	0	0	3	c	185	1	0	0
63	63	Q	1ab	Nsp1	Q63Q	Q	99.983	5.6612e-05	6.4702e-05	0	6.4702e-05	0.0122489	#DIV/0!	0.0139993	0	0	2	0	0	0	11774	0	0	0	0	0	0	0	0	0	0	0	0	0	0	63	Q	c	187	0	0	0	0	0	a	188	2	0	0
64	64	L	1ab	Nsp1	L64L	L	100	0	0	0	0	0	#DIV/0!	0	0	0	0	0	0	0	0	0	0	0	0	11776	0	0	0	0	0	0	0	0	0	64	L	c	190	0	0	0	0	0	t	191	0	0	0
65	65	E	1ab	Nsp1	E65E	E	100	0	0	0	0	0	#DIV/0!	0	0	0	0	0	0	0	0	11776	0	0	0	0	0	0	0	0	0	0	0	0	0	65	E	g	193	0	0	0	0	0	a	194	0	0	0
66	66	Q	1ab	Nsp1	Q66Q	Q	100	0.00019814	0	0.0015851	-0.0015851	0.0428707	0	0	0.342961	0	0	0	0	0	11776	0	0	0	0	0	0	0	0	0	0	0	0	0	0	66	Q	c	196	0	0	0	0	0	a	197	0	0	0
67	67	P	1ab	Nsp1	P67P	P	100	8.4918e-05	0	0.00025476	-0.00025476	0.0183733	0	0	0.0551213	0	0	0	0	0	0	0	0	0	0	0	0	0	0	11776	0	0	0	0	0	67	P	c	199	0	0	0	0	0	c	200	0	0	0
68	68	Y	1ab	Nsp1	Y68Y	Y	99.983	0.00014153	6.6048e-05	0.00059444	-0.00052839	0.0306222	0.11111	0.0142905	0.128616	0	0	1	0	1	0	0	0	0	0	0	0	0	0	0	0	0	0	11774	0	68	Y	t	202	1	1	0	0	0	a	203	1	0	0
69	69	V	1ab	Nsp1	V69V	V	100	0	0	0	0	0	#DIV/0!	0	0	0	0	0	0	0	0	0	0	0	0	0	0	0	0	0	0	0	0	0	11776	69	V	g	205	0	0	0	0	0	t	206	0	0	0
70	70	F	1ab	Nsp1	F70F	F	99.9915	0.00053782	3.1845e-05	0.0045852	-0.0045534	0.116366	0.00694517	0.00689016	0.99208	0	0	0	0	0	0	0	0	0	0	0	0	0	11775	0	1	0	0	0	0	70	F	t	208	0	0	0	0	0	t	209	1	0	1
71	71	I	1ab	Nsp1	I71I	I	99.983	0.00028306	7.2788e-05	0.001019	-0.00094619	0.0612445	0.0714308	0.0157488	0.220477	0	0	0	0	0	0	0	0	0	11774	0	0	0	0	0	0	0	0	0	2	71	I	a	211	2	0	0	2	0	t	212	0	0	0
72	72	K	1ab	Nsp1	K72K	K	100	0.00050951	0	0.0040761	-0.0040761	0.11024	0	0	0.881928	0	0	0	0	0	0	0	0	0	0	0	11776	0	0	0	0	0	0	0	0	72	K	a	214	0	0	0	0	0	a	215	0	0	0
73	73	R	1ab	Nsp1	R73R	R	99.9915	2.8306e-05	4.2459e-05	0	4.2459e-05	0.00612445	#DIV/0!	0.00918667	0	0	11775	0	0	1	0	0	0	0	0	0	0	0	0	0	0	0	0	0	0	73	R	c	217	1	0	0	0	1	g	218	0	0	0
74	74	S	1ab	Nsp1	S74S	S	99.9915	0.00028306	4.5289e-05	0.00067937	-0.00063408	0.0612445	0.0666632	0.00979899	0.146992	0	0	0	0	0	0	0	0	0	0	1	0	0	0	0	11775	0	0	0	0	74	S	t	220	0	0	0	0	0	c	221	1	0	0
75	75	D	1ab	Nsp1	D75D	D	99.9066	0.00053782	0.0003503	0.0020376	-0.0016873	0.116366	0.171918	0.0757929	0.440867	0	0	3	11765	0	0	6	2	0	0	0	0	0	0	0	0	0	0	0	0	75	D	g	223	3	3	0	0	0	a	224	2	0	0
76	76	A	1ab	Nsp1	A76A	A	99.966	0.00022645	0.00016984	0.00033967	-0.00016984	0.048996	0.500015	0.0367475	0.0734929	11772	0	0	0	0	0	0	0	0	0	0	0	0	0	0	2	0	0	0	2	76	A	g	226	2	0	0	0	2	c	227	2	0	0
77	77	R	1ab	Nsp1	R77R	R	99.966	0.00011322	0.00022642	0	0.00022642	0.0244969	#DIV/0!	0.0489895	0	0	11772	0	0	0	4	0	0	0	0	0	0	0	0	0	0	0	0	0	0	77	R	c	229	0	0	0	0	0	g	230	4	4	0
78	78	T	1ab	Nsp1	T78T	T	99.8641	0.0004529	0.00067934	0	0.00067934	0.097992	#DIV/0!	0.146986	0	14	0	0	0	0	0	0	0	0	2	0	0	0	0	0	0	11760	0	0	0	78	T	a	232	14	0	0	14	0	c	233	2	0	0
79	79	A	1ab	Nsp1	A79A	A	100	2.8306e-05	0	8.4918e-05	-8.4918e-05	0.00612445	0	0	0.0183733	11776	0	0	0	0	0	0	0	0	0	0	0	0	0	0	0	0	0	0	0	79	A	g	235	0	0	0	0	0	c	236	0	0	0
80	80	P	1ab	Nsp1	P80P	P	99.9321	0.00028306	0.00033967	0.00016984	0.00016984	0.0612445	1.99994	0.0734929	0.0367475	0	0	0	0	0	0	0	0	0	0	3	0	0	0	11768	4	1	0	0	0	80	P	c	238	5	1	0	0	4	c	239	3	0	0
81	81	H	1ab	Nsp1	H81H	H	99.9745	0.00011322	9.5534e-05	0.00025475	-0.00015921	0.0244969	0.375011	0.0206703	0.0551192	0	0	0	0	0	0	0	0	11773	0	0	0	0	0	0	0	0	0	3	0	81	H	c	241	3	0	0	0	3	a	242	0	0	0
82	82	G	1ab	Nsp1	G82G	G	100	0	0	0	0	0	#DIV/0!	0	0	0	0	0	0	0	0	0	11776	0	0	0	0	0	0	0	0	0	0	0	0	82	G	g	244	0	0	0	0	0	g	245	0	0	0
83	83	H	1ab	Nsp1	H83H	H	99.9406	0.00028306	0.00022292	0.0007641	-0.00054118	0.0612445	0.291742	0.0482322	0.165325	0	2	0	0	0	0	0	0	11769	0	0	0	0	0	0	0	0	0	5	0	83	H	c	247	5	0	0	0	5	a	248	2	0	0
84	84	V	1ab	Nsp1	V84V	V	99.9915	5.6612e-05	4.2459e-05	8.492e-05	-4.2461e-05	0.0122489	0.499988	0.00918667	0.0183738	0	0	0	0	0	0	0	0	0	1	0	0	0	0	0	0	0	0	0	11775	84	V	g	250	1	1	0	0	0	t	251	0	0	0
85	85	M	1ab	Nsp1	M85M	M	99.9745	8.4918e-05	8.4921e-05	0	8.4921e-05	0.0183733	#DIV/0!	0.018374	0	0	0	0	0	0	0	0	0	0	3	0	0	11773	0	0	0	0	0	0	0	85	M	a	253	0	0	0	0	0	t	254	0	0	0
86	86	V	1ab	Nsp1	V86V	V	99.7792	0.00082088	0.0011035	0.00025494	0.0008486	0.17761	4.32847	0.23876	0.0551603	0	0	0	0	0	0	0	0	0	1	0	0	0	25	0	0	0	0	0	11750	86	V	g	256	26	1	0	0	25	t	257	0	0	0
87	87	E	1ab	Nsp1	E87E	E	99.8047	0.00065104	0.00074403	0	0.00074403	0.140863	#DIV/0!	0.160983	0	0	0	0	23	0	0	11753	0	0	0	0	0	0	0	0	0	0	0	0	0	87	E	g	259	0	0	0	0	0	a	260	0	0	0
88	88	L	1ab	Nsp1	L88L	L	99.9915	0.00079257	5.0935e-05	0.0017203	-0.0016693	0.171485	0.0296082	0.0110206	0.372214	0	0	0	0	0	0	0	0	0	0	11775	0	1	0	0	0	0	0	0	0	88	M	c	262	12	1	0	0	11	t	263	0	0	0
89	89	V	1ab	Nsp1	V89V	V	99.983	5.6612e-05	8.4918e-05	0	8.4918e-05	0.0122489	#DIV/0!	0.0183733	0	0	0	0	0	0	0	0	0	0	1	1	0	0	0	0	0	0	0	0	11774	89	V	g	265	2	1	0	0	1	t	266	0	0	0
90	90	A	1ab	Nsp1	A90A	A	99.9915	2.8306e-05	4.2459e-05	0	4.2459e-05	0.00612445	#DIV/0!	0.00918667	0	11775	0	0	0	0	0	0	0	0	0	0	0	0	0	0	0	1	0	0	0	90	A	g	268	1	1	0	0	0	c	269	0	0	0
91	91	E	1ab	Nsp1	E91E	E	100	2.8306e-05	0	0.00022645	-0.00022645	0.00612445	0	0	0.048996	0	0	0	0	0	0	11776	0	0	0	0	0	0	0	0	0	0	0	0	0	91	E	g	271	0	0	0	0	0	a	272	0	0	0
92	92	L	1ab	Nsp1	L92L	L	99.966	0.00022645	0.00016983	0.00033971	-0.00016989	0.048996	0.499926	0.0367454	0.0735016	0	0	0	0	0	0	0	0	0	0	11772	0	0	4	0	0	0	0	0	0	92	L	c	274	4	0	0	0	4	t	275	0	0	0
93	93	E	1ab	Nsp1	E93E	E	99.9321	0.00025476	0.00025881	0.00022637	3.2437e-05	0.0551213	1.14331	0.0559976	0.0489787	0	0	0	2	0	0	11768	4	0	0	0	2	0	0	0	0	0	0	0	0	93	E	g	277	2	2	0	0	0	a	278	4	0	0
94	94	G	1ab	Nsp1	G94G	G	99.9575	0.00014153	0.00021228	0	0.00021228	0.0306222	#DIV/0!	0.0459301	0	0	0	0	0	1	0	0	11771	0	0	0	0	0	0	0	4	0	0	0	0	94	G	g	280	5	4	0	0	1	g	281	0	0	0
95	95	I	1ab	Nsp1	I95I	I	99.983	8.4918e-05	7.2788e-05	0.00012737	-5.4584e-05	0.0183733	0.571469	0.0157488	0.0275585	0	0	0	0	0	0	0	0	0	11774	0	0	0	0	0	0	0	0	0	2	95	I	a	283	2	0	0	2	0	t	284	0	0	0
96	96	Q	1ab	Nsp1	Q96Q	Q	100	2.8306e-05	0	0.00022645	-0.00022645	0.00612445	0	0	0.048996	0	0	0	0	0	11776	0	0	0	0	0	0	0	0	0	0	0	0	0	0	96	Q	c	286	0	0	0	0	0	a	287	0	0	0
97	97	Y	1ab	Nsp1	Y97Y	Y	100	0.00036798	0	0.0025759	-0.0025759	0.0796182	0	0	0.557336	0	0	0	0	0	0	0	0	0	0	0	0	0	0	0	0	0	0	11776	0	97	Y	t	289	0	0	0	0	0	a	290	0	0	0
98	98	G	1ab	Nsp1	G98G	G	99.9915	0.00016984	4.2459e-05	0.00042459	-0.00038213	0.0367475	0.1	0.00918667	0.0918667	0	0	0	0	0	0	0	11775	0	0	0	0	0	0	0	0	0	0	0	1	98	G	g	292	0	0	0	0	0	g	293	1	0	0
99	99	R	1ab	Nsp1	R99R	R	99.9745	0.00011322	0.00012737	8.4922e-05	4.2452e-05	0.0244969	1.49985	0.0275585	0.0183742	0	11773	0	0	2	0	0	0	0	0	0	0	0	0	1	0	0	0	0	0	99	R	c	295	2	0	0	0	2	g	296	1	0	1
100	100	S	1ab	Nsp1	S100S	S	99.983	8.4918e-05	6.369e-05	0.00025473	-0.00019104	0.0183733	0.250029	0.0137803	0.0551148	0	0	0	0	0	0	0	0	0	2	0	0	0	0	0	11774	0	0	0	0	100	S	a	298	0	0	0	0	0	g	299	2	0	0
101	101	G	1ab	Nsp1	G101G	G	99.9915	8.4918e-05	4.2459e-05	0.00016984	-0.00012738	0.0183733	0.249994	0.00918667	0.0367475	0	0	0	1	0	0	0	11775	0	0	0	0	0	0	0	0	0	0	0	0	101	G	g	301	0	0	0	0	0	g	302	1	1	0
102	102	E	1ab	Nsp1	E102E	E	99.5669	0.0014719	0.0016498	0.00022645	0.0014234	0.318469	7.28549	0.35696	0.048996	0	0	0	0	0	7	11725	0	0	0	0	44	0	0	0	0	0	0	0	0	102	E	g	304	51	44	7	0	0	a	305	0	0	0
103	103	T	1ab	Nsp1	T103T	T	100	2.8306e-05	0	8.4918e-05	-8.4918e-05	0.00612445	0	0	0.0183733	0	0	0	0	0	0	0	0	0	0	0	0	0	0	0	0	11776	0	0	0	103	T	a	307	0	0	0	0	0	c	308	0	0	0
104	104	L	1ab	Nsp1	L104L	L	99.966	0.00016984	0.00016983	0.00016984	-7.2113e-09	0.0367475	0.999941	0.0367454	0.0367475	0	0	0	0	0	0	0	0	0	4	11772	0	0	0	0	0	0	0	0	0	104	L	c	310	4	4	0	0	0	t	311	0	0	0
105	105	G	1ab	Nsp1	G105G	G	100	5.6612e-05	0	0.00016984	-0.00016984	0.0122489	0	0	0.0367475	0	0	0	0	0	0	0	11776	0	0	0	0	0	0	0	0	0	0	0	0	105	G	g	313	0	0	0	0	0	g	314	0	0	0
106	106	V	1ab	Nsp1	V106V	V	99.9745	0.00059443	0.00012738	0.0015286	-0.0014012	0.128614	0.0833312	0.0275607	0.330737	2	0	0	0	0	0	0	0	0	1	0	0	0	0	0	0	0	0	0	11773	106	V	g	316	1	1	0	0	0	t	317	2	0	2
107	107	L	1ab	Nsp1	L107L	L	99.983	0.00011322	8.4916e-05	0.00016985	-8.493e-05	0.0244969	0.499947	0.0183729	0.0367497	0	0	0	0	0	0	0	0	0	0	11774	0	0	2	0	0	0	0	0	0	107	L	c	319	2	0	0	0	2	t	320	0	0	0
108	108	V	1ab	Nsp1	V108V	V	99.983	5.6612e-05	8.4917e-05	0	8.4917e-05	0.0122489	#DIV/0!	0.0183731	0	0	0	0	0	0	0	0	0	0	2	0	0	0	0	0	0	0	0	0	11774	108	V	g	322	2	2	0	0	0	t	323	0	0	0
109	109	P	1ab	Nsp1	P109P	P	100	0.00019814	0	0.00059443	-0.00059443	0.0428707	0	0	0.128614	0	0	0	0	0	0	0	0	0	0	0	0	0	0	11776	0	0	0	0	0	109	P	c	325	0	0	0	0	0	c	326	0	0	0
110	110	H	1ab	Nsp1	H110H	H	99.6094	0.0013021	0.001465	0	0.001465	0.28173	#DIV/0!	0.316976	0	0	2	0	0	0	0	0	0	11730	0	1	0	0	0	0	0	0	0	43	0	110	H	c	328	43	0	0	0	43	a	329	3	0	0
111	111	V	1ab	Nsp1	V111V	V	99.9745	0.00022645	0.00012738	0.0004246	-0.00029722	0.048996	0.3	0.0275607	0.0918689	1	0	0	0	0	0	0	0	0	0	2	0	0	0	0	0	0	0	0	11773	111	V	g	331	2	0	0	0	2	t	332	1	0	1
112	112	G	1ab	Nsp1	G112G	G	99.949	0.0004812	0.00025474	0.0009342	-0.00067945	0.104115	0.272683	0.055117	0.202129	0	0	0	0	2	0	0	11770	0	0	0	0	0	0	0	2	0	0	0	2	112	G	g	334	4	2	0	0	2	g	335	2	0	0
113	113	E	1ab	Nsp1	E113E	E	100	0.00014153	0	0.0011322	-0.0011322	0.0306222	0	0	0.244969	0	0	0	0	0	0	11776	0	0	0	0	0	0	0	0	0	0	0	0	0	113	E	g	337	0	0	0	0	0	a	338	0	0	0
114	114	I	1ab	Nsp1	I114I	I	99.8217	0.00059443	0.00076436	0	0.00076436	0.128614	#DIV/0!	0.165381	0	0	0	0	0	0	0	0	0	0	11755	0	0	0	0	0	0	15	0	0	6	114	I	a	340	6	0	0	6	0	t	341	15	0	15
115	115	P	1ab	Nsp1	P115P	P	99.9915	0.00011322	4.2459e-05	0.00025475	-0.00021229	0.0244969	0.166669	0.00918667	0.0551192	0	0	0	0	0	0	0	0	0	0	0	0	0	0	11775	1	0	0	0	0	115	P	c	343	1	0	0	0	1	c	344	0	0	0
116	116	V	1ab	Nsp1	V116V	V	99.983	0.00019814	8.4916e-05	0.00042462	-0.0003397	0.0428707	0.199981	0.0183729	0.0918732	0	0	0	0	0	0	1	0	0	0	0	0	1	0	0	0	0	0	0	11774	116	V	g	346	1	1	0	0	0	t	347	1	1	0
117	117	A	1ab	Nsp1	A117A	A	99.9236	0.00025476	0.00038213	0	0.00038213	0.0551213	#DIV/0!	0.0826798	0	11767	0	0	1	0	0	0	0	0	0	0	0	0	0	0	2	1	0	0	5	117	A	g	349	3	1	0	0	2	c	350	6	1	0
118	118	Y	1ab	Nsp1	Y118Y	Y	99.983	0.00011322	6.6048e-05	0.00039629	-0.00033025	0.0244969	0.166666	0.0142905	0.0857436	0	0	0	0	1	0	0	0	1	0	0	0	0	0	0	0	0	0	11774	0	118	Y	t	352	1	0	1	0	0	a	353	1	0	0
119	119	R	1ab	Nsp1	R119R	R	99.9915	0.00016984	4.2459e-05	0.0004246	-0.00038214	0.0367475	0.0999976	0.00918667	0.0918689	0	11775	0	0	1	0	0	0	0	0	0	0	0	0	0	0	0	0	0	0	119	R	c	355	1	0	0	0	1	g	356	0	0	0
120	120	K	1ab	Nsp1	K120K	K	99.8811	0.00039629	0.00045289	0	0.00045289	0.0857436	#DIV/0!	0.0979899	0	0	0	14	0	0	0	0	0	0	0	0	11762	0	0	0	0	0	0	0	0	120	K	a	358	0	0	0	0	0	a	359	0	0	0
121	121	V	1ab	Nsp1	V121V	V	99.983	0.00019814	8.4917e-05	0.0004246	-0.00033969	0.0428707	0.199993	0.0183731	0.0918689	0	0	0	0	0	0	0	0	0	2	0	0	0	0	0	0	0	0	0	11774	121	V	g	361	2	2	0	0	0	t	362	0	0	0
122	122	L	1ab	Nsp1	L122L	L	99.983	5.6612e-05	8.4916e-05	0	8.4916e-05	0.0122489	#DIV/0!	0.0183729	0	0	0	0	0	0	0	0	0	0	0	11774	0	0	2	0	0	0	0	0	0	122	L	c	364	2	0	0	0	2	t	365	0	0	0
123	123	L	1ab	Nsp1	L123L	L	100	0	0	0	0	0	#DIV/0!	0	0	0	0	0	0	0	0	0	0	0	0	11776	0	0	0	0	0	0	0	0	0	123	L	c	367	0	0	0	0	0	t	368	0	0	0
124	124	R	1ab	Nsp1	R124R	R	99.9321	0.00022645	0.00033964	0	0.00033964	0.048996	#DIV/0!	0.0734864	0	0	11768	0	0	8	0	0	0	0	0	0	0	0	0	0	0	0	0	0	0	124	R	c	370	8	0	0	0	8	g	371	0	0	0
125	125	K	1ab	Nsp1	K125K	K	99.983	5.6612e-05	6.47e-05	0	6.47e-05	0.0122489	#DIV/0!	0.0139989	0	0	2	0	0	0	0	0	0	0	0	0	11774	0	0	0	0	0	0	0	0	125	K	a	373	0	0	0	0	0	a	374	2	0	0
126	126	N	1ab	Nsp1	N126N	N	99.966	0.00076427	0.00012738	0.0058589	-0.0057315	0.165362	0.0217413	0.0275607	1.26766	0	0	11772	0	0	0	0	0	0	0	0	0	0	0	0	3	1	0	0	0	126	N	a	376	0	0	0	0	0	a	377	4	0	1
127	127	G	1ab	Nsp1	G127G	G	100	5.6612e-05	0	0.00016984	-0.00016984	0.0122489	0	0	0.0367475	0	0	0	0	0	0	0	11776	0	0	0	0	0	0	0	0	0	0	0	0	127	G	g	379	0	0	0	0	0	g	380	0	0	0
128	128	N	1ab	Nsp1	N128N	N	100	0	0	0	0	0	#DIV/0!	0	0	0	0	11776	0	0	0	0	0	0	0	0	0	0	0	0	0	0	0	0	0	128	N	a	382	0	0	0	0	0	a	383	0	0	0
129	129	K	1ab	Nsp1	K129K	K	100	0.00019814	0	0.0015851	-0.0015851	0.0428707	0	0	0.342961	0	0	0	0	0	0	0	0	0	0	0	11776	0	0	0	0	0	0	0	0	129	K	a	385	0	0	0	0	0	a	386	0	0	0
130	130	G	1ab	Nsp1	G130G	G	99.9915	0.00011322	4.5289e-05	0.00022645	-0.00018116	0.0244969	0.199996	0.00979899	0.048996	0	0	0	0	0	0	0	11775	0	0	0	0	0	0	0	0	0	0	0	1	130	G	g	388	0	0	0	0	0	g	389	1	0	0
131	131	A	1ab	Nsp1	A131A	A	99.9915	8.4918e-05	4.2459e-05	0.00016984	-0.00012738	0.0183733	0.249994	0.00918667	0.0367475	11775	0	0	0	0	0	0	0	0	0	0	0	0	0	0	0	0	0	0	1	131	A	g	391	0	0	0	0	0	c	392	1	0	0
132	132	G	1ab	Nsp1	G132G	G	100	0	0	0	0	0	#DIV/0!	0	0	0	0	0	0	0	0	0	11776	0	0	0	0	0	0	0	0	0	0	0	0	132	G	g	394	0	0	0	0	0	g	395	0	0	0
133	133	G	1ab	Nsp1	G133G	G	99.9915	0.0009341	4.2459e-05	0.0027175	-0.002675	0.202107	0.0156243	0.00918667	0.587974	0	0	0	0	1	0	0	11775	0	0	0	0	0	0	0	0	0	0	0	0	133	G	g	397	1	0	0	0	1	g	398	0	0	0
134	134	H	1ab	Nsp1	H134H	H	99.983	5.6612e-05	6.369e-05	0	6.369e-05	0.0122489	#DIV/0!	0.0137803	0	0	1	0	0	0	0	0	0	11774	0	0	0	0	0	0	0	0	0	1	0	134	H	c	400	1	0	0	0	1	a	401	1	0	0
135	135	S	1ab	Nsp1	S135S	S	99.983	8.4918e-05	6.3689e-05	0.00025474	-0.00019106	0.0183733	0.250016	0.0137801	0.055117	0	1	1	0	0	0	0	0	0	0	0	0	0	0	0	11774	0	0	0	0	135	S	a	403	0	0	0	0	0	g	404	1	1	0
136	136	Y	1ab	Nsp1	Y136Y	Y	100	0.00039629	0	0.002774	-0.002774	0.0857436	0	0	0.600198	0	0	0	0	0	0	0	0	0	0	0	0	0	0	0	0	0	0	11776	0	136	Y	t	406	0	0	0	0	0	a	407	0	0	0
137	137	G	1ab	Nsp1	G137G	G	100	0.00014153	0	0.00042459	-0.00042459	0.0306222	0	0	0.0918667	0	0	0	0	0	0	0	11776	0	0	0	0	0	0	0	0	0	0	0	0	137	G	g	409	0	0	0	0	0	g	410	0	0	0
138	138	A	1ab	Nsp1	A138A	A	99.9236	0.00042459	0.00038213	0.00050951	-0.00012738	0.0918667	0.749995	0.0826798	0.11024	11767	0	0	0	0	0	0	0	0	0	0	0	0	0	0	0	7	0	0	2	138	A	g	412	7	7	0	0	0	c	413	2	0	0
139	139	D	1ab	Nsp1	D139D	D	99.9236	0.00031137	0.0002866	0.00050947	-0.00022286	0.0673698	0.562545	0.0620104	0.110232	0	0	7	11767	0	0	1	1	0	0	0	0	0	0	0	0	0	0	0	0	139	D	g	415	7	7	0	0	0	a	416	1	0	0
140	140	L	1ab	Nsp1	L140L	L	100	0.0043875	0	0.0098899	-0.0098899	0.949304	0	0	2.13983	0	0	0	0	0	0	0	0	0	0	11776	0	0	0	0	0	0	0	0	0	140	L	c	418	155	0	0	0	155	t	419	0	0	0
141	141	K	1ab	Nsp1	K141K	K	99.9915	5.6612e-05	3.235e-05	0.00022644	-0.00019409	0.0122489	0.142863	0.00699943	0.0489938	0	1	0	0	0	0	0	0	0	0	0	11775	0	0	0	0	0	0	0	0	141	K	a	421	0	0	0	0	0	a	422	1	0	0
142	142	S	1ab	Nsp1	S142S	S	99.949	0.00019814	0.0002972	6.6053e-05	0.00023114	0.0428707	4.49942	0.0643039	0.0142916	0	0	0	0	0	0	0	0	0	0	1	0	0	0	5	11770	0	0	0	0	142	S	t	424	5	0	5	0	0	c	425	1	0	0
143	143	F	1ab	Nsp1	F143F	F	99.9745	8.4918e-05	9.5536e-05	0	9.5536e-05	0.0183733	#DIV/0!	0.0206707	0	0	0	0	0	0	0	0	0	0	0	3	0	0	11773	0	0	0	0	0	0	143	F	t	427	3	0	3	0	0	t	428	0	0	0
144	144	D	1ab	Nsp1	D144D	D	99.8896	0.00039629	0.00041403	0.00025452	0.00015951	0.0857436	1.62671	0.0895819	0.0550694	10	0	1	11763	0	0	0	1	0	0	0	0	0	0	0	0	0	0	1	0	144	D	g	430	2	1	0	0	1	a	431	11	0	10
145	145	L	1ab	Nsp1	L145L	L	100	2.8306e-05	0	9.9072e-05	-9.9072e-05	0.00612445	0	0	0.0214358	0	0	0	0	0	0	0	0	0	0	11776	0	0	0	0	0	0	0	0	0	145	L	t	433	0	0	0	0	0	t	434	0	0	0
146	146	G	1ab	Nsp1	G146G	G	99.983	0.00016984	8.4916e-05	0.00033969	-0.00025477	0.0367475	0.249981	0.0183729	0.0734973	0	0	0	0	2	0	0	11774	0	0	0	0	0	0	0	0	0	0	0	0	146	G	g	436	2	0	0	0	2	g	437	0	0	0
147	147	D	1ab	Nsp1	D147D	D	99.9321	0.00033967	0.00025476	0.001019	-0.00076427	0.0734929	0.25001	0.0551213	0.220477	0	0	8	11768	0	0	0	0	0	0	0	0	0	0	0	0	0	0	0	0	147	D	g	439	8	8	0	0	0	a	440	0	0	0
148	148	E	1ab	Nsp1	E148E	E	99.983	5.6612e-05	6.47e-05	0	6.47e-05	0.0122489	#DIV/0!	0.0139989	0	0	0	0	1	0	0	11774	0	0	0	0	1	0	0	0	0	0	0	0	0	148	E	g	442	1	1	0	0	0	a	443	0	0	0
149	149	L	1ab	Nsp1	L149L	L	99.9915	2.8306e-05	4.2459e-05	0	4.2459e-05	0.00612445	#DIV/0!	0.00918667	0	0	1	0	0	0	0	0	0	0	0	11775	0	0	0	0	0	0	0	0	0	149	L	c	445	0	0	0	0	0	t	446	1	0	0
150	150	G	1ab	Nsp1	G150G	G	99.949	0.00019814	0.00025474	8.4929e-05	0.00016981	0.0428707	2.99945	0.055117	0.0183757	0	0	0	1	3	0	0	11770	0	0	0	0	0	0	0	1	0	0	0	1	150	G	g	448	4	1	0	0	3	g	449	2	1	0
151	151	T	1ab	Nsp1	T151T	T	100	2.8306e-05	0	8.4918e-05	-8.4918e-05	0.00612445	0	0	0.0183733	0	0	0	0	0	0	0	0	0	0	0	0	0	0	0	0	11776	0	0	0	151	T	a	451	0	0	0	0	0	c	452	0	0	0
152	152	D	1ab	Nsp1	D152D	D	100	0	0	0	0	0	#DIV/0!	0	0	0	0	0	11776	0	0	0	0	0	0	0	0	0	0	0	0	0	0	0	0	152	D	g	454	0	0	0	0	0	a	455	0	0	0
153	153	P	1ab	Nsp1	P153P	P	99.9745	0.00011322	0.00012738	8.4918e-05	4.2459e-05	0.0244969	1.50004	0.0275607	0.0183733	0	0	0	0	0	0	0	0	0	0	1	0	0	0	11773	1	1	0	0	0	153	P	c	457	2	1	0	0	1	c	458	1	0	0
154	154	Y	1ab	Nsp1	Y154Y	Y	100	0	0	0	0	0	#DIV/0!	0	0	0	0	0	0	0	0	0	0	0	0	0	0	0	0	0	0	0	0	11775	0	154	Y	t	460	0	0	0	0	0	a	461	0	0	0
155	155	E	1ab	Nsp1	E155E	E	100	0	0	0	0	0	#DIV/0!	0	0	0	0	0	0	0	0	11776	0	0	0	0	0	0	0	0	0	0	0	0	0	155	E	g	463	0	0	0	0	0	a	464	0	0	0
156	156	D	1ab	Nsp1	D156D	D	99.9915	0.019135	3.1845e-05	0.17195	-0.17191	4.14016	0.000185199	0.00689016	37.2041	1	0	0	11775	0	0	0	0	0	0	0	0	0	0	0	0	0	0	0	0	156	D	g	466	0	0	0	0	0	a	467	1	0	1
157	157	F	1ab	Nsp1	F157F	F	100	0	0	0	0	0	#DIV/0!	0	0	0	0	0	0	0	0	0	0	0	0	0	0	0	11776	0	0	0	0	0	0	157	F	t	469	0	0	0	0	0	t	470	0	0	0
158	158	Q	1ab	Nsp1	Q158Q	Q	100	0	0	0	0	0	#DIV/0!	0	0	0	0	0	0	0	11776	0	0	0	0	0	0	0	0	0	0	0	0	0	0	158	Q	c	472	0	0	0	0	0	a	473	0	0	0
159	159	E	1ab	Nsp1	E159E	E	100	0	0	0	0	0	#DIV/0!	0	0	0	0	0	0	0	0	11776	0	0	0	0	0	0	0	0	0	0	0	0	0	159	E	g	475	0	0	0	0	0	a	476	0	0	0
160	160	N	1ab	Nsp1	N160N	N	99.9915	0.0009058	3.1844e-05	0.0078974	-0.0078655	0.195984	0.00403221	0.00688995	1.70873	0	0	11775	0	0	0	0	0	0	0	0	1	0	0	0	0	0	0	0	0	160	N	a	478	0	0	0	0	0	a	479	0	0	0
161	161	W	1ab	Nsp1	W161W	W	99.9915	2.8306e-05	2.8306e-05	0	2.8306e-05	0.00612445	#DIV/0!	0.00612445	0	0	0	0	0	1	0	0	0	0	0	0	0	0	0	0	0	0	11775	0	0	161	W	t	481	0	0	0	0	0	g	482	0	0	0
162	162	N	1ab	Nsp1	N162N	N	99.9915	0.00014153	3.1844e-05	0.001019	-0.00098718	0.0306222	0.0312502	0.00688995	0.220477	0	0	11775	0	0	0	0	0	0	0	0	0	0	0	0	1	0	0	0	0	162	N	a	484	0	0	0	0	0	a	485	1	0	0
163	163	T	1ab	Nsp1	T163T	T	100	0	0	0	0	0	#DIV/0!	0	0	0	0	0	0	0	0	0	0	0	0	0	0	0	0	0	0	11776	0	0	0	163	T	a	487	0	0	0	0	0	c	488	0	0	0
164	164	K	1ab	Nsp1	K164K	K	100	0	0	0	0	0	#DIV/0!	0	0	0	0	0	0	0	0	0	0	0	0	0	11776	0	0	0	0	0	0	0	0	164	K	a	490	0	0	0	0	0	a	491	0	0	0
165	165	H	1ab	Nsp1	H165H	H	99.983	5.6612e-05	6.3689e-05	0	6.3689e-05	0.0122489	#DIV/0!	0.0137801	0	0	0	0	0	0	0	0	0	11774	0	0	0	0	0	0	0	0	0	2	0	165	H	c	493	2	0	0	0	2	a	494	0	0	0
166	166	S	1ab	Nsp1	S166S	S	99.9236	0.00025476	0.00028663	0	0.00028663	0.0551213	#DIV/0!	0.0620169	0	0	0	0	0	0	0	0	9	0	0	0	0	0	0	0	11767	0	0	0	0	166	S	a	496	9	0	0	9	0	g	497	0	0	0
167	167	S	1ab	Nsp1	S167S	S	100	0	0	0	0	0	#DIV/0!	0	0	0	0	0	0	0	0	0	0	0	0	0	0	0	0	0	11776	0	0	0	0	167	S	a	499	0	0	0	0	0	g	500	0	0	0
168	168	G	1ab	Nsp1	G168G	G	100	0	0	0	0	0	#DIV/0!	0	0	0	0	0	0	0	0	0	11776	0	0	0	0	0	0	0	0	0	0	0	0	168	G	g	502	0	0	0	0	0	g	503	0	0	0
169	169	V	1ab	Nsp1	V169V	V	100	0.00011322	0	0.00033967	-0.00033967	0.0244969	0	0	0.0734929	0	0	0	0	0	0	0	0	0	0	0	0	0	0	0	0	0	0	0	11776	169	V	g	505	0	0	0	0	0	t	506	0	0	0
170	170	T	1ab	Nsp1	T170T	T	100	0.00028306	0	0.00084918	-0.00084918	0.0612445	0	0	0.183733	0	0	0	0	0	0	0	0	0	0	0	0	0	0	0	0	11776	0	0	0	170	T	a	508	0	0	0	0	0	c	509	0	0	0
171	171	R	1ab	Nsp1	R171R	R	100	0	0	0	0	0	#DIV/0!	0	0	0	11776	0	0	0	0	0	0	0	0	0	0	0	0	0	0	0	0	0	0	171	R	c	511	0	0	0	0	0	g	512	0	0	0
172	172	E	1ab	Nsp1	E172E	E	100	0	0	0	0	0	#DIV/0!	0	0	0	0	0	0	0	0	11776	0	0	0	0	0	0	0	0	0	0	0	0	0	172	E	g	514	0	0	0	0	0	a	515	0	0	0
173	173	L	1ab	Nsp1	L173L	L	99.9915	8.4918e-05	4.2459e-05	0.00016984	-0.00012738	0.0183733	0.249994	0.00918667	0.0367475	0	0	0	0	0	0	0	0	0	0	11775	0	0	0	1	0	0	0	0	0	173	L	c	517	0	0	0	0	0	t	518	1	0	1
174	174	M	1ab	Nsp1	M174M	M	99.9745	8.4918e-05	8.4922e-05	0	8.4922e-05	0.0183733	#DIV/0!	0.0183742	0	0	0	0	0	0	0	0	0	0	2	1	0	11773	0	0	0	0	0	0	0	174	M	a	520	1	0	1	0	0	t	521	0	0	0
175	175	R	1ab	Nsp1	R175R	R	99.9915	5.6612e-05	4.2459e-05	8.492e-05	-4.2462e-05	0.0122489	0.499988	0.00918667	0.0183738	0	11775	0	0	1	0	0	0	0	0	0	0	0	0	0	0	0	0	0	0	175	R	c	523	1	0	0	0	1	g	524	0	0	0
176	176	E	1ab	Nsp1	E176E	E	99.9915	2.8306e-05	3.235e-05	0	3.235e-05	0.00612445	#DIV/0!	0.00699943	0	0	0	0	0	0	0	11775	0	0	0	0	0	0	0	0	0	0	0	0	1	176	E	g	526	0	0	0	0	0	a	527	1	0	0
177	177	L	1ab	Nsp1	L177L	L	99.9915	5.6612e-05	4.2459e-05	8.4921e-05	-4.2462e-05	0.0122489	0.499982	0.00918667	0.018374	0	0	0	0	0	0	0	0	0	0	11775	0	0	1	0	0	0	0	0	0	177	L	c	529	1	0	0	0	1	t	530	0	0	0
178	178	N	1ab	Nsp1	N178N	N	100	0.00014153	0	0.0012738	-0.0012738	0.0306222	0	0	0.275607	0	0	11776	0	0	0	0	0	0	0	0	0	0	0	0	0	0	0	0	0	178	N	a	532	0	0	0	0	0	a	533	0	0	0
179	179	G	1ab	Nsp1	G179G	G	100	2.8306e-05	0	7.5483e-05	-7.5483e-05	0.00612445	0	0	0.0163319	0	0	0	0	0	0	0	11776	0	0	0	0	0	0	0	0	0	0	0	0	179	G	g	535	0	0	0	0	0	g	536	0	0	0
180	180	G	1ab	Nsp1	G180G	G	100	0.00025476	0	0.00076427	-0.00076427	0.0551213	0	0	0.165362	0	0	0	0	0	0	0	11776	0	0	0	0	0	0	0	0	0	0	0	0	180	G	g	538	0	0	0	0	0	g	539	0	0	0
181	1	A	1ab	Nsp2	A1A	A	99.9151	0.00031137	0.00042459	8.4918e-05	0.00033967	0.0673698	5	0.0918667	0.0183733	11766	0	0	0	0	0	0	0	0	0	0	0	0	0	0	0	7	0	0	3	181	A	g	541	7	7	0	0	0	c	542	3	0	0
182	2	Y	1ab	Nsp2	Y2Y	Y	99.9151	0.00039629	0.00033023	0.00079265	-0.00046242	0.0857436	0.416615	0.0714504	0.171502	0	0	0	0	4	0	0	0	6	0	0	0	0	0	0	0	0	0	11766	0	182	Y	t	544	6	0	6	0	0	a	545	4	0	0
183	3	T	1ab	Nsp2	T3T	T	99.966	0.00016984	0.00016983	0.00016985	-2.1634e-08	0.0367475	0.999882	0.0367454	0.0367497	0	0	2	0	0	0	0	0	0	2	0	0	0	0	0	0	11772	0	0	0	183	T	a	547	0	0	0	0	0	c	548	4	2	0
184	4	R	1ab	Nsp2	R4R	R	99.8047	0.00070765	0.0009763	0.00016993	0.00080638	0.153111	5.74531	0.211238	0.036767	0	11753	0	0	20	0	0	0	2	0	1	0	0	0	0	0	0	0	0	0	184	R	c	550	20	0	0	0	20	g	551	3	2	0
185	5	Y	1ab	Nsp2	Y5Y	Y	100	0.00033967	0	0.0023777	-0.0023777	0.0734929	0	0	0.514453	0	0	0	0	0	0	0	0	0	0	0	0	0	0	0	0	0	0	11776	0	185	Y	t	553	0	0	0	0	0	a	554	0	0	0
186	6	V	1ab	Nsp2	V6V	V	99.9915	0.0011889	4.2459e-05	0.0034817	-0.0034392	0.257237	0.0121949	0.00918667	0.75332	0	0	0	0	0	0	0	0	0	1	0	0	0	0	0	0	0	0	0	11775	186	V	g	556	1	1	0	0	0	t	557	0	0	0
187	7	D	1ab	Nsp2	D7D	D	100	0.00016984	0	0.0015285	-0.0015285	0.0367475	0	0	0.330715	0	0	0	11776	0	0	0	0	0	0	0	0	0	0	0	0	0	0	0	0	187	D	g	559	0	0	0	0	0	a	560	0	0	0
188	8	N	1ab	Nsp2	N8N	N	99.9915	0.002123	3.1844e-05	0.018852	-0.01882	0.459344	0.00168916	0.00688995	4.07893	0	0	11775	1	0	0	0	0	0	0	0	0	0	0	0	0	0	0	0	0	188	N	a	562	1	0	0	1	0	a	563	0	0	0
189	9	N	1ab	Nsp2	N9N	N	99.9915	0.00053782	3.1844e-05	0.0045856	-0.0045537	0.116366	0.00694435	0.00688995	0.992166	0	0	11775	0	0	0	0	0	0	0	0	1	0	0	0	0	0	0	0	0	189	N	a	565	0	0	0	0	0	a	566	0	0	0
190	10	F	1ab	Nsp2	F10F	F	99.9236	0.00099072	0.00028663	0.0066186	-0.006332	0.214358	0.0433067	0.0620169	1.43204	0	0	0	0	0	0	0	0	0	0	9	0	0	11767	0	0	0	0	0	0	190	F	t	568	9	0	9	0	0	t	569	0	0	0
191	11	C	1ab	Nsp2	C11C	C	100	5.6612e-05	0	0.0004529	-0.0004529	0.0122489	0	0	0.097992	0	0	0	0	11776	0	0	0	0	0	0	0	0	0	0	0	0	0	0	0	191	C	t	571	0	0	0	0	0	g	572	0	0	0
192	12	G	1ab	Nsp2	G12G	G	99.9915	0.00014153	4.2459e-05	0.00033968	-0.00029722	0.0306222	0.124997	0.00918667	0.0734951	0	0	0	0	0	0	0	11775	0	0	0	0	0	0	0	1	0	0	0	0	192	G	g	574	1	1	0	0	0	g	575	0	0	0
193	13	P	1ab	Nsp2	P13P	P	99.9151	0.00028306	0.00042459	0	0.00042459	0.0612445	#DIV/0!	0.0918667	0	0	0	0	0	0	0	0	0	0	0	4	0	0	0	11766	3	3	0	0	0	193	P	c	577	6	3	0	0	3	c	578	4	0	0
194	14	D	1ab	Nsp2	D14D	D	99.9915	0.00033967	3.1844e-05	0.0028023	-0.0027705	0.0734929	0.0113635	0.00688995	0.606322	0	0	1	11775	0	0	0	0	0	0	0	0	0	0	0	0	0	0	0	0	194	D	g	580	1	1	0	0	0	a	581	0	0	0
195	15	G	1ab	Nsp2	G15G	G	100	0.00011322	0	0.00033967	-0.00033967	0.0244969	0	0	0.0734929	0	0	0	0	0	0	0	11776	0	0	0	0	0	0	0	0	0	0	0	0	195	G	g	583	0	0	0	0	0	g	584	0	0	0
196	16	Y	1ab	Nsp2	Y16Y	Y	99.9575	0.00036798	0.00016512	0.0015852	-0.0014201	0.0796182	0.104164	0.0357263	0.342983	0	0	2	0	0	0	0	0	3	0	0	0	0	0	0	0	0	0	11771	0	196	Y	t	586	5	2	3	0	0	a	587	0	0	0
197	17	P	1ab	Nsp2	P17P	P	99.9745	0.00011322	0.00012738	8.4918e-05	4.2459e-05	0.0244969	1.50004	0.0275607	0.0183733	0	0	0	0	0	0	0	0	0	0	0	0	0	0	11773	3	0	0	0	0	197	P	c	589	3	0	0	0	3	c	590	0	0	0
198	18	L	1ab	Nsp2	L18L	L	99.9915	5.6612e-05	4.2459e-05	8.492e-05	-4.2461e-05	0.0122489	0.499988	0.00918667	0.0183738	0	0	0	0	0	0	0	0	0	1	11775	0	0	0	0	0	0	0	0	0	198	L	c	592	1	1	0	0	0	t	593	0	0	0
199	19	E	1ab	Nsp2	E19E	E	100	0	0	0	0	0	#DIV/0!	0	0	0	0	0	0	0	0	11776	0	0	0	0	0	0	0	0	0	0	0	0	0	199	E	g	595	0	0	0	0	0	a	596	0	0	0
200	20	C	1ab	Nsp2	C20C	C	100	8.4918e-05	0	0.00067935	-0.00067935	0.0183733	0	0	0.146988	0	0	0	0	11776	0	0	0	0	0	0	0	0	0	0	0	0	0	0	0	200	C	t	598	0	0	0	0	0	g	599	0	0	0
201	21	I	1ab	Nsp2	I21I	I	99.966	0.00014153	0.00014558	0.00012737	1.8211e-05	0.0306222	1.14297	0.0314985	0.0275585	0	0	0	0	0	0	0	0	0	11772	1	0	0	0	0	0	0	0	0	3	201	I	a	601	4	0	1	3	0	t	602	0	0	0
202	22	K	1ab	Nsp2	K22K	K	100	0	0	0	0	0	#DIV/0!	0	0	0	0	0	0	0	0	0	0	0	0	0	11776	0	0	0	0	0	0	0	0	202	K	a	604	0	0	0	0	0	a	605	0	0	0
203	23	D	1ab	Nsp2	D23D	D	99.7028	0.0011606	0.0011146	0.0015284	-0.00041379	0.251114	0.729259	0.241161	0.330693	0	0	31	11741	0	0	0	1	0	0	0	0	0	0	0	0	0	0	3	0	203	D	g	607	34	31	0	0	3	a	608	1	0	0
204	24	L	1ab	Nsp2	L24L	L	99.8556	0.00050951	0.00072163	8.4959e-05	0.00063667	0.11024	8.49386	0.156136	0.0183822	0	0	0	0	0	0	0	0	0	0	11759	0	0	17	0	0	0	0	0	0	204	L	c	610	17	0	0	0	17	t	611	0	0	0
205	25	L	1ab	Nsp2	L25L	L	100	0.00016984	0	0.00038216	-0.00038216	0.0367475	0	0	0.0826863	0	0	0	0	0	0	0	0	0	0	11776	0	0	0	0	0	0	0	0	0	205	L	c	613	6	0	0	0	6	t	614	0	0	0
206	26	A	1ab	Nsp2	A26A	A	99.9321	0.00028306	0.00033967	0.00016984	0.00016984	0.0612445	1.99994	0.0734929	0.0367475	11768	0	0	0	0	0	0	0	0	0	0	0	0	0	0	0	2	0	0	6	206	A	g	616	2	2	0	0	0	c	617	6	0	0
207	27	R	1ab	Nsp2	R27R	R	99.6264	0.0012455	0.0018672	0	0.0018672	0.269483	#DIV/0!	0.403998	0	0	11732	0	0	42	0	0	0	2	0	0	0	0	0	0	0	0	0	0	0	207	R	c	619	42	0	0	0	42	g	620	2	2	0
208	28	A	1ab	Nsp2	A28A	A	99.983	0.00011322	8.4918e-05	0.00016984	-8.4918e-05	0.0244969	0.499988	0.0183733	0.0367475	11774	0	0	0	0	0	0	0	0	0	0	0	0	0	0	0	1	0	0	1	208	A	g	622	1	1	0	0	0	c	623	1	0	0
209	29	G	1ab	Nsp2	G29G	G	99.9915	8.4918e-05	4.2459e-05	0.00016984	-0.00012738	0.0183733	0.249994	0.00918667	0.0367475	0	0	0	1	0	0	0	11775	0	0	0	0	0	0	0	0	0	0	0	0	209	G	g	625	0	0	0	0	0	g	626	1	1	0
210	30	K	1ab	Nsp2	K30K	K	100	8.4918e-05	0	0.00067935	-0.00067935	0.0183733	0	0	0.146988	0	0	0	0	0	0	0	0	0	0	0	11776	0	0	0	0	0	0	0	0	210	K	a	628	0	0	0	0	0	a	629	0	0	0
211	31	A	1ab	Nsp2	A31A	A	99.8811	0.00039629	0.00059443	0	0.00059443	0.0857436	#DIV/0!	0.128614	0	11762	0	0	0	0	0	0	0	0	0	0	0	0	0	0	0	8	0	0	6	211	A	g	631	8	8	0	0	0	c	632	6	0	0
212	32	S	1ab	Nsp2	S32S	S	99.9151	0.00028306	0.00049531	0	0.00049531	0.0612445	#DIV/0!	0.107168	0	0	0	0	0	0	0	0	0	0	0	9	0	0	0	1	11766	0	0	0	0	212	S	t	634	1	0	1	0	0	c	635	9	0	0
213	33	C	1ab	Nsp2	C33C	C	99.9915	8.4918e-05	3.235e-05	0.00045286	-0.00042051	0.0183733	0.0714349	0.00699943	0.0979834	0	1	0	0	11775	0	0	0	0	0	0	0	0	0	0	0	0	0	0	0	213	C	t	637	1	0	1	0	0	g	638	0	0	0
214	34	T	1ab	Nsp2	T34T	T	99.9151	0.00031137	0.00042459	8.4921e-05	0.00033967	0.0673698	4.99982	0.0918667	0.018374	8	0	0	0	0	0	0	0	0	2	0	0	0	0	0	0	11766	0	0	0	214	T	a	640	8	0	0	8	0	c	641	2	0	0
215	35	L	1ab	Nsp2	L35L	L	100	0	0	0	0	0	#DIV/0!	0	0	0	0	0	0	0	0	0	0	0	0	11776	0	0	0	0	0	0	0	0	0	215	M	t	643	0	0	0	0	0	t	644	0	0	0
216	36	S	1ab	Nsp2	S36S	S	99.9915	0.074785	4.2459e-05	0.22427	-0.22423	16.1809	0.000189321	0.00918667	48.5243	0	0	0	0	0	0	0	0	0	0	0	0	0	1	0	11775	0	0	0	0	216	S	t	646	0	0	0	0	0	c	647	1	0	0
217	37	E	1ab	Nsp2	E37E	E	99.966	0.00014153	0.0001294	0.00022639	-9.6987e-05	0.0306222	0.57158	0.0279977	0.048983	0	0	0	0	0	0	11772	3	0	0	0	1	0	0	0	0	0	0	0	0	217	E	g	649	1	1	0	0	0	a	650	3	0	0
218	38	Q	1ab	Nsp2	Q38Q	Q	100	2.8306e-05	0	0.00022645	-0.00022645	0.00612445	0	0	0.048996	0	0	0	0	0	11776	0	0	0	0	0	0	0	0	0	0	0	0	0	0	218	Q	c	652	0	0	0	0	0	a	653	0	0	0
219	39	L	1ab	Nsp2	L39L	L	99.983	0.0012172	0.00010188	0.0026121	-0.0025102	0.26336	0.0390031	0.0220433	0.565169	0	0	0	0	0	1	0	0	0	0	11774	0	1	0	0	0	0	0	0	0	219	M	c	655	11	1	0	0	10	t	656	1	1	0
220	40	D	1ab	Nsp2	D40D	D	99.9915	0.00050951	3.1844e-05	0.0043308	-0.004299	0.11024	0.00735291	0.00688995	0.937036	0	0	1	11775	0	0	0	0	0	0	0	0	0	0	0	0	0	0	0	0	220	D	g	658	1	1	0	0	0	a	659	0	0	0
221	41	F	1ab	Nsp2	F41F	F	100	0	0	0	0	0	#DIV/0!	0	0	0	0	0	0	0	0	0	0	0	0	0	0	0	11776	0	0	0	0	0	0	221	F	t	661	0	0	0	0	0	t	662	0	0	0
222	42	I	1ab	Nsp2	I42I	I	99.949	0.00016984	0.00021837	0	0.00021837	0.0367475	#DIV/0!	0.0472478	0	0	0	0	0	0	0	0	0	0	11770	0	0	0	0	0	0	0	0	0	6	222	I	a	664	6	0	0	6	0	t	665	0	0	0
223	43	D	1ab	Nsp2	D43D	D	100	0.00022645	0	0.002038	-0.002038	0.048996	0	0	0.440953	0	0	0	11776	0	0	0	0	0	0	0	0	0	0	0	0	0	0	0	0	223	D	g	667	0	0	0	0	0	a	668	0	0	0
224	44	T	1ab	Nsp2	T44T	T	99.6094	0.0013021	0.0019525	0	0.0019525	0.28173	#DIV/0!	0.422454	0	0	0	0	0	0	0	0	0	0	46	0	0	0	0	0	0	11730	0	0	0	224	T	a	670	0	0	0	0	0	c	671	46	0	0
225	45	K	1ab	Nsp2	K45K	K	99.9915	0.00028306	3.235e-05	0.002038	-0.0020056	0.0612445	0.0158734	0.00699943	0.440953	0	1	0	0	0	0	0	0	0	0	0	11775	0	0	0	0	0	0	0	0	225	K	a	673	0	0	0	0	0	a	674	1	0	0
226	46	R	1ab	Nsp2	R46R	R	99.9406	0.00031137	0.00025475	0.00050954	-0.00025479	0.0673698	0.499961	0.0551192	0.110247	0	11769	0	0	0	0	0	1	0	0	0	6	0	0	0	0	0	0	0	0	226	R	a	676	1	0	0	1	0	g	677	6	6	0
227	47	G	1ab	Nsp2	G47G	G	99.983	5.6612e-05	8.4916e-05	0	8.4916e-05	0.0122489	#DIV/0!	0.0183729	0	0	0	0	0	0	0	0	11774	0	0	0	0	0	0	0	2	0	0	0	0	227	G	g	679	2	2	0	0	0	g	680	0	0	0
228	48	V	1ab	Nsp2	V48V	V	100	0.00016984	0	0.00050951	-0.00050951	0.0367475	0	0	0.11024	0	0	0	0	0	0	0	0	0	0	0	0	0	0	0	0	0	0	0	11776	228	V	g	682	0	0	0	0	0	t	683	0	0	0
229	49	Y	1ab	Nsp2	Y49Y	Y	99.983	8.4918e-05	6.6048e-05	0.00019815	-0.0001321	0.0183733	0.333323	0.0142905	0.0428729	0	0	0	0	2	0	0	0	0	0	0	0	0	0	0	0	0	0	11774	0	229	Y	t	685	0	0	0	0	0	a	686	2	0	0
230	50	C	1ab	Nsp2	C50C	C	100	0	0	0	0	0	#DIV/0!	0	0	0	0	0	0	11776	0	0	0	0	0	0	0	0	0	0	0	0	0	0	0	230	C	t	688	0	0	0	0	0	g	689	0	0	0
231	51	C	1ab	Nsp2	C51C	C	99.983	8.4918e-05	6.47e-05	0.00022645	-0.00016175	0.0183733	0.285714	0.0139989	0.048996	0	0	0	0	11774	0	0	0	0	0	0	0	0	0	0	0	0	0	2	0	231	C	t	691	0	0	0	0	0	g	692	2	2	0
232	52	R	1ab	Nsp2	R52R	R	99.8981	0.00036798	0.00050943	8.4947e-05	0.00042448	0.0796182	5.99703	0.110223	0.0183796	0	11764	0	0	1	0	0	0	4	0	0	0	0	0	0	7	0	0	0	0	232	R	c	694	8	7	0	0	1	g	695	4	4	0
233	53	E	1ab	Nsp2	E53E	E	99.983	5.6612e-05	6.4701e-05	0	6.4701e-05	0.0122489	#DIV/0!	0.0139991	0	0	0	0	0	0	0	11774	1	0	0	0	1	0	0	0	0	0	0	0	0	233	E	g	697	1	1	0	0	0	a	698	1	0	0
234	54	H	1ab	Nsp2	H54H	H	99.9915	2.8306e-05	3.1845e-05	0	3.1845e-05	0.00612445	#DIV/0!	0.00689016	0	0	1	0	0	0	0	0	0	11775	0	0	0	0	0	0	0	0	0	0	0	234	H	c	700	0	0	0	0	0	a	701	1	0	0
235	55	E	1ab	Nsp2	E55E	E	99.9745	8.4918e-05	9.7051e-05	0	9.7051e-05	0.0183733	#DIV/0!	0.0209985	0	0	0	0	2	0	0	11773	1	0	0	0	0	0	0	0	0	0	0	0	0	235	E	g	703	0	0	0	0	0	a	704	1	0	0
236	56	H	1ab	Nsp2	H56H	H	99.9915	8.4918e-05	3.1844e-05	0.00050951	-0.00047766	0.0183733	0.0624993	0.00688995	0.11024	0	0	0	0	0	0	0	0	11775	0	0	0	0	0	0	0	0	0	1	0	236	H	c	706	1	0	0	0	1	a	707	0	0	0
237	57	E	1ab	Nsp2	E57E	E	100	0	0	0	0	0	#DIV/0!	0	0	0	0	0	0	0	0	11776	0	0	0	0	0	0	0	0	0	0	0	0	0	237	E	g	709	0	0	0	0	0	a	710	0	0	0
238	58	I	1ab	Nsp2	I58I	I	99.9915	2.8306e-05	3.6394e-05	0	3.6394e-05	0.00612445	#DIV/0!	0.00787441	0	0	0	0	0	0	0	0	0	0	11775	0	0	0	0	0	0	0	0	0	1	238	I	a	712	1	0	0	1	0	t	713	0	0	0
239	59	A	1ab	Nsp2	A59A	A	99.9915	2.8306e-05	4.2459e-05	0	4.2459e-05	0.00612445	#DIV/0!	0.00918667	0	11775	0	0	0	0	0	0	0	0	0	0	0	0	0	0	0	0	0	0	1	239	A	g	715	0	0	0	0	0	c	716	1	0	0
240	60	W	1ab	Nsp2	W60W	W	100	0	0	0	0	0	#DIV/0!	0	0	0	0	0	0	0	0	0	0	0	0	0	0	0	0	0	0	0	11776	0	0	240	W	t	718	0	0	0	0	0	g	719	0	0	0
241	61	Y	1ab	Nsp2	Y61Y	Y	100	0	0	0	0	0	#DIV/0!	0	0	0	0	0	0	0	0	0	0	0	0	0	0	0	0	0	0	0	0	11776	0	241	Y	t	721	0	0	0	0	0	a	722	0	0	0
242	62	T	1ab	Nsp2	T62T	T	100	2.8306e-05	0	8.4918e-05	-8.4918e-05	0.00612445	0	0	0.0183733	0	0	0	0	0	0	0	0	0	0	0	0	0	0	0	0	11776	0	0	0	242	T	a	724	0	0	0	0	0	c	725	0	0	0
243	63	E	1ab	Nsp2	E63E	E	99.983	0.00014153	6.4701e-05	0.00067929	-0.00061459	0.0306222	0.095248	0.0139991	0.146975	1	0	0	0	0	0	11774	0	0	0	0	1	0	0	0	0	0	0	0	0	243	E	g	727	1	1	0	0	0	a	728	1	0	1
244	64	R	1ab	Nsp2	R64R	R	100	2.8306e-05	0	8.4918e-05	-8.4918e-05	0.00612445	0	0	0.0183733	0	11776	0	0	0	0	0	0	0	0	0	0	0	0	0	0	0	0	0	0	244	R	c	730	0	0	0	0	0	g	731	0	0	0
245	65	S	1ab	Nsp2	S65S	S	100	8.4918e-05	0	0.00025476	-0.00025476	0.0183733	0	0	0.0551213	0	0	0	0	0	0	0	0	0	0	0	0	0	0	0	11776	0	0	0	0	245	S	t	733	0	0	0	0	0	c	734	0	0	0
246	66	E	1ab	Nsp2	E66E	E	99.9915	2.8306e-05	3.235e-05	0	3.235e-05	0.00612445	#DIV/0!	0.00699943	0	0	0	0	0	0	0	11775	1	0	0	0	0	0	0	0	0	0	0	0	0	246	E	g	736	0	0	0	0	0	a	737	1	0	0
247	67	K	1ab	Nsp2	K67K	K	99.9915	2.8306e-05	3.235e-05	0	3.235e-05	0.00612445	#DIV/0!	0.00699943	0	0	0	1	0	0	0	0	0	0	0	0	11775	0	0	0	0	0	0	0	0	247	K	a	739	0	0	0	0	0	a	740	0	0	0
248	68	S	1ab	Nsp2	S68S	S	99.983	0.00014153	6.3689e-05	0.00076427	-0.00070058	0.0306222	0.0833331	0.0137801	0.165362	0	0	2	0	0	0	0	0	0	0	0	0	0	0	0	11774	0	0	0	0	248	S	a	742	0	0	0	0	0	g	743	2	2	0
249	69	Y	1ab	Nsp2	Y69Y	Y	100	2.8306e-05	0	0.00019814	-0.00019814	0.00612445	0	0	0.0428707	0	0	0	0	0	0	0	0	0	0	0	0	0	0	0	0	0	0	11776	0	249	Y	t	745	0	0	0	0	0	a	746	0	0	0
250	70	E	1ab	Nsp2	E70E	E	100	0	0	0	0	0	#DIV/0!	0	0	0	0	0	0	0	0	11776	0	0	0	0	0	0	0	0	0	0	0	0	0	250	E	g	748	0	0	0	0	0	a	749	0	0	0
251	71	L	1ab	Nsp2	L71L	L	100	2.8306e-05	0	0.00011322	-0.00011322	0.00612445	0	0	0.0244969	0	0	0	0	0	0	0	0	0	0	11776	0	0	0	0	0	0	0	0	0	251	M	t	751	0	0	0	0	0	t	752	0	0	0
252	72	Q	1ab	Nsp2	Q72Q	Q	100	2.8306e-05	0	0.00022645	-0.00022645	0.00612445	0	0	0.048996	0	0	0	0	0	11776	0	0	0	0	0	0	0	0	0	0	0	0	0	0	252	Q	c	754	0	0	0	0	0	a	755	0	0	0
253	73	T	1ab	Nsp2	T73T	T	100	2.8306e-05	0	8.4918e-05	-8.4918e-05	0.00612445	0	0	0.0183733	0	0	0	0	0	0	0	0	0	0	0	0	0	0	0	0	11776	0	0	0	253	T	a	757	0	0	0	0	0	c	758	0	0	0
254	74	P	1ab	Nsp2	P74P	P	100	0	0	0	0	0	#DIV/0!	0	0	0	0	0	0	0	0	0	0	0	0	0	0	0	0	11776	0	0	0	0	0	254	P	c	760	0	0	0	0	0	c	761	0	0	0
255	75	F	1ab	Nsp2	F75F	F	100	0	0	0	0	0	#DIV/0!	0	0	0	0	0	0	0	0	0	0	0	0	0	0	0	11776	0	0	0	0	0	0	255	F	t	763	0	0	0	0	0	t	764	0	0	0
256	76	E	1ab	Nsp2	E76E	E	100	5.6612e-05	0	0.0004529	-0.0004529	0.0122489	0	0	0.097992	0	0	0	0	0	0	11776	0	0	0	0	0	0	0	0	0	0	0	0	0	256	E	g	766	0	0	0	0	0	a	767	0	0	0
257	77	I	1ab	Nsp2	I77I	I	100	0.00014153	0	0.00063689	-0.00063689	0.0306222	0	0	0.137801	0	0	0	0	0	0	0	0	0	11776	0	0	0	0	0	0	0	0	0	0	257	I	a	769	0	0	0	0	0	t	770	0	0	0
258	78	K	1ab	Nsp2	K78K	K	99.9915	2.8306e-05	3.235e-05	0	3.235e-05	0.00612445	#DIV/0!	0.00699943	0	0	0	1	0	0	0	0	0	0	0	0	11775	0	0	0	0	0	0	0	0	258	K	a	772	0	0	0	0	0	a	773	0	0	0
259	79	L	1ab	Nsp2	L79L	L	100	8.4918e-05	0	0.00033966	-0.00033966	0.0183733	0	0	0.0734908	0	0	0	0	0	0	0	0	0	0	11776	0	0	0	0	0	0	0	0	0	259	M	t	775	1	0	1	0	0	t	776	0	0	0
260	80	A	1ab	Nsp2	A80A	A	100	8.4918e-05	0	0.00025476	-0.00025476	0.0183733	0	0	0.0551213	11776	0	0	0	0	0	0	0	0	0	0	0	0	0	0	0	0	0	0	0	260	A	g	778	0	0	0	0	0	c	779	0	0	0
261	81	K	1ab	Nsp2	K81K	K	98.5988	0.0046988	0.0053371	0.00022665	0.0051104	1.01666	23.5478	1.15477	0.0490393	0	0	165	0	0	0	0	0	0	0	0	11611	0	0	0	0	0	0	0	0	261	K	a	781	0	0	0	0	0	a	782	0	0	0
262	82	K	1ab	Nsp2	K82K	K	99.9915	5.6612e-05	6.4701e-05	0	6.4701e-05	0.0122489	#DIV/0!	0.0139991	0	0	0	0	0	0	0	0	0	0	0	0	11775	0	0	0	1	0	0	0	0	262	K	a	784	1	0	0	0	1	a	785	1	0	1
263	83	F	1ab	Nsp2	F83F	F	99.9915	2.8306e-05	3.1845e-05	0	3.1845e-05	0.00612445	#DIV/0!	0.00689016	0	0	0	0	0	0	0	0	0	0	0	1	0	0	11775	0	0	0	0	0	0	263	F	t	787	1	0	1	0	0	t	788	0	0	0
264	84	D	1ab	Nsp2	D84D	D	99.9915	0.00011322	3.1844e-05	0.00076426	-0.00073241	0.0244969	0.0416664	0.00688995	0.16536	0	0	0	11775	0	0	0	0	0	0	0	0	0	0	0	0	0	0	1	0	264	D	g	790	1	0	0	0	1	a	791	0	0	0
265	85	T	1ab	Nsp2	T85T	T	87.7717	0.041384	0.060525	0.0019071	0.058617	8.95408	31.7367	13.0955	0.412631	0	0	0	0	0	0	0	0	0	1440	0	0	0	0	0	0	10336	0	0	0	265	T	a	793	0	0	0	0	0	c	794	1440	0	0
266	86	F	1ab	Nsp2	F86F	F	100	0.00056612	0	0.0050951	-0.0050951	0.122489	0	0	1.1024	0	0	0	0	0	0	0	0	0	0	0	0	0	11776	0	0	0	0	0	0	266	F	t	796	0	0	0	0	0	t	797	0	0	0
267	87	N	1ab	Nsp2	N87N	N	99.983	8.4918e-05	6.3689e-05	0.00025475	-0.00019106	0.0183733	0.250006	0.0137801	0.0551192	0	0	11774	0	0	0	0	0	0	0	0	0	0	0	0	1	0	0	1	0	267	N	a	799	1	0	0	0	1	a	800	1	0	0
268	88	G	1ab	Nsp2	G88G	G	99.9066	0.00036798	0.00046699	0.00016988	0.00029711	0.0796182	2.74894	0.101041	0.0367562	0	1	0	0	0	0	10	11765	0	0	0	0	0	0	0	0	0	0	0	0	268	G	g	802	1	1	0	0	0	g	803	10	10	0
269	89	E	1ab	Nsp2	E89E	E	99.9915	0.00025476	3.235e-05	0.0018114	-0.0017791	0.0551213	0.0178591	0.00699943	0.391925	0	0	0	0	0	0	11775	1	0	0	0	0	0	0	0	0	0	0	0	0	269	E	g	805	0	0	0	0	0	a	806	1	0	0
270	90	C	1ab	Nsp2	C90C	C	99.9915	2.8306e-05	3.235e-05	0	3.235e-05	0.00612445	#DIV/0!	0.00699943	0	0	1	0	0	11775	0	0	0	0	0	0	0	0	0	0	0	0	0	0	0	270	C	t	808	1	0	1	0	0	g	809	0	0	0
271	91	P	1ab	Nsp2	P91P	P	99.8387	0.00053782	0.00080681	0	0.00080681	0.116366	#DIV/0!	0.174566	0	0	0	0	0	0	1	0	0	0	0	14	0	0	0	11757	3	1	0	0	0	271	P	c	811	4	1	0	0	3	c	812	15	1	0
272	92	N	1ab	Nsp2	N92N	N	99.9915	2.8306e-05	3.1844e-05	0	3.1844e-05	0.00612445	#DIV/0!	0.00688995	0	0	0	11775	1	0	0	0	0	0	0	0	0	0	0	0	0	0	0	0	0	272	N	a	814	1	0	0	1	0	a	815	0	0	0
273	93	F	1ab	Nsp2	F93F	F	99.983	5.6612e-05	6.369e-05	0	6.369e-05	0.0122489	#DIV/0!	0.0137803	0	0	0	0	0	0	0	0	0	0	0	0	0	0	11774	0	0	0	0	0	2	273	F	t	817	2	0	0	2	0	t	818	0	0	0
274	94	V	1ab	Nsp2	V94V	V	99.9575	0.00036798	0.00021229	0.00067936	-0.00046707	0.0796182	0.312485	0.0459323	0.14699	0	0	0	0	0	0	0	0	0	0	5	0	0	0	0	0	0	0	0	11771	274	V	g	820	5	0	0	0	5	t	821	0	0	0
275	95	F	1ab	Nsp2	F95F	F	99.9745	0.00011322	9.5534e-05	0.00025475	-0.00015921	0.0244969	0.375011	0.0206703	0.0551192	0	0	0	0	0	0	0	0	0	0	0	0	0	11773	0	0	0	0	3	0	275	F	t	823	0	0	0	0	0	t	824	3	3	0
276	96	P	1ab	Nsp2	P96P	P	99.9575	0.00039629	0.0002123	0.00076427	-0.00055197	0.0857436	0.277781	0.0459344	0.165362	0	0	0	0	0	0	0	0	0	0	0	0	0	0	11771	5	0	0	0	0	276	P	c	826	5	0	0	0	5	c	827	0	0	0
277	97	L	1ab	Nsp2	L97L	L	100	8.4918e-05	0	0.0002972	-0.0002972	0.0183733	0	0	0.0643039	0	0	0	0	0	0	0	0	0	0	11776	0	0	0	0	0	0	0	0	0	277	L	t	829	2	0	2	0	0	t	830	0	0	0
278	98	N	1ab	Nsp2	N98N	N	99.9321	0.00028306	0.00025476	0.00050951	-0.00025476	0.0612445	0.50001	0.0551213	0.11024	0	0	11768	0	0	0	0	0	0	0	0	0	0	0	0	8	0	0	0	0	278	N	a	832	0	0	0	0	0	a	833	8	0	0
279	99	S	1ab	Nsp2	S99S	S	99.8981	0.00053782	0.00050942	0.00059463	-8.5207e-05	0.116366	0.856701	0.110221	0.128658	0	0	0	0	0	0	0	0	0	0	0	0	0	12	0	11764	0	0	0	0	279	S	t	835	0	0	0	0	0	c	836	12	0	0
280	100	I	1ab	Nsp2	I100I	I	99.9236	0.00025476	0.00032756	0	0.00032756	0.0551213	#DIV/0!	0.0708727	0	0	0	0	0	0	0	0	0	0	11767	4	0	0	0	0	0	4	0	0	1	280	I	a	838	5	0	0	1	4	t	839	4	0	4
281	101	I	1ab	Nsp2	I101I	I	99.9745	0.00011322	0.00010918	0.00012737	-1.8187e-05	0.0244969	0.857188	0.0236228	0.0275585	0	0	0	0	0	0	0	0	0	11773	0	0	0	0	0	0	2	0	0	1	281	I	a	841	1	0	0	1	0	t	842	2	0	2
282	102	K	1ab	Nsp2	K102K	K	99.966	0.00014153	0.0001294	0.00022645	-9.7055e-05	0.0306222	0.571429	0.0279977	0.048996	0	0	4	0	0	0	0	0	0	0	0	11772	0	0	0	0	0	0	0	0	282	K	a	844	0	0	0	0	0	a	845	0	0	0
283	103	T	1ab	Nsp2	T103T	T	99.983	8.4918e-05	8.4917e-05	8.4922e-05	-5.4085e-09	0.0183733	0.999941	0.0183731	0.0183742	0	0	1	0	0	0	0	0	0	1	0	0	0	0	0	0	11774	0	0	0	283	T	a	847	0	0	0	0	0	c	848	2	1	0
284	104	I	1ab	Nsp2	I104I	I	99.983	5.6612e-05	7.2788e-05	0	7.2788e-05	0.0122489	#DIV/0!	0.0157488	0	0	0	0	0	0	0	0	0	0	11774	0	0	0	0	0	0	0	0	0	2	284	I	a	850	2	0	0	2	0	t	851	0	0	0
285	105	Q	1ab	Nsp2	Q105Q	Q	100	2.8306e-05	0	0.00022645	-0.00022645	0.00612445	0	0	0.048996	0	0	0	0	0	11776	0	0	0	0	0	0	0	0	0	0	0	0	0	0	285	Q	c	853	0	0	0	0	0	a	854	0	0	0
286	106	P	1ab	Nsp2	P106P	P	99.9066	0.00031137	0.00046709	0	0.00046709	0.0673698	#DIV/0!	0.101062	0	0	0	0	0	0	0	0	0	0	0	10	0	0	0	11765	1	0	0	0	0	286	P	c	856	1	0	0	0	1	c	857	10	0	0
287	107	R	1ab	Nsp2	R107R	R	99.9236	0.00031137	0.00032753	0.00025478	7.2754e-05	0.0673698	1.28554	0.0708663	0.0551256	0	11767	0	0	0	0	0	1	0	0	0	1	0	0	0	7	0	0	0	0	287	R	a	859	2	0	1	1	0	g	860	1	1	0
288	108	V	1ab	Nsp2	V108V	V	99.983	5.6612e-05	8.4917e-05	0	8.4917e-05	0.0122489	#DIV/0!	0.0183731	0	0	0	0	0	0	0	0	0	0	2	0	0	0	0	0	0	0	0	0	11774	288	V	g	862	2	2	0	0	0	t	863	0	0	0
289	109	E	1ab	Nsp2	E109E	E	99.966	0.00011322	0.0001294	0	0.0001294	0.0244969	#DIV/0!	0.0279977	0	0	0	0	3	0	0	11772	1	0	0	0	0	0	0	0	0	0	0	0	0	289	E	g	865	0	0	0	0	0	a	866	1	0	0
290	110	K	1ab	Nsp2	K110K	K	99.9745	8.4918e-05	9.705e-05	0	9.705e-05	0.0183733	#DIV/0!	0.0209983	0	0	1	2	0	0	0	0	0	0	0	0	11773	0	0	0	0	0	0	0	0	290	K	a	868	0	0	0	0	0	a	869	1	0	0
291	111	K	1ab	Nsp2	K111K	K	99.949	0.00016984	0.0001941	0	0.0001941	0.0367475	#DIV/0!	0.0419966	0	0	1	0	0	0	1	4	0	0	0	0	11770	0	0	0	0	0	0	0	0	291	K	a	871	5	0	1	4	0	a	872	1	0	0
292	112	K	1ab	Nsp2	K112K	K	99.8387	0.00053782	0.00061464	0	0.00061464	0.116366	#DIV/0!	0.132987	0	0	1	16	0	0	1	1	0	0	0	0	11757	0	0	0	0	0	0	0	0	292	K	a	874	2	0	1	1	0	a	875	1	0	0
293	113	L	1ab	Nsp2	L113L	L	99.9745	8.4918e-05	0.00012737	0	0.00012737	0.0183733	#DIV/0!	0.0275585	0	0	0	0	0	0	0	0	0	0	0	11773	0	0	3	0	0	0	0	0	0	293	L	c	877	3	0	0	0	3	t	878	0	0	0
294	114	D	1ab	Nsp2	D114D	D	99.9915	0.00014153	3.1845e-05	0.0010189	-0.00098709	0.0306222	0.0312543	0.00689016	0.220455	0	0	0	11775	0	0	0	1	0	0	0	0	0	0	0	0	0	0	0	0	294	D	g	880	0	0	0	0	0	a	881	1	0	0
295	115	G	1ab	Nsp2	G115G	G	99.8896	0.0019531	0.00055189	0.0047569	-0.004205	0.422584	0.116019	0.11941	1.02923	0	0	0	0	13	0	0	11763	0	0	0	0	0	0	0	0	0	0	0	0	295	G	g	883	13	0	0	0	13	g	884	0	0	0
296	116	F	1ab	Nsp2	F116F	F	99.9915	2.8306e-05	3.1845e-05	0	3.1845e-05	0.00612445	#DIV/0!	0.00689016	0	0	0	0	0	0	0	0	0	0	0	1	0	0	11775	0	0	0	0	0	0	296	F	t	886	0	0	0	0	0	t	887	0	0	0
297	117	M	1ab	Nsp2	M117M	M	99.8387	0.00053782	0.00053794	0	0.00053794	0.116366	#DIV/0!	0.116392	0	0	0	0	0	0	0	0	0	0	3	0	3	11757	0	0	0	4	0	0	9	297	M	a	889	9	0	0	9	0	t	890	7	3	4
298	118	G	1ab	Nsp2	G118G	G	99.966	0.00011322	0.00016983	0	0.00016983	0.0244969	#DIV/0!	0.0367454	0	0	0	0	0	0	0	0	11772	0	0	0	0	0	0	0	4	0	0	0	0	298	G	g	892	4	4	0	0	0	g	893	0	0	0
299	119	R	1ab	Nsp2	R119R	R	100	0	0	0	0	0	#DIV/0!	0	0	0	11776	0	0	0	0	0	0	0	0	0	0	0	0	0	0	0	0	0	0	299	R	a	895	0	0	0	0	0	g	896	0	0	0
300	120	I	1ab	Nsp2	I120I	I	99.0404	0.0031986	0.0041096	0	0.0041096	0.692067	#DIV/0!	0.889176	0	0	0	0	0	0	0	0	0	0	11663	0	0	1	112	0	0	0	0	0	0	300	I	a	898	112	0	0	0	112	t	899	0	0	0
301	121	R	1ab	Nsp2	R121R	R	99.983	0.00019814	0.00011321	0.00028309	-0.00016987	0.0428707	0.399908	0.0244948	0.061251	0	11774	0	0	0	2	0	0	0	0	0	0	0	0	0	0	0	0	0	0	301	R	c	901	0	0	0	0	0	g	902	2	2	0
302	122	S	1ab	Nsp2	S122S	S	99.8981	0.0004529	0.00050943	0.00033978	0.00016965	0.097992	1.49929	0.110223	0.0735167	0	0	0	0	0	0	0	0	0	0	0	0	0	11	1	11764	0	0	0	0	302	S	t	904	1	0	1	0	0	c	905	11	0	0
303	123	V	1ab	Nsp2	V123V	V	99.9915	8.4918e-05	4.2459e-05	0.00016984	-0.00012738	0.0183733	0.249994	0.00918667	0.0367475	0	0	0	0	0	0	0	1	0	0	0	0	0	0	0	0	0	0	0	11775	303	V	g	907	0	0	0	0	0	t	908	1	0	0
304	124	Y	1ab	Nsp2	Y124Y	Y	99.9915	8.4918e-05	3.3024e-05	0.00039629	-0.00036327	0.0183733	0.0833329	0.00714526	0.0857436	0	0	0	0	0	0	0	0	1	0	0	0	0	0	0	0	0	0	11775	0	304	Y	t	910	1	0	1	0	0	a	911	0	0	0
305	125	P	1ab	Nsp2	P125P	P	99.949	0.0004812	0.00025476	0.00093405	-0.00067928	0.104115	0.272748	0.0551213	0.202096	0	0	0	0	0	0	0	0	0	0	3	0	0	0	11770	2	1	0	0	0	305	P	c	913	3	1	0	0	2	c	914	3	0	0
306	126	V	1ab	Nsp2	V126V	V	99.966	0.00014153	0.00016983	8.4928e-05	8.4899e-05	0.0306222	1.99969	0.0367454	0.0183755	0	0	0	0	0	0	0	0	0	0	0	0	0	4	0	0	0	0	0	11772	306	V	g	916	4	0	0	0	4	t	917	0	0	0
307	127	A	1ab	Nsp2	A127A	A	99.9066	0.0004529	0.00046705	0.00042459	4.2459e-05	0.097992	1.1	0.101054	0.0918667	11765	0	0	0	0	0	0	0	0	0	0	0	0	0	0	0	1	0	0	10	307	A	g	919	1	1	0	0	0	c	920	10	0	0
308	128	S	1ab	Nsp2	S128S	S	99.9915	2.8306e-05	4.9535e-05	0	4.9535e-05	0.00612445	#DIV/0!	0.0107177	0	0	0	0	0	0	0	0	0	0	0	1	0	0	0	0	11775	0	0	0	0	308	S	t	922	0	0	0	0	0	c	923	1	0	0
309	129	P	1ab	Nsp2	P129P	P	97.0194	0.0099921	0.01496	0.00012677	0.014834	2.16195	118.009	3.23683	0.0274287	0	0	0	0	0	0	0	0	0	0	321	0	0	0	11425	29	1	0	0	0	309	P	c	925	31	1	0	0	30	c	926	321	0	0
310	130	N	1ab	Nsp2	N130N	N	99.9575	0.00022645	0.00015922	0.00076427	-0.00060504	0.048996	0.20833	0.0344497	0.165362	0	0	11771	0	0	0	0	0	0	0	0	0	0	0	0	5	0	0	0	0	310	N	a	928	0	0	0	0	0	a	929	5	0	0
311	131	E	1ab	Nsp2	E131E	E	99.983	8.4918e-05	6.4701e-05	0.00022643	-0.00016173	0.0183733	0.285744	0.0139991	0.0489917	1	0	0	0	0	0	11774	0	0	0	0	1	0	0	0	0	0	0	0	0	311	E	g	931	1	1	0	0	0	a	932	1	0	1
312	132	C	1ab	Nsp2	C132C	C	100	0.00014153	0	0.0011322	-0.0011322	0.0306222	0	0	0.244969	0	0	0	0	11776	0	0	0	0	0	0	0	0	0	0	0	0	0	0	0	312	C	t	934	0	0	0	0	0	g	935	0	0	0
313	133	N	1ab	Nsp2	N133N	N	99.9236	0.00028306	0.0002866	0.00025476	3.1844e-05	0.0612445	1.12498	0.0620104	0.0551213	0	0	11767	9	0	0	0	0	0	0	0	0	0	0	0	0	0	0	0	0	313	N	a	937	9	0	0	9	0	a	938	0	0	0
314	134	Q	1ab	Nsp2	Q134Q	Q	99.9406	0.00019814	0.00022646	0	0.00022646	0.0428707	#DIV/0!	0.0489982	0	0	0	0	0	0	11769	0	0	0	0	1	5	0	0	1	0	0	0	0	0	314	Q	c	940	5	5	0	0	0	a	941	2	0	1
315	135	M	1ab	Nsp2	M135M	M	99.966	0.00011322	0.00011323	0	0.00011323	0.0244969	#DIV/0!	0.0244991	0	0	0	0	0	0	0	0	0	0	3	0	0	11772	0	0	0	0	0	0	1	315	M	a	943	1	0	0	1	0	t	944	0	0	0
316	136	C	1ab	Nsp2	C136C	C	99.9575	0.00019814	0.00016175	0.00045287	-0.00029112	0.0428707	0.357167	0.0349971	0.0979855	0	0	0	0	11771	0	0	1	0	0	0	0	0	1	0	3	0	0	0	0	316	C	t	946	4	3	0	1	0	g	947	1	0	0
317	137	L	1ab	Nsp2	L137L	L	100	2.8306e-05	0	8.4918e-05	-8.4918e-05	0.00612445	0	0	0.0183733	0	0	0	0	0	0	0	0	0	0	11776	0	0	0	0	0	0	0	0	0	317	L	c	949	0	0	0	0	0	t	950	0	0	0
318	138	S	1ab	Nsp2	S138S	S	99.7962	0.00067935	0.0011886	0	0.0011886	0.146988	#DIV/0!	0.257172	0	0	0	0	0	0	0	0	0	0	0	24	0	0	0	0	11752	0	0	0	0	318	S	t	952	0	0	0	0	0	c	953	24	0	0
319	139	T	1ab	Nsp2	T139T	T	99.9915	5.6612e-05	4.2459e-05	8.4921e-05	-4.2462e-05	0.0122489	0.499982	0.00918667	0.018374	0	0	1	0	0	0	0	0	0	0	0	0	0	0	0	0	11775	0	0	0	319	T	a	955	0	0	0	0	0	c	956	1	1	0
320	140	L	1ab	Nsp2	L140L	L	99.983	0.00014153	8.4917e-05	0.00025476	-0.00016985	0.0306222	0.333322	0.0183731	0.0551213	0	0	0	0	0	0	0	0	0	2	11774	0	0	0	0	0	0	0	0	0	320	L	c	958	2	2	0	0	0	t	959	0	0	0
321	141	M	1ab	Nsp2	M141M	M	100	0	0	0	0	0	#DIV/0!	0	0	0	0	0	0	0	0	0	0	0	0	0	0	11776	0	0	0	0	0	0	0	321	M	a	961	0	0	0	0	0	t	962	0	0	0
322	142	K	1ab	Nsp2	K142K	K	99.8811	0.00039629	0.00045291	0	0.00045291	0.0857436	#DIV/0!	0.0979942	0	0	6	8	0	0	0	0	0	0	0	0	11762	0	0	0	0	0	0	0	0	322	K	a	964	0	0	0	0	0	a	965	6	0	0
323	143	C	1ab	Nsp2	C143C	C	100	0	0	0	0	0	#DIV/0!	0	0	0	0	0	0	11776	0	0	0	0	0	0	0	0	0	0	0	0	0	0	0	323	C	t	967	0	0	0	0	0	g	968	0	0	0
324	144	D	1ab	Nsp2	D144D	D	99.983	0.00014153	6.369e-05	0.00076414	-0.00070045	0.0306222	0.0833486	0.0137803	0.165334	0	0	0	11774	0	0	0	2	0	0	0	0	0	0	0	0	0	0	0	0	324	D	g	970	0	0	0	0	0	a	971	2	0	0
325	145	H	1ab	Nsp2	H145H	H	99.983	8.4918e-05	6.369e-05	0.00025473	-0.00019104	0.0183733	0.250029	0.0137803	0.0551148	0	1	0	0	0	0	0	0	11774	0	0	0	0	0	0	0	0	0	1	0	325	H	c	973	1	0	0	0	1	a	974	1	0	0
326	146	C	1ab	Nsp2	C146C	C	100	8.4918e-05	0	0.00067935	-0.00067935	0.0183733	0	0	0.146988	0	0	0	0	11776	0	0	0	0	0	0	0	0	0	0	0	0	0	0	0	326	C	t	976	0	0	0	0	0	g	977	0	0	0
327	147	G	1ab	Nsp2	G147G	G	99.9321	0.00022645	0.00033964	0	0.00033964	0.048996	#DIV/0!	0.0734864	0	0	0	0	7	0	0	0	11768	0	0	0	0	0	0	0	0	0	0	0	1	327	G	g	979	0	0	0	0	0	g	980	8	7	0
328	148	E	1ab	Nsp2	E148E	E	99.983	8.4918e-05	6.4701e-05	0.00022643	-0.00016173	0.0183733	0.285744	0.0139991	0.0489917	0	0	0	1	0	0	11774	1	0	0	0	0	0	0	0	0	0	0	0	0	328	E	g	982	0	0	0	0	0	a	983	1	0	0
329	149	T	1ab	Nsp2	T149T	T	100	0	0	0	0	0	#DIV/0!	0	0	0	0	0	0	0	0	0	0	0	0	0	0	0	0	0	0	11776	0	0	0	329	T	a	985	0	0	0	0	0	c	986	0	0	0
330	150	S	1ab	Nsp2	S150S	S	100	0.00019814	0	0.00046235	-0.00046235	0.0428707	0	0	0.100037	0	0	0	0	0	0	0	0	0	0	0	0	0	0	0	11776	0	0	0	0	330	S	t	988	0	0	0	0	0	c	989	0	0	0
331	151	W	1ab	Nsp2	W151W	W	100	0	0	0	0	0	#DIV/0!	0	0	0	0	0	0	0	0	0	0	0	0	0	0	0	0	0	0	0	11776	0	0	331	W	t	991	0	0	0	0	0	g	992	0	0	0
332	152	Q	1ab	Nsp2	Q152Q	Q	99.9915	2.8306e-05	3.235e-05	0	3.235e-05	0.00612445	#DIV/0!	0.00699943	0	0	0	0	0	0	11775	0	0	0	0	1	0	0	0	0	0	0	0	0	0	332	Q	c	994	0	0	0	0	0	a	995	1	0	0
333	153	T	1ab	Nsp2	T153T	T	99.8387	0.00065104	0.00080647	0.00033989	0.00046658	0.140863	2.37274	0.174492	0.0735405	4	0	0	0	0	0	0	0	0	0	0	0	15	0	0	0	11757	0	0	0	333	T	a	997	4	0	0	4	0	c	998	15	0	0
334	154	G	1ab	Nsp2	G154G	G	99.983	0.0085768	8.4916e-05	0.025562	-0.025477	1.85573	0.00332196	0.0183729	5.53074	0	0	0	0	2	0	0	11774	0	0	0	0	0	0	0	0	0	0	0	0	334	G	g	1000	2	0	0	0	2	g	1001	0	0	0
335	155	D	1ab	Nsp2	D155D	D	99.9406	0.00022645	0.00022292	0.00025471	-3.1795e-05	0.048996	0.875191	0.0482322	0.0551105	0	0	4	11769	0	0	1	2	0	0	0	0	0	0	0	0	0	0	0	0	335	D	g	1003	4	4	0	0	0	a	1004	2	0	0
336	156	F	1ab	Nsp2	F156F	F	100	0	0	0	0	0	#DIV/0!	0	0	0	0	0	0	0	0	0	0	0	0	0	0	0	11776	0	0	0	0	0	0	336	F	t	1006	0	0	0	0	0	t	1007	0	0	0
337	157	V	1ab	Nsp2	V157V	V	99.8726	0.00042459	0.00063679	0	0.00063679	0.0918667	#DIV/0!	0.137779	0	0	0	0	0	0	0	0	0	0	6	1	0	0	8	0	0	0	0	0	11761	337	V	g	1009	15	6	1	0	8	t	1010	0	0	0
338	158	K	1ab	Nsp2	K158K	K	100	0	0	0	0	0	#DIV/0!	0	0	0	0	0	0	0	0	0	0	0	0	0	11776	0	0	0	0	0	0	0	0	338	K	a	1012	0	0	0	0	0	a	1013	0	0	0
339	159	A	1ab	Nsp2	A159A	A	99.9575	0.00016984	0.0002123	8.4918e-05	0.00012738	0.0367475	2.50006	0.0459344	0.0183733	11771	0	0	0	0	0	0	0	0	0	0	0	0	0	0	0	2	0	0	3	339	A	g	1015	2	2	0	0	0	c	1016	3	0	0
340	160	T	1ab	Nsp2	T160T	T	99.9915	2.8306e-05	4.2459e-05	0	4.2459e-05	0.00612445	#DIV/0!	0.00918667	0	0	0	0	0	0	0	0	0	0	1	0	0	0	0	0	0	11775	0	0	0	340	T	a	1018	0	0	0	0	0	c	1019	1	0	0
341	161	C	1ab	Nsp2	C161C	C	100	0.00084918	0	0.0067935	-0.0067935	0.183733	0	0	1.46988	0	0	0	0	11776	0	0	0	0	0	0	0	0	0	0	0	0	0	0	0	341	C	t	1021	0	0	0	0	0	g	1022	0	0	0
342	162	E	1ab	Nsp2	E162E	E	100	8.4918e-05	0	0.00067935	-0.00067935	0.0183733	0	0	0.146988	0	0	0	0	0	0	11776	0	0	0	0	0	0	0	0	0	0	0	0	0	342	E	g	1024	0	0	0	0	0	a	1025	0	0	0
343	163	F	1ab	Nsp2	F163F	F	99.9406	0.00019814	0.00022293	0	0.00022293	0.0428707	#DIV/0!	0.0482344	0	0	0	0	0	0	0	0	0	0	0	7	0	0	11769	0	0	0	0	0	0	343	F	t	1027	7	0	7	0	0	t	1028	0	0	0
344	164	C	1ab	Nsp2	C164C	C	100	5.6612e-05	0	0.0004529	-0.0004529	0.0122489	0	0	0.097992	0	0	0	0	11776	0	0	0	0	0	0	0	0	0	0	0	0	0	0	0	344	C	t	1030	0	0	0	0	0	g	1031	0	0	0
345	165	G	1ab	Nsp2	G165G	G	99.9745	8.4918e-05	0.00012737	0	0.00012737	0.0183733	#DIV/0!	0.0275585	0	0	0	0	1	0	0	0	11773	0	0	0	0	0	0	0	2	0	0	0	0	345	G	g	1033	2	2	0	0	0	g	1034	1	1	0
346	166	T	1ab	Nsp2	T166T	T	99.499	0.0016701	0.002504	0	0.002504	0.361352	#DIV/0!	0.54178	0	0	0	0	0	0	0	0	0	0	59	0	0	0	0	0	0	11717	0	0	0	346	T	a	1036	0	0	0	0	0	c	1037	59	0	0
347	167	E	1ab	Nsp2	E167E	E	99.8981	0.00033967	0.0003882	0	0.0003882	0.0734929	#DIV/0!	0.0839932	0	0	0	0	9	0	0	11764	0	0	0	0	3	0	0	0	0	0	0	0	0	347	E	g	1039	3	3	0	0	0	a	1040	0	0	0
348	168	N	1ab	Nsp2	N168N	N	99.9915	2.8306e-05	3.1844e-05	0	3.1844e-05	0.00612445	#DIV/0!	0.00688995	0	0	0	11775	0	0	0	0	0	0	0	0	0	0	0	0	1	0	0	0	0	348	N	a	1042	0	0	0	0	0	a	1043	1	0	0
349	169	L	1ab	Nsp2	L169L	L	99.949	0.00016984	0.00022644	0	0.00022644	0.0367475	#DIV/0!	0.0489938	0	0	0	0	0	0	0	0	0	0	0	11770	0	0	5	0	1	0	0	0	0	349	M	t	1045	0	0	0	0	0	t	1046	1	0	1
350	170	T	1ab	Nsp2	T170T	T	99.8641	0.0004529	0.00067928	0	0.00067928	0.097992	#DIV/0!	0.146973	0	3	0	2	0	0	0	0	0	0	11	0	0	0	0	0	0	11760	0	0	0	350	T	a	1048	3	0	0	3	0	c	1049	13	2	0
351	171	K	1ab	Nsp2	K171K	K	99.966	0.00014153	0.0001294	0.00022645	-9.705e-05	0.0306222	0.571429	0.0279977	0.048996	0	0	0	0	0	0	4	0	0	0	0	11772	0	0	0	0	0	0	0	0	351	K	a	1051	4	0	0	4	0	a	1052	0	0	0
352	172	E	1ab	Nsp2	E172E	E	99.8981	0.00033967	0.0003882	0	0.0003882	0.0734929	#DIV/0!	0.0839932	0	0	0	0	3	0	0	11764	0	0	0	0	9	0	0	0	0	0	0	0	0	352	E	g	1054	9	9	0	0	0	a	1055	0	0	0
353	173	G	1ab	Nsp2	G173G	G	99.9745	8.4918e-05	0.00012737	0	0.00012737	0.0183733	#DIV/0!	0.0275585	0	0	0	0	1	1	0	0	11773	0	0	0	0	0	0	0	1	0	0	0	0	353	G	g	1057	2	1	0	0	1	g	1058	1	1	0
354	174	A	1ab	Nsp2	A174A	A	99.9745	0.00014153	0.00012738	0.00016984	-4.2459e-05	0.0306222	0.75	0.0275607	0.0367475	11773	0	0	0	0	0	0	0	0	0	0	0	0	0	0	0	0	0	0	3	354	A	g	1060	0	0	0	0	0	c	1061	3	0	0
355	175	T	1ab	Nsp2	T175T	T	99.983	0.00011322	8.4916e-05	0.00016985	-8.493e-05	0.0244969	0.499947	0.0183729	0.0367497	0	0	2	0	0	0	0	0	0	0	0	0	0	0	0	0	11774	0	0	0	355	T	a	1063	0	0	0	0	0	c	1064	2	2	0
356	176	T	1ab	Nsp2	T176T	T	100	5.6612e-05	0	0.00016984	-0.00016984	0.0122489	0	0	0.0367475	0	0	0	0	0	0	0	0	0	0	0	0	0	0	0	0	11776	0	0	0	356	T	a	1066	0	0	0	0	0	c	1067	0	0	0
357	177	C	1ab	Nsp2	C177C	C	99.9915	0.00014153	3.235e-05	0.0009058	-0.00087345	0.0306222	0.0357143	0.00699943	0.195984	0	0	0	0	11775	0	0	0	0	0	0	0	0	0	0	1	0	0	0	0	357	C	t	1069	1	1	0	0	0	g	1070	0	0	0
358	178	G	1ab	Nsp2	G178G	G	100	0	0	0	0	0	#DIV/0!	0	0	0	0	0	0	0	0	0	11776	0	0	0	0	0	0	0	0	0	0	0	0	358	G	g	1072	0	0	0	0	0	g	1073	0	0	0
359	179	Y	1ab	Nsp2	Y179Y	Y	99.9745	0.00059443	9.9071e-05	0.0035667	-0.0034676	0.128614	0.0277767	0.0214356	0.771711	0	0	0	0	0	0	0	0	3	0	0	0	0	0	0	0	0	0	11773	0	359	Y	t	1075	3	0	3	0	0	a	1076	0	0	0
360	180	L	1ab	Nsp2	L180L	L	99.9745	0.00014153	0.00011889	0.00019813	-7.9236e-05	0.0306222	0.600061	0.0257237	0.0428685	0	0	0	0	0	0	0	0	0	0	11773	0	0	0	0	3	0	0	0	0	360	L	t	1078	1	0	1	0	0	t	1079	3	0	3
361	181	P	1ab	Nsp2	P181P	P	99.8556	0.00096241	0.00072181	0.0014436	-0.00072181	0.208232	0.500007	0.156175	0.312345	0	0	0	0	0	0	0	0	0	0	11	0	0	0	11759	4	2	0	0	0	361	P	c	1081	6	2	0	0	4	c	1082	11	0	0
362	182	Q	1ab	Nsp2	Q182Q	Q	99.983	8.4918e-05	6.4701e-05	0.00022642	-0.00016172	0.0183733	0.285757	0.0139991	0.0489895	0	1	0	0	0	11774	0	0	0	0	0	1	0	0	0	0	0	0	0	0	362	Q	c	1084	1	1	0	0	0	a	1085	1	0	0
363	183	N	1ab	Nsp2	N183N	N	99.983	0.00011322	6.3689e-05	0.00050951	-0.00044582	0.0244969	0.125	0.0137801	0.11024	0	0	11774	0	0	0	0	0	0	0	0	1	0	0	0	1	0	0	0	0	363	N	a	1087	0	0	0	0	0	a	1088	1	0	0
364	184	A	1ab	Nsp2	A184A	A	100	0	0	0	0	0	#DIV/0!	0	0	11776	0	0	0	0	0	0	0	0	0	0	0	0	0	0	0	0	0	0	0	364	A	g	1090	0	0	0	0	0	c	1091	0	0	0
365	185	V	1ab	Nsp2	V185V	V	99.9575	0.00014153	0.00021229	0	0.00021229	0.0306222	#DIV/0!	0.0459323	0	0	0	0	0	0	0	0	0	0	3	0	0	0	2	0	0	0	0	0	11771	365	V	g	1093	5	3	0	0	2	t	1094	0	0	0
366	186	V	1ab	Nsp2	V186V	V	99.983	5.6612e-05	8.4917e-05	0	8.4917e-05	0.0122489	#DIV/0!	0.0183731	0	1	0	0	0	0	0	0	0	0	0	0	0	0	1	0	0	0	0	0	11774	366	V	g	1096	1	0	0	0	1	t	1097	1	0	1
367	187	K	1ab	Nsp2	K187K	K	100	0	0	0	0	0	#DIV/0!	0	0	0	0	0	0	0	0	0	0	0	0	0	11776	0	0	0	0	0	0	0	0	367	K	a	1099	0	0	0	0	0	a	1100	0	0	0
368	188	I	1ab	Nsp2	I188I	I	99.966	0.00011322	0.00014558	0	0.00014558	0.0244969	#DIV/0!	0.0314985	0	0	0	0	0	0	0	0	0	0	11772	0	0	0	0	0	1	3	0	0	0	368	I	a	1102	0	0	0	0	0	t	1103	4	0	3
369	189	Y	1ab	Nsp2	Y189Y	Y	99.9745	0.00011322	9.9071e-05	0.00019815	-9.9075e-05	0.0244969	0.49998	0.0214356	0.0428729	0	0	0	0	3	0	0	0	0	0	0	0	0	0	0	0	0	0	11773	0	369	Y	t	1105	0	0	0	0	0	a	1106	3	0	0
370	190	C	1ab	Nsp2	C190C	C	100	2.8306e-05	0	0.00022645	-0.00022645	0.00612445	0	0	0.048996	0	0	0	0	11776	0	0	0	0	0	0	0	0	0	0	0	0	0	0	0	370	C	t	1108	0	0	0	0	0	g	1109	0	0	0
371	191	P	1ab	Nsp2	P191P	P	99.8981	0.00033967	0.00050955	0	0.00050955	0.0734929	#DIV/0!	0.110249	0	0	0	0	0	0	0	0	0	0	0	6	0	0	0	11764	6	0	0	0	0	371	P	c	1111	6	0	0	0	6	c	1112	6	0	0
372	192	A	1ab	Nsp2	A192A	A	99.8981	0.00042459	0.00050951	0.00025476	0.00025476	0.0918667	1.99996	0.11024	0.0551213	11764	0	0	0	0	0	0	0	0	0	0	0	0	0	0	0	4	0	0	8	372	A	g	1114	4	4	0	0	0	c	1115	8	0	0
373	193	C	1ab	Nsp2	C193C	C	100	0	0	0	0	0	#DIV/0!	0	0	0	0	0	0	11776	0	0	0	0	0	0	0	0	0	0	0	0	0	0	0	373	C	t	1117	0	0	0	0	0	g	1118	0	0	0
374	194	H	1ab	Nsp2	H194H	H	99.8641	0.001019	0.00050952	0.0050944	-0.0045849	0.220477	0.100016	0.110243	1.10225	0	0	1	0	0	0	0	0	11760	0	0	0	0	0	0	0	0	0	15	0	374	H	c	1120	16	1	0	0	15	a	1121	0	0	0
375	195	N	1ab	Nsp2	N195N	N	100	2.8306e-05	0	0.00025476	-0.00025476	0.00612445	0	0	0.0551213	0	0	11776	0	0	0	0	0	0	0	0	0	0	0	0	0	0	0	0	0	375	N	a	1123	0	0	0	0	0	a	1124	0	0	0
376	196	S	1ab	Nsp2	S196S	S	99.8302	0.00062274	0.00099049	0.00013214	0.00085835	0.13474	7.49576	0.214308	0.0285906	1	0	0	0	0	0	0	0	0	0	18	0	0	0	0	11756	1	0	0	0	376	S	t	1126	2	1	0	1	0	c	1127	18	0	0
377	197	E	1ab	Nsp2	E197E	E	99.9745	8.4918e-05	9.7053e-05	0	9.7053e-05	0.0183733	#DIV/0!	0.0209989	0	0	0	0	0	0	0	11773	3	0	0	0	0	0	0	0	0	0	0	0	0	377	E	g	1129	0	0	0	0	0	a	1130	3	0	0
378	198	V	1ab	Nsp2	V198V	V	99.5669	0.0014719	0.0021646	8.498e-05	0.0020797	0.318469	25.4719	0.468345	0.0183868	0	0	0	0	0	0	0	0	0	51	0	0	0	0	0	0	0	0	0	11725	378	V	g	1132	51	51	0	0	0	t	1133	0	0	0
379	199	G	1ab	Nsp2	G199G	G	99.9745	0.00011322	0.00013586	7.549e-05	6.0372e-05	0.0244969	1.79971	0.0293954	0.0163334	0	0	0	0	0	0	3	11773	0	0	0	0	0	0	0	0	0	0	0	0	379	G	g	1135	0	0	0	0	0	g	1136	3	3	0
380	200	P	1ab	Nsp2	P200P	P	99.2018	0.0026891	0.0039912	8.4918e-05	0.0039062	0.581829	47.0006	0.863559	0.0183733	0	0	0	0	0	0	0	0	0	0	79	0	0	0	11682	14	1	0	0	0	380	P	c	1138	15	1	0	0	14	c	1139	79	0	0
381	201	E	1ab	Nsp2	E201E	E	99.9575	0.00014153	0.00016176	0	0.00016176	0.0306222	#DIV/0!	0.0349993	0	0	0	0	0	0	0	11771	0	0	0	0	1	0	0	0	0	0	0	0	4	381	E	g	1141	1	1	0	0	0	a	1142	4	0	0
382	202	H	1ab	Nsp2	H202H	H	99.9915	5.6612e-05	3.1844e-05	0.00025475	-0.00022291	0.0122489	0.125001	0.00688995	0.0551192	0	0	0	0	0	0	0	0	11775	0	0	0	0	0	0	0	0	0	1	0	382	H	c	1144	1	0	0	0	1	a	1145	0	0	0
383	203	S	1ab	Nsp2	S203S	S	99.983	5.6612e-05	6.3689e-05	0	6.3689e-05	0.0122489	#DIV/0!	0.0137801	0	0	0	2	0	0	0	0	0	0	0	0	0	0	0	0	11774	0	0	0	0	383	S	a	1147	0	0	0	0	0	g	1148	2	2	0
384	204	L	1ab	Nsp2	L204L	L	99.8471	0.00059443	0.00076407	0.00025489	0.00050919	0.128614	2.99765	0.165319	0.0551494	0	0	0	0	0	0	0	0	1	0	11758	0	0	17	0	0	0	0	0	0	384	L	c	1150	17	0	0	0	17	t	1151	1	1	0
385	205	A	1ab	Nsp2	A205A	A	99.9406	0.00053782	0.00029721	0.001019	-0.00072181	0.116366	0.291668	0.064306	0.220477	11769	0	0	0	0	0	0	0	0	0	0	0	0	0	0	0	2	0	0	5	385	A	g	1153	2	2	0	0	0	c	1154	5	0	0
386	206	E	1ab	Nsp2	E206E	E	99.9745	0.00011322	9.705e-05	0.00022645	-0.0001294	0.0244969	0.428571	0.0209983	0.048996	0	0	0	2	0	0	11773	0	0	0	0	1	0	0	0	0	0	0	0	0	386	E	g	1156	1	1	0	0	0	a	1157	0	0	0
387	207	Y	1ab	Nsp2	Y207Y	Y	99.9915	0.00031137	3.3024e-05	0.0019814	-0.0019484	0.0673698	0.016667	0.00714526	0.428707	0	0	0	0	1	0	0	0	0	0	0	0	0	0	0	0	0	0	11775	0	387	Y	t	1159	0	0	0	0	0	a	1160	1	0	0
388	208	H	1ab	Nsp2	H208H	H	99.6773	0.0011889	0.0012101	0.0010187	0.00019149	0.257237	1.18789	0.261824	0.220412	0	0	0	0	0	0	0	0	11738	0	0	0	0	0	0	0	0	0	38	0	388	H	c	1162	38	0	0	0	38	a	1163	0	0	0
389	209	N	1ab	Nsp2	N209N	N	99.9915	2.8306e-05	3.1844e-05	0	3.1844e-05	0.00612445	#DIV/0!	0.00688995	0	0	0	11775	0	0	0	0	0	0	0	0	0	0	0	0	1	0	0	0	0	389	N	a	1165	0	0	0	0	0	a	1166	1	0	0
390	210	E	1ab	Nsp2	E210E	E	100	0	0	0	0	0	#DIV/0!	0	0	0	0	0	0	0	0	11776	0	0	0	0	0	0	0	0	0	0	0	0	0	390	E	g	1168	0	0	0	0	0	a	1169	0	0	0
391	211	S	1ab	Nsp2	S211S	S	99.9151	0.00039629	0.00042453	0.00033977	8.4767e-05	0.0857436	1.24946	0.0918537	0.0735146	0	0	0	0	0	0	0	0	0	0	0	0	0	10	0	11766	0	0	0	0	391	S	t	1171	0	0	0	0	0	c	1172	10	0	0
392	212	G	1ab	Nsp2	G212G	G	99.7113	0.0011322	0.001443	0.00050993	0.00093309	0.244969	2.8298	0.312216	0.110331	0	1	0	8	23	0	0	11742	0	0	0	0	0	0	0	2	0	0	0	0	392	G	g	1174	26	2	1	0	23	g	1175	8	8	0
393	213	L	1ab	Nsp2	L213L	L	99.983	5.6612e-05	7.5482e-05	0	7.5482e-05	0.0122489	#DIV/0!	0.0163317	0	0	0	0	0	0	0	0	0	0	0	11774	0	0	2	0	0	0	0	0	0	393	M	t	1177	0	0	0	0	0	t	1178	0	0	0
394	214	K	1ab	Nsp2	K214K	K	99.983	8.4918e-05	6.47e-05	0.00022645	-0.00016175	0.0183733	0.285714	0.0139989	0.048996	0	0	0	0	0	1	1	0	0	0	0	11774	0	0	0	0	0	0	0	0	394	K	a	1180	2	0	1	1	0	a	1181	0	0	0
395	215	T	1ab	Nsp2	T215T	T	99.949	0.00016984	0.00025474	0	0.00025474	0.0367475	#DIV/0!	0.055117	0	0	0	0	0	0	0	0	0	0	6	0	0	0	0	0	0	11770	0	0	0	395	T	a	1183	0	0	0	0	0	c	1184	6	0	0
396	216	I	1ab	Nsp2	I216I	I	100	0	0	0	0	0	#DIV/0!	0	0	0	0	0	0	0	0	0	0	0	11776	0	0	0	0	0	0	0	0	0	0	396	I	a	1186	0	0	0	0	0	t	1187	0	0	0
397	217	L	1ab	Nsp2	L217L	L	99.9575	0.00022645	0.00021229	0.00025476	-4.2469e-05	0.048996	0.833294	0.0459323	0.0551213	0	0	0	0	0	0	0	0	1	1	11771	0	0	0	0	0	0	0	0	3	397	L	c	1189	4	1	0	3	0	t	1190	1	1	0
398	218	R	1ab	Nsp2	R218R	R	99.8811	0.00039629	0.00059433	0	0.00059433	0.0857436	#DIV/0!	0.128593	0	0	11762	0	0	13	0	0	0	1	0	0	0	0	0	0	0	0	0	0	0	398	R	c	1192	13	0	0	0	13	g	1193	1	1	0
399	219	K	1ab	Nsp2	K219K	K	99.9745	8.4918e-05	9.7051e-05	0	9.7051e-05	0.0183733	#DIV/0!	0.0209985	0	0	3	0	0	0	0	0	0	0	0	0	11773	0	0	0	0	0	0	0	0	399	K	a	1195	0	0	0	0	0	a	1196	3	0	0
400	220	G	1ab	Nsp2	G220G	G	99.7028	0.0010473	0.0014854	0.00016998	0.0013154	0.2266	8.73868	0.32139	0.0367778	0	0	0	8	27	0	0	11741	0	0	0	0	0	0	0	0	0	0	0	0	400	G	g	1198	27	0	0	0	27	g	1199	8	8	0
401	221	G	1ab	Nsp2	G221G	G	99.983	5.6612e-05	8.4916e-05	0	8.4916e-05	0.0122489	#DIV/0!	0.0183729	0	0	0	0	0	0	0	0	11774	0	0	0	0	0	0	0	2	0	0	0	0	401	G	g	1201	2	2	0	0	0	g	1202	0	0	0
402	222	R	1ab	Nsp2	R222R	R	99.983	0.00056612	8.4917e-05	0.0015286	-0.0014437	0.122489	0.0555521	0.0183731	0.330737	0	11774	0	0	2	0	0	0	0	0	0	0	0	0	0	0	0	0	0	0	402	R	c	1204	2	0	0	0	2	g	1205	0	0	0
403	223	T	1ab	Nsp2	T223T	T	99.3546	0.0022079	0.0032252	0.00017002	0.0030551	0.477714	18.9695	0.697823	0.0367865	0	0	0	0	0	0	0	0	0	76	0	0	0	0	0	0	11700	0	0	0	403	T	a	1207	0	0	0	0	0	c	1208	76	0	0
404	224	I	1ab	Nsp2	I224I	I	99.983	5.6612e-05	7.2788e-05	0	7.2788e-05	0.0122489	#DIV/0!	0.0157488	0	0	0	0	0	0	0	0	0	0	11774	0	0	0	0	0	0	2	0	0	0	404	I	a	1210	0	0	0	0	0	t	1211	2	0	2
405	225	A	1ab	Nsp2	A225A	A	99.9575	0.00019814	0.00021229	0.00016985	4.2444e-05	0.0428707	1.24987	0.0459323	0.0367497	11771	0	0	2	0	0	0	0	0	0	0	0	0	0	0	0	0	0	0	3	405	A	g	1213	0	0	0	0	0	c	1214	5	2	0
406	226	F	1ab	Nsp2	F226F	F	99.966	0.00011322	0.00012738	0	0.00012738	0.0244969	#DIV/0!	0.0275607	0	0	0	0	0	0	0	0	0	0	0	3	0	0	11772	0	0	0	0	1	0	406	F	t	1216	1	0	1	0	0	t	1217	1	1	0
407	227	G	1ab	Nsp2	G227G	G	100	2.8306e-05	0	7.5483e-05	-7.5483e-05	0.00612445	0	0	0.0163319	0	0	0	0	0	0	0	11776	0	0	0	0	0	0	0	0	0	0	0	0	407	G	g	1219	0	0	0	0	0	g	1220	0	0	0
408	228	G	1ab	Nsp2	G228G	G	99.983	0.00019814	8.4916e-05	0.00042462	-0.0003397	0.0428707	0.199981	0.0183729	0.0918732	0	0	0	0	0	0	0	11774	0	0	0	0	0	0	0	2	0	0	0	0	408	G	g	1222	2	2	0	0	0	g	1223	0	0	0
409	229	C	1ab	Nsp2	C229C	C	100	0	0	0	0	0	#DIV/0!	0	0	0	0	0	0	11776	0	0	0	0	0	0	0	0	0	0	0	0	0	0	0	409	C	t	1225	0	0	0	0	0	g	1226	0	0	0
410	230	V	1ab	Nsp2	V230V	V	99.9915	0.00033967	4.2458e-05	0.00093414	-0.00089168	0.0734929	0.0454514	0.00918645	0.202116	0	0	0	0	0	0	0	0	0	0	0	0	1	0	0	0	0	0	0	11775	410	V	g	1228	1	1	0	0	0	t	1229	0	0	0
411	231	F	1ab	Nsp2	F231F	F	100	0.0029721	0	0.026749	-0.026749	0.64306	0	0	5.78757	0	0	0	0	0	0	0	0	0	0	0	0	0	11776	0	0	0	0	0	0	411	F	t	1231	0	0	0	0	0	t	1232	0	0	0
412	232	S	1ab	Nsp2	S232S	S	99.983	5.6612e-05	8.4917e-05	0	8.4917e-05	0.0122489	#DIV/0!	0.0183731	0	1	0	0	0	0	0	0	0	0	0	0	0	0	1	0	11774	0	0	0	0	412	S	t	1234	1	0	0	1	0	c	1235	1	0	0
413	233	Y	1ab	Nsp2	Y233Y	Y	100	0	0	0	0	0	#DIV/0!	0	0	0	0	0	0	0	0	0	0	0	0	0	0	0	0	0	0	0	0	11776	0	413	Y	t	1237	0	0	0	0	0	a	1238	0	0	0
414	234	V	1ab	Nsp2	V234V	V	100	2.8306e-05	0	8.4918e-05	-8.4918e-05	0.00612445	0	0	0.0183733	0	0	0	0	0	0	0	0	0	0	0	0	0	0	0	0	0	0	0	11776	414	V	g	1240	0	0	0	0	0	t	1241	0	0	0
415	235	G	1ab	Nsp2	G235G	G	99.9915	2.8306e-05	4.2459e-05	0	4.2459e-05	0.00612445	#DIV/0!	0.00918667	0	0	0	0	1	0	0	0	11775	0	0	0	0	0	0	0	0	0	0	0	0	415	G	g	1243	0	0	0	0	0	g	1244	1	1	0
416	236	C	1ab	Nsp2	C236C	C	100	0.00042459	0	0.0033967	-0.0033967	0.0918667	0	0	0.734929	0	0	0	0	11776	0	0	0	0	0	0	0	0	0	0	0	0	0	0	0	416	C	t	1246	0	0	0	0	0	g	1247	0	0	0
417	237	H	1ab	Nsp2	H237H	H	99.8556	0.0004812	0.00054138	0	0.00054138	0.104115	#DIV/0!	0.117136	0	0	2	0	0	0	0	0	0	11759	0	0	0	0	0	0	0	0	0	15	0	417	H	c	1249	15	0	0	0	15	a	1250	2	0	0
418	238	N	1ab	Nsp2	N238N	N	100	0.0011039	0	0.0099355	-0.0099355	0.238846	0	0	2.1497	0	0	11776	0	0	0	0	0	0	0	0	0	0	0	0	0	0	0	0	0	418	N	a	1252	0	0	0	0	0	a	1253	0	0	0
419	239	K	1ab	Nsp2	K239K	K	99.983	5.6612e-05	6.47e-05	0	6.47e-05	0.0122489	#DIV/0!	0.0139989	0	0	1	0	0	0	0	1	0	0	0	0	11774	0	0	0	0	0	0	0	0	419	K	a	1255	1	0	0	1	0	a	1256	1	0	0
420	240	C	1ab	Nsp2	C240C	C	99.983	5.6612e-05	6.47e-05	0	6.47e-05	0.0122489	#DIV/0!	0.0139989	0	0	0	0	0	11774	0	0	1	0	0	0	0	0	0	0	1	0	0	0	0	420	C	t	1258	2	1	0	1	0	g	1259	0	0	0
421	241	A	1ab	Nsp2	A241A	A	100	0.00022645	0	0.00067935	-0.00067935	0.048996	0	0	0.146988	11776	0	0	0	0	0	0	0	0	0	0	0	0	0	0	0	0	0	0	0	421	A	g	1261	0	0	0	0	0	c	1262	0	0	0
422	242	Y	1ab	Nsp2	Y242Y	Y	100	0	0	0	0	0	#DIV/0!	0	0	0	0	0	0	0	0	0	0	0	0	0	0	0	0	0	0	0	0	11776	0	422	Y	t	1264	0	0	0	0	0	a	1265	0	0	0
423	243	W	1ab	Nsp2	W243W	W	100	0	0	0	0	0	#DIV/0!	0	0	0	0	0	0	0	0	0	0	0	0	0	0	0	0	0	0	0	11776	0	0	423	W	t	1267	0	0	0	0	0	g	1268	0	0	0
424	244	V	1ab	Nsp2	V244V	V	99.8981	0.00039629	0.00050946	0.00016987	0.0003396	0.0857436	2.99912	0.11023	0.036754	0	0	0	0	0	0	0	0	0	11	0	0	0	1	0	0	0	0	0	11764	424	V	g	1270	12	11	0	0	1	t	1271	0	0	0
425	245	P	1ab	Nsp2	P245P	P	100	8.4918e-05	0	0.00025476	-0.00025476	0.0183733	0	0	0.0551213	0	0	0	0	0	0	0	0	0	0	0	0	0	0	11776	0	0	0	0	0	425	P	c	1273	0	0	0	0	0	c	1274	0	0	0
426	246	R	1ab	Nsp2	R246R	R	99.9915	0.00016984	4.2461e-05	0.00042456	-0.0003821	0.0367475	0.100012	0.0091871	0.0918602	0	11775	0	0	1	0	0	0	0	0	0	0	0	0	0	0	0	0	0	0	426	R	c	1276	1	0	0	0	1	g	1277	0	0	0
427	247	A	1ab	Nsp2	A247A	A	99.9321	0.00025476	0.00033967	8.4918e-05	0.00025476	0.0551213	3.99998	0.0734929	0.0183733	11768	0	0	0	0	0	0	0	0	0	0	0	0	0	0	5	1	0	0	2	427	A	g	1279	6	1	0	0	5	c	1280	2	0	0
428	248	S	1ab	Nsp2	S248S	S	99.8896	0.00042459	0.00041403	0.00050904	-9.5009e-05	0.0918667	0.813355	0.0895819	0.110139	0	5	2	0	0	0	0	6	0	0	0	0	0	0	0	11763	0	0	0	0	428	S	a	1282	11	0	5	6	0	g	1283	2	2	0
429	249	A	1ab	Nsp2	A249A	A	99.949	0.00019814	0.00025476	8.4918e-05	0.00016984	0.0428707	3.00007	0.0551213	0.0183733	11770	0	0	0	0	0	0	0	0	0	0	0	0	0	0	0	2	0	0	4	429	A	g	1285	2	2	0	0	0	c	1286	4	0	0
430	250	N	1ab	Nsp2	N250N	N	99.983	0.00016984	6.369e-05	0.0010188	-0.00095516	0.0367475	0.0625147	0.0137803	0.220433	0	0	11774	0	0	0	0	0	0	0	0	0	0	0	0	0	2	0	0	0	430	N	a	1288	0	0	0	0	0	a	1289	2	0	2
431	251	I	1ab	Nsp2	I251I	I	99.6603	0.0011322	0.001455	0	0.001455	0.244969	#DIV/0!	0.314812	0	0	0	0	0	0	0	0	0	0	11736	0	0	40	0	0	0	0	0	0	0	431	I	a	1291	0	0	0	0	0	t	1292	0	0	0
432	252	G	1ab	Nsp2	G252G	G	99.9915	2.8306e-05	4.2459e-05	0	4.2459e-05	0.00612445	#DIV/0!	0.00918667	0	0	0	0	0	0	0	0	11775	0	0	0	0	0	0	0	1	0	0	0	0	432	G	g	1294	1	1	0	0	0	g	1295	0	0	0
433	253	C	1ab	Nsp2	C253C	C	99.9745	0.00014153	9.7051e-05	0.00045287	-0.00035582	0.0306222	0.214302	0.0209985	0.0979855	0	0	0	0	11773	0	0	0	0	0	0	0	0	1	0	2	0	0	0	0	433	C	t	1297	1	1	0	0	0	g	1298	2	0	1
434	254	N	1ab	Nsp2	N254N	N	100	0.0019814	0	0.017833	-0.017833	0.428707	0	0	3.85845	0	0	11776	0	0	0	0	0	0	0	0	0	0	0	0	0	0	0	0	0	434	N	a	1300	0	0	0	0	0	a	1301	0	0	0
435	255	H	1ab	Nsp2	H255H	H	100	2.8306e-05	0	0.00025476	-0.00025476	0.00612445	0	0	0.0551213	0	0	0	0	0	0	0	0	11776	0	0	0	0	0	0	0	0	0	0	0	435	H	c	1303	0	0	0	0	0	a	1304	0	0	0
436	256	T	1ab	Nsp2	T256T	T	99.9575	0.00019814	0.00021229	0.00016985	4.244e-05	0.0428707	1.24987	0.0459323	0.0367497	0	0	0	0	0	0	0	0	0	5	0	0	0	0	0	0	11771	0	0	0	436	T	a	1306	0	0	0	0	0	c	1307	5	0	0
437	257	G	1ab	Nsp2	G257G	G	100	0.00011322	0	0.00033967	-0.00033967	0.0244969	0	0	0.0734929	0	0	0	0	0	0	0	11776	0	0	0	0	0	0	0	0	0	0	0	0	437	G	g	1309	0	0	0	0	0	g	1310	0	0	0
438	258	V	1ab	Nsp2	V258V	V	99.949	0.00016984	0.00025475	0	0.00025475	0.0367475	#DIV/0!	0.0551192	0	3	0	0	0	0	0	0	0	0	1	0	0	0	2	0	0	0	0	0	11770	438	V	g	1312	3	1	0	0	2	t	1313	3	0	3
439	259	V	1ab	Nsp2	V259V	V	100	2.8306e-05	0	8.4918e-05	-8.4918e-05	0.00612445	0	0	0.0183733	0	0	0	0	0	0	0	0	0	0	0	0	0	0	0	0	0	0	0	11776	439	V	g	1315	0	0	0	0	0	t	1316	0	0	0
440	260	G	1ab	Nsp2	G260G	G	99.983	5.6612e-05	9.0577e-05	0	9.0577e-05	0.0122489	#DIV/0!	0.0195978	0	0	1	0	0	0	0	1	11774	0	0	0	0	0	0	0	0	0	0	0	0	440	G	g	1318	1	1	0	0	0	g	1319	1	1	0
441	261	E	1ab	Nsp2	E261E	E	99.983	0.00016984	6.47e-05	0.0009058	-0.0008411	0.0367475	0.0714286	0.0139989	0.195984	0	0	0	1	0	0	11774	0	0	0	0	1	0	0	0	0	0	0	0	0	441	E	g	1321	1	1	0	0	0	a	1322	0	0	0
442	262	G	1ab	Nsp2	G262G	G	99.9406	0.00019814	0.00029719	0	0.00029719	0.0428707	#DIV/0!	0.0643017	0	0	0	0	2	1	0	0	11769	0	0	0	0	0	0	0	4	0	0	0	0	442	G	g	1324	5	4	0	0	1	g	1325	2	2	0
443	263	S	1ab	Nsp2	S263S	S	99.6773	0.0019248	0.0016128	0.0025495	-0.0009367	0.416461	0.632595	0.348955	0.551624	0	0	0	0	0	0	0	0	0	0	0	0	0	27	9	11738	0	0	2	0	443	S	t	1327	9	0	9	0	0	c	1328	29	2	0
444	264	E	1ab	Nsp2	E264E	E	99.9406	0.00019814	0.00022647	0	0.00022647	0.0428707	#DIV/0!	0.0490003	0	0	0	0	0	0	0	11769	6	0	0	0	1	0	0	0	0	0	0	0	0	444	E	g	1330	1	1	0	0	0	a	1331	6	0	0
445	265	G	1ab	Nsp2	G265G	G	99.8726	0.00042459	0.00063682	0	0.00063682	0.0918667	#DIV/0!	0.137786	0	0	0	0	0	0	0	0	11761	0	0	0	0	0	0	0	8	0	0	0	7	445	G	g	1333	8	8	0	0	0	g	1334	7	0	0
446	266	L	1ab	Nsp2	L266L	L	99.9151	0.00028306	0.00042454	0	0.00042454	0.0612445	#DIV/0!	0.0918559	0	0	0	0	0	0	0	0	0	0	1	11766	0	0	9	0	0	0	0	0	0	446	L	c	1336	10	1	0	0	9	t	1337	0	0	0
447	267	N	1ab	Nsp2	N267N	N	99.9406	0.00028306	0.00022291	0.00076427	-0.00054136	0.0612445	0.291664	0.0482301	0.165362	0	0	11769	0	0	0	0	0	0	0	0	0	0	0	0	7	0	0	0	0	447	N	a	1339	0	0	0	0	0	a	1340	7	0	0
448	268	D	1ab	Nsp2	D268D	D	100	0.00014153	0	0.0012738	-0.0012738	0.0306222	0	0	0.275607	0	0	0	11776	0	0	0	0	0	0	0	0	0	0	0	0	0	0	0	0	448	D	g	1342	0	0	0	0	0	a	1343	0	0	0
449	269	N	1ab	Nsp2	N269N	N	99.9406	0.00022645	0.00022291	0.00025476	-3.1844e-05	0.048996	0.87498	0.0482301	0.0551213	0	0	11769	6	0	0	0	0	0	0	0	0	0	0	0	1	0	0	0	0	449	N	a	1345	6	0	0	6	0	a	1346	1	0	0
450	270	L	1ab	Nsp2	L270L	L	99.949	0.00016984	0.00025473	0	0.00025473	0.0367475	#DIV/0!	0.0551148	0	0	0	0	0	0	0	0	0	0	0	11770	0	0	6	0	0	0	0	0	0	450	L	c	1348	6	0	0	0	6	t	1349	0	0	0
451	271	L	1ab	Nsp2	L271L	L	99.949	0.00016984	0.00025473	0	0.00025473	0.0367475	#DIV/0!	0.0551148	0	0	0	0	0	0	0	0	0	0	0	11770	0	0	6	0	0	0	0	0	0	451	L	c	1351	6	0	0	0	6	t	1352	0	0	0
452	272	E	1ab	Nsp2	E272E	E	100	0	0	0	0	0	#DIV/0!	0	0	0	0	0	0	0	0	11776	0	0	0	0	0	0	0	0	0	0	0	0	0	452	E	g	1354	0	0	0	0	0	a	1355	0	0	0
453	273	I	1ab	Nsp2	I273I	I	99.8556	0.0004812	0.00061875	0	0.00061875	0.104115	#DIV/0!	0.133876	0	0	0	0	0	0	0	0	0	0	11759	1	0	1	0	0	0	15	0	0	0	453	I	a	1357	1	0	1	0	0	t	1358	15	0	15
454	274	L	1ab	Nsp2	L274L	L	99.7792	0.0011322	0.0011036	0.0011897	-8.6102e-05	0.244969	0.927629	0.238781	0.25741	0	1	0	0	0	0	0	0	0	2	11750	0	0	23	0	0	0	0	0	0	454	L	c	1360	25	2	0	0	23	t	1361	1	0	0
455	275	Q	1ab	Nsp2	Q275Q	Q	99.9406	0.00019814	0.00022645	0	0.00022645	0.0428707	#DIV/0!	0.048996	0	0	0	0	0	0	11769	0	0	6	0	0	1	0	0	0	0	0	0	0	0	455	Q	c	1363	1	1	0	0	0	a	1364	0	0	0
456	276	K	1ab	Nsp2	K276K	K	100	0	0	0	0	0	#DIV/0!	0	0	0	0	0	0	0	0	0	0	0	0	0	11776	0	0	0	0	0	0	0	0	456	K	a	1366	0	0	0	0	0	a	1367	0	0	0
457	277	E	1ab	Nsp2	E277E	E	99.983	5.6612e-05	6.4701e-05	0	6.4701e-05	0.0122489	#DIV/0!	0.0139991	0	0	0	0	0	0	0	11774	1	0	0	0	1	0	0	0	0	0	0	0	0	457	E	g	1369	1	1	0	0	0	a	1370	1	0	0
458	278	K	1ab	Nsp2	K278K	K	100	0.00090587	0	0.007247	-0.007247	0.195999	0	0	1.568	0	0	0	0	0	0	0	0	0	0	0	11775	0	0	0	0	0	0	0	0	458	K	a	1372	1	0	0	0	1	a	1373	0	0	0
459	279	V	1ab	Nsp2	V279V	V	100	0	0	0	0	0	#DIV/0!	0	0	0	0	0	0	0	0	0	0	0	0	0	0	0	0	0	0	0	0	0	11776	459	V	g	1375	0	0	0	0	0	t	1376	0	0	0
460	280	N	1ab	Nsp2	N280N	N	99.3716	0.0020947	0.0023567	0	0.0023567	0.453221	#DIV/0!	0.509909	0	0	0	11702	0	0	0	0	0	0	0	0	0	0	0	0	0	0	0	74	0	460	N	a	1378	74	0	0	0	74	a	1379	0	0	0
461	281	I	1ab	Nsp2	I281I	I	99.9915	0.00019814	3.6394e-05	0.00076425	-0.00072786	0.0428707	0.0476205	0.00787441	0.165357	0	0	0	0	0	0	0	0	0	11775	0	0	0	0	0	0	0	0	0	1	461	I	a	1381	1	0	0	1	0	t	1382	0	0	0
462	282	N	1ab	Nsp2	N282N	N	99.9915	2.8306e-05	3.1844e-05	0	3.1844e-05	0.00612445	#DIV/0!	0.00688995	0	0	0	11775	0	0	0	0	0	0	0	0	0	0	0	0	1	0	0	0	0	462	N	a	1384	0	0	0	0	0	a	1385	1	0	0
463	283	I	1ab	Nsp2	I283I	I	99.9915	2.8306e-05	3.6393e-05	0	3.6393e-05	0.00612445	#DIV/0!	0.0078742	0	0	0	0	0	0	0	0	0	0	11775	0	0	1	0	0	0	0	0	0	0	463	I	a	1387	0	0	0	0	0	t	1388	0	0	0
464	284	V	1ab	Nsp2	V284V	V	100	2.8306e-05	0	8.4918e-05	-8.4918e-05	0.00612445	0	0	0.0183733	0	0	0	0	0	0	0	0	0	0	0	0	0	0	0	0	0	0	0	11776	464	V	g	1390	0	0	0	0	0	t	1391	0	0	0
465	285	G	1ab	Nsp2	G285G	G	99.983	8.4918e-05	8.4916e-05	8.4923e-05	-7.2114e-09	0.0183733	0.999918	0.0183729	0.0183744	0	0	0	2	0	0	0	11774	0	0	0	0	0	0	0	0	0	0	0	0	465	G	g	1393	0	0	0	0	0	g	1394	2	2	0
466	286	D	1ab	Nsp2	D286D	D	99.9575	0.00028306	0.00015922	0.0012737	-0.0011145	0.0612445	0.125006	0.0344497	0.275585	0	0	0	11771	0	0	0	0	0	0	0	0	0	0	0	0	0	0	5	0	466	D	g	1396	5	0	0	0	5	a	1397	0	0	0
467	287	F	1ab	Nsp2	F287F	F	99.9915	0.00011322	3.1845e-05	0.0007642	-0.00073236	0.0244969	0.041671	0.00689016	0.165347	0	0	0	0	0	0	0	0	0	0	0	0	0	11775	0	0	0	0	0	1	467	F	t	1399	1	0	0	1	0	t	1400	0	0	0
468	288	K	1ab	Nsp2	K288K	K	99.983	5.6612e-05	6.4701e-05	0	6.4701e-05	0.0122489	#DIV/0!	0.0139991	0	0	2	0	0	0	0	0	0	0	0	0	11774	0	0	0	0	0	0	0	0	468	K	a	1402	0	0	0	0	0	a	1403	2	0	0
469	289	L	1ab	Nsp2	L289L	L	99.9745	0.00011322	0.00012737	8.4926e-05	4.2447e-05	0.0244969	1.49978	0.0275585	0.0183751	0	0	0	0	0	0	0	0	0	0	11773	0	0	3	0	0	0	0	0	0	469	L	c	1405	3	0	0	0	3	t	1406	0	0	0
470	290	N	1ab	Nsp2	N290N	N	99.983	5.6612e-05	6.3689e-05	0	6.3689e-05	0.0122489	#DIV/0!	0.0137801	0	0	0	11774	0	0	0	0	0	0	0	0	0	0	0	0	2	0	0	0	0	470	N	a	1408	0	0	0	0	0	a	1409	2	0	0
471	291	E	1ab	Nsp2	E291E	E	99.983	5.6612e-05	6.47e-05	0	6.47e-05	0.0122489	#DIV/0!	0.0139989	0	0	0	0	2	0	0	11774	0	0	0	0	0	0	0	0	0	0	0	0	0	471	E	g	1411	0	0	0	0	0	a	1412	0	0	0
472	292	E	1ab	Nsp2	E292E	E	99.949	0.00025476	0.0001941	0.00067937	-0.00048527	0.0551213	0.285706	0.0419966	0.146992	0	0	0	6	0	0	11770	0	0	0	0	0	0	0	0	0	0	0	0	0	472	E	g	1414	0	0	0	0	0	a	1415	0	0	0
473	293	I	1ab	Nsp2	I293I	I	99.966	0.001019	0.00014558	0.0040757	-0.0039302	0.220477	0.035719	0.0314985	0.881842	0	0	0	0	0	0	0	0	0	11772	0	0	0	0	0	0	4	0	0	0	473	I	a	1417	0	0	0	0	0	t	1418	4	0	4
474	294	A	1ab	Nsp2	A294A	A	99.9406	0.00022645	0.00029721	8.4918e-05	0.0002123	0.048996	3.49996	0.064306	0.0183733	11769	0	0	0	0	0	0	0	0	0	0	0	0	0	0	5	1	0	0	1	474	A	g	1420	6	1	0	0	5	c	1421	1	0	0
475	295	I	1ab	Nsp2	I295I	I	100	0	0	0	0	0	#DIV/0!	0	0	0	0	0	0	0	0	0	0	0	11776	0	0	0	0	0	0	0	0	0	0	475	I	a	1423	0	0	0	0	0	t	1424	0	0	0
476	296	I	1ab	Nsp2	I296I	I	99.966	0.00016984	0.00014558	0.00025473	-0.00010916	0.0367475	0.571507	0.0314985	0.0551148	0	0	0	0	0	0	0	0	0	11772	0	0	0	0	0	0	3	0	0	1	476	I	a	1426	1	0	0	1	0	t	1427	3	0	3
477	297	L	1ab	Nsp2	L297L	L	100	5.6612e-05	0	0.00022645	-0.00022645	0.0122489	0	0	0.048996	0	0	0	0	0	0	0	0	0	0	11776	0	0	0	0	0	0	0	0	0	477	M	t	1429	0	0	0	0	0	t	1430	0	0	0
478	298	A	1ab	Nsp2	A298A	A	100	2.8306e-05	0	8.4918e-05	-8.4918e-05	0.00612445	0	0	0.0183733	11776	0	0	0	0	0	0	0	0	0	0	0	0	0	0	0	0	0	0	0	478	A	g	1432	0	0	0	0	0	c	1433	0	0	0
479	299	S	1ab	Nsp2	S299S	S	99.983	0.00025476	8.4916e-05	0.00059446	-0.00050955	0.0551213	0.142846	0.0183729	0.128621	0	0	0	0	0	0	0	0	0	0	0	0	0	2	0	11774	0	0	0	0	479	S	t	1435	0	0	0	0	0	c	1436	2	0	0
480	300	F	1ab	Nsp2	F300F	F	99.9915	2.8306e-05	3.1844e-05	0	3.1844e-05	0.00612445	#DIV/0!	0.00688995	0	0	0	0	0	0	0	0	0	0	0	0	0	0	11775	0	0	0	0	1	0	480	F	t	1438	0	0	0	0	0	t	1439	1	1	0
481	301	S	1ab	Nsp2	S301S	S	99.9745	0.00019814	0.00012737	0.0003397	-0.00021232	0.0428707	0.374948	0.0275585	0.0734994	0	0	0	0	0	0	0	0	0	0	0	0	0	3	0	11773	0	0	0	0	481	S	t	1441	0	0	0	0	0	c	1442	3	0	0
482	302	A	1ab	Nsp2	A302A	A	99.9406	0.00019814	0.00029721	0	0.00029721	0.0428707	#DIV/0!	0.064306	0	11769	0	0	0	0	0	0	0	0	0	0	0	0	0	0	1	0	0	0	6	482	A	g	1444	1	0	0	0	1	c	1445	6	0	0
483	303	S	1ab	Nsp2	S303S	S	100	0	0	0	0	0	#DIV/0!	0	0	0	0	0	0	0	0	0	0	0	0	0	0	0	0	0	11776	0	0	0	0	483	S	t	1447	0	0	0	0	0	c	1448	0	0	0
484	304	T	1ab	Nsp2	T304T	T	99.983	8.4918e-05	8.4918e-05	8.4918e-05	0	0.0183733	1	0.0183733	0.0183733	2	0	0	0	0	0	0	0	0	0	0	0	0	0	0	0	11774	0	0	0	484	T	a	1450	2	0	0	2	0	c	1451	0	0	0
485	305	S	1ab	Nsp2	S305S	S	99.9915	2.8306e-05	3.1845e-05	0	3.1845e-05	0.00612445	#DIV/0!	0.00689016	0	0	0	0	0	0	0	0	0	0	1	0	0	0	0	0	11775	0	0	0	0	485	S	a	1453	0	0	0	0	0	g	1454	1	0	0
486	306	A	1ab	Nsp2	A306A	A	99.7622	0.00082088	0.0011889	8.4918e-05	0.0011039	0.17761	14.0006	0.257237	0.0183733	11748	0	0	0	0	0	0	0	0	0	0	0	0	0	0	0	1	0	0	27	486	A	g	1456	1	1	0	0	0	c	1457	27	0	0
487	307	F	1ab	Nsp2	F307F	F	99.966	0.00011322	0.00012738	0	0.00012738	0.0244969	#DIV/0!	0.0275607	0	0	0	0	0	0	0	0	0	0	0	3	0	0	11772	0	0	0	0	0	1	487	F	t	1459	3	0	2	1	0	t	1460	0	0	0
488	308	V	1ab	Nsp2	V308V	V	99.966	0.001019	0.00016984	0.0027174	-0.0025476	0.220477	0.0625009	0.0367475	0.587952	4	0	0	0	0	0	0	0	0	0	0	0	0	0	0	0	0	0	0	11772	488	V	g	1462	0	0	0	0	0	t	1463	4	0	4
489	309	E	1ab	Nsp2	E309E	E	99.9745	0.00011322	9.7051e-05	0.00022643	-0.00012938	0.0244969	0.428614	0.0209985	0.0489917	0	0	0	1	0	0	11773	1	0	0	0	1	0	0	0	0	0	0	0	0	489	E	g	1465	1	1	0	0	0	a	1466	1	0	0
490	310	T	1ab	Nsp2	T310T	T	99.9745	8.4918e-05	0.00012738	0	0.00012738	0.0183733	#DIV/0!	0.0275607	0	0	0	0	0	0	0	0	0	0	3	0	0	0	0	0	0	11773	0	0	0	490	T	a	1468	0	0	0	0	0	c	1469	3	0	0
491	311	V	1ab	Nsp2	V311V	V	99.9915	0.0027174	4.2458e-05	0.0080676	-0.0080251	0.587952	0.00526278	0.00918645	1.74555	0	0	0	0	0	0	0	0	0	0	0	0	1	0	0	0	0	0	0	11775	491	V	g	1471	1	1	0	0	0	t	1472	0	0	0
492	312	K	1ab	Nsp2	K312K	K	99.983	0.00011322	6.4701e-05	0.00045286	-0.00038816	0.0244969	0.142872	0.0139991	0.0979834	0	0	0	0	0	1	0	0	0	0	0	11774	0	0	0	0	1	0	0	0	492	K	a	1474	1	0	1	0	0	a	1475	1	0	1
493	313	G	1ab	Nsp2	G313G	G	99.9745	0.00011322	0.00012737	8.4925e-05	4.2447e-05	0.0244969	1.49979	0.0275585	0.0183749	0	0	0	1	1	0	0	11773	0	0	0	0	0	0	0	1	0	0	0	0	493	G	g	1477	2	1	0	0	1	g	1478	1	1	0
494	314	L	1ab	Nsp2	L314L	L	99.9745	0.00025476	0.00011323	0.00067929	-0.00056607	0.0551213	0.166689	0.0244991	0.146975	0	0	0	0	0	0	0	0	0	0	11773	0	0	1	0	2	0	0	0	0	494	M	t	1480	1	0	1	0	0	t	1481	2	0	2
495	315	D	1ab	Nsp2	D315D	D	99.9915	2.8306e-05	3.1844e-05	0	3.1844e-05	0.00612445	#DIV/0!	0.00688995	0	0	0	1	11775	0	0	0	0	0	0	0	0	0	0	0	0	0	0	0	0	495	D	g	1483	1	1	0	0	0	a	1484	0	0	0
496	316	Y	1ab	Nsp2	Y316Y	Y	99.9745	0.00011322	9.9071e-05	0.00019815	-9.9077e-05	0.0244969	0.49998	0.0214356	0.0428729	0	0	0	0	2	0	0	0	0	0	0	0	0	1	0	0	0	0	11773	0	496	Y	t	1486	0	0	0	0	0	a	1487	3	0	0
497	317	K	1ab	Nsp2	K317K	K	100	0	0	0	0	0	#DIV/0!	0	0	0	0	0	0	0	0	0	0	0	0	0	11776	0	0	0	0	0	0	0	0	497	K	a	1489	0	0	0	0	0	a	1490	0	0	0
498	318	A	1ab	Nsp2	A318A	A	99.7622	0.00079257	0.0011889	0	0.0011889	0.171485	#DIV/0!	0.257237	0	11748	0	0	0	0	0	0	0	0	0	0	0	0	0	0	0	0	0	0	28	498	A	g	1492	0	0	0	0	0	c	1493	28	0	0
499	319	F	1ab	Nsp2	F319F	F	100	0.00011322	0	0.001019	-0.001019	0.0244969	0	0	0.220477	0	0	0	0	0	0	0	0	0	0	0	0	0	11776	0	0	0	0	0	0	499	F	t	1495	0	0	0	0	0	t	1496	0	0	0
500	320	K	1ab	Nsp2	K320K	K	100	0	0	0	0	0	#DIV/0!	0	0	0	0	0	0	0	0	0	0	0	0	0	11776	0	0	0	0	0	0	0	0	500	K	a	1498	0	0	0	0	0	a	1499	0	0	0
501	321	Q	1ab	Nsp2	Q321Q	Q	99.9915	2.8306e-05	3.235e-05	0	3.235e-05	0.00612445	#DIV/0!	0.00699943	0	0	1	0	0	0	11775	0	0	0	0	0	0	0	0	0	0	0	0	0	0	501	Q	c	1501	0	0	0	0	0	a	1502	1	0	0
502	322	I	1ab	Nsp2	I322I	I	99.9915	2.8306e-05	3.6393e-05	0	3.6393e-05	0.00612445	#DIV/0!	0.0078742	0	0	0	0	0	0	0	0	0	0	11775	0	0	0	0	0	1	0	0	0	0	502	I	a	1504	0	0	0	0	0	t	1505	1	0	0
503	323	V	1ab	Nsp2	V323V	V	99.9915	2.8306e-05	4.2459e-05	0	4.2459e-05	0.00612445	#DIV/0!	0.00918667	0	0	0	0	0	0	0	0	0	0	1	0	0	0	0	0	0	0	0	0	11775	503	V	g	1507	1	1	0	0	0	t	1508	0	0	0
504	324	E	1ab	Nsp2	E324E	E	100	5.6612e-05	0	0.0004529	-0.0004529	0.0122489	0	0	0.097992	0	0	0	0	0	0	11776	0	0	0	0	0	0	0	0	0	0	0	0	0	504	E	g	1510	0	0	0	0	0	a	1511	0	0	0
505	325	S	1ab	Nsp2	S325S	S	99.9745	0.00016984	0.00012737	0.00025477	-0.0001274	0.0367475	0.499941	0.0275585	0.0551235	0	0	0	0	0	0	0	0	0	0	0	0	0	3	0	11773	0	0	0	0	505	S	t	1513	0	0	0	0	0	c	1514	3	0	0
506	326	C	1ab	Nsp2	C326C	C	99.9745	0.00028306	9.705e-05	0.0015851	-0.0014881	0.0612445	0.0612264	0.0209983	0.342961	0	0	0	0	11773	0	0	0	0	0	0	0	0	0	0	0	0	0	3	0	506	C	t	1516	0	0	0	0	0	g	1517	3	3	0
507	327	G	1ab	Nsp2	G327G	G	100	0	0	0	0	0	#DIV/0!	0	0	0	0	0	0	0	0	0	11776	0	0	0	0	0	0	0	0	0	0	0	0	507	G	g	1519	0	0	0	0	0	g	1520	0	0	0
508	328	N	1ab	Nsp2	N328N	N	100	0	0	0	0	0	#DIV/0!	0	0	0	0	11776	0	0	0	0	0	0	0	0	0	0	0	0	0	0	0	0	0	508	N	a	1522	0	0	0	0	0	a	1523	0	0	0
509	329	F	1ab	Nsp2	F329F	F	100	2.8306e-05	0	0.00025476	-0.00025476	0.00612445	0	0	0.0551213	0	0	0	0	0	0	0	0	0	0	0	0	0	11776	0	0	0	0	0	0	509	F	t	1525	0	0	0	0	0	t	1526	0	0	0
510	330	K	1ab	Nsp2	K330K	K	99.9915	2.8306e-05	3.235e-05	0	3.235e-05	0.00612445	#DIV/0!	0.00699943	0	0	0	0	0	0	0	0	0	0	0	0	11775	0	0	0	0	1	0	0	0	510	K	a	1528	0	0	0	0	0	a	1529	1	0	1
511	331	V	1ab	Nsp2	V331V	V	100	0	0	0	0	0	#DIV/0!	0	0	0	0	0	0	0	0	0	0	0	0	0	0	0	0	0	0	0	0	0	11776	511	V	g	1531	0	0	0	0	0	t	1532	0	0	0
512	332	T	1ab	Nsp2	T332T	T	99.9745	0.00011322	0.00012738	8.4922e-05	4.2453e-05	0.0244969	1.49996	0.0275607	0.0183742	0	0	0	0	0	0	0	0	0	3	0	0	0	0	0	0	11773	0	0	0	512	T	a	1534	0	0	0	0	0	c	1535	3	0	0
513	333	K	1ab	Nsp2	K333K	K	99.949	0.00016984	0.00019411	0	0.00019411	0.0367475	#DIV/0!	0.0419987	0	0	6	0	0	0	0	0	0	0	0	0	11770	0	0	0	0	0	0	0	0	513	K	a	1537	0	0	0	0	0	a	1538	6	0	0
514	334	G	1ab	Nsp2	G334G	G	100	0.0027174	0	0.0072501	-0.0072501	0.587952	0	0	1.56867	0	0	0	0	0	0	0	11776	0	0	0	0	0	0	0	0	0	0	0	0	514	G	g	1540	0	0	0	0	0	g	1541	0	0	0
515	335	K	1ab	Nsp2	K335K	K	99.9915	2.8306e-05	3.235e-05	0	3.235e-05	0.00612445	#DIV/0!	0.00699943	0	0	0	0	0	0	0	0	0	0	1	0	11775	0	0	0	0	0	0	0	0	515	K	a	1543	0	0	0	0	0	a	1544	1	0	0
516	336	A	1ab	Nsp2	A336A	A	99.8896	0.00062274	0.00055197	0.00076427	-0.0002123	0.13474	0.722219	0.119427	0.165362	11763	0	0	0	0	0	0	0	0	0	0	0	0	0	0	0	1	0	0	12	516	A	g	1546	1	1	0	0	0	c	1547	12	0	0
517	337	K	1ab	Nsp2	K337K	K	99.9915	2.8306e-05	3.235e-05	0	3.235e-05	0.00612445	#DIV/0!	0.00699943	0	0	0	1	0	0	0	0	0	0	0	0	11775	0	0	0	0	0	0	0	0	517	K	a	1549	0	0	0	0	0	a	1550	0	0	0
518	338	K	1ab	Nsp2	K338K	K	99.9915	2.8306e-05	3.235e-05	0	3.235e-05	0.00612445	#DIV/0!	0.00699943	0	0	1	0	0	0	0	0	0	0	0	0	11775	0	0	0	0	0	0	0	0	518	K	a	1552	0	0	0	0	0	a	1553	1	0	0
519	339	G	1ab	Nsp2	G339G	G	99.0574	0.0032552	0.0047056	0.00034074	0.0043649	0.704314	13.8099	1.01813	0.0737244	0	0	0	3	1	0	0	11665	0	0	0	0	0	0	0	107	0	0	0	0	519	G	g	1555	108	107	0	0	1	g	1556	3	3	0
520	340	A	1ab	Nsp2	A340A	A	99.9575	0.0021796	0.0002123	0.0061141	-0.0059018	0.471591	0.034723	0.0459344	1.32288	11771	0	0	0	0	0	0	0	0	0	0	0	0	0	0	0	0	0	0	5	520	A	g	1558	0	0	0	0	0	c	1559	5	0	0
521	341	W	1ab	Nsp2	W341W	W	100	0	0	0	0	0	#DIV/0!	0	0	0	0	0	0	0	0	0	0	0	0	0	0	0	0	0	0	0	11776	0	0	521	W	t	1561	0	0	0	0	0	g	1562	0	0	0
522	342	N	1ab	Nsp2	N342N	N	99.9915	5.6612e-05	3.1845e-05	0.00025473	-0.00022289	0.0122489	0.125015	0.00689016	0.0551148	0	0	11775	0	0	0	0	0	0	0	0	0	0	0	0	0	1	0	0	0	522	N	a	1564	0	0	0	0	0	a	1565	1	0	1
523	343	I	1ab	Nsp2	I343I	I	99.983	5.6612e-05	7.2788e-05	0	7.2788e-05	0.0122489	#DIV/0!	0.0157488	0	0	0	0	0	0	0	0	0	0	11774	0	0	0	0	0	0	0	0	0	2	523	I	a	1567	2	0	0	2	0	t	1568	0	0	0
524	344	G	1ab	Nsp2	G344G	G	99.9745	0.00014153	0.00012737	0.00016985	-4.2479e-05	0.0306222	0.749897	0.0275585	0.0367497	0	0	0	0	0	0	0	11773	0	0	0	0	0	0	0	3	0	0	0	0	524	G	g	1570	3	3	0	0	0	g	1571	0	0	0
525	345	E	1ab	Nsp2	E345E	E	99.9915	2.8306e-05	3.235e-05	0	3.235e-05	0.00612445	#DIV/0!	0.00699943	0	0	0	0	0	0	0	11775	1	0	0	0	0	0	0	0	0	0	0	0	0	525	E	g	1573	0	0	0	0	0	a	1574	1	0	0
526	346	Q	1ab	Nsp2	Q346Q	Q	99.9236	0.00025476	0.00029116	0	0.00029116	0.0551213	#DIV/0!	0.062997	0	0	2	0	0	0	11767	0	0	7	0	0	0	0	0	0	0	0	0	0	0	526	Q	c	1576	0	0	0	0	0	a	1577	2	0	0
527	347	K	1ab	Nsp2	K347K	K	99.9745	0.00016984	9.7051e-05	0.00067929	-0.00058224	0.0367475	0.142871	0.0209985	0.146975	0	2	0	0	0	1	0	0	0	0	0	11773	0	0	0	0	0	0	0	0	527	K	a	1579	1	0	1	0	0	a	1580	2	0	0
528	348	S	1ab	Nsp2	S348S	S	99.9575	0.00016984	0.00024766	6.6053e-05	0.00018161	0.0367475	3.74941	0.0535851	0.0142916	0	0	0	0	0	0	0	0	0	0	4	0	0	0	1	11771	0	0	0	0	528	S	t	1582	1	0	1	0	0	c	1583	4	0	0
529	349	I	1ab	Nsp2	I349I	I	99.9745	8.4918e-05	0.00010918	0	0.00010918	0.0183733	#DIV/0!	0.0236228	0	0	0	0	0	0	0	0	0	0	11773	0	0	0	0	0	0	3	0	0	0	529	I	a	1585	0	0	0	0	0	t	1586	3	0	3
530	350	L	1ab	Nsp2	L350L	L	100	0.0011889	0	0.0026768	-0.0026768	0.257237	0	0	0.579168	0	0	0	0	0	0	0	0	0	0	11776	0	0	0	0	0	0	0	0	0	530	M	c	1588	42	0	0	0	42	t	1589	0	0	0
531	351	S	1ab	Nsp2	S351S	S	99.9915	2.8306e-05	3.1845e-05	0	3.1845e-05	0.00612445	#DIV/0!	0.00689016	0	0	0	0	0	0	0	0	1	0	0	0	0	0	0	0	11775	0	0	0	0	531	S	a	1591	1	0	0	1	0	g	1592	0	0	0
532	352	P	1ab	Nsp2	P352P	P	99.966	0.00011322	0.00016983	0	0.00016983	0.0244969	#DIV/0!	0.0367454	0	0	0	0	0	0	0	0	0	1	0	1	0	0	0	11772	2	0	0	0	0	532	P	c	1594	2	0	0	0	2	c	1595	2	1	0
533	353	L	1ab	Nsp2	L353L	L	99.9915	5.6612e-05	4.2459e-05	8.492e-05	-4.2461e-05	0.0122489	0.499988	0.00918667	0.0183738	0	0	0	0	0	0	0	0	0	0	11775	0	0	1	0	0	0	0	0	0	533	L	c	1597	1	0	0	0	1	t	1598	0	0	0
534	354	Y	1ab	Nsp2	Y354Y	Y	99.9915	2.8306e-05	3.3024e-05	0	3.3024e-05	0.00612445	#DIV/0!	0.00714526	0	0	0	0	0	0	0	0	0	0	0	0	0	0	1	0	0	0	0	11775	0	534	Y	t	1600	0	0	0	0	0	a	1601	1	0	0
535	355	A	1ab	Nsp2	A355A	A	99.9915	2.8306e-05	4.2459e-05	0	4.2459e-05	0.00612445	#DIV/0!	0.00918667	0	11775	0	0	0	0	0	0	0	0	0	0	0	0	0	0	0	1	0	0	0	535	A	g	1603	1	1	0	0	0	c	1604	0	0	0
536	356	F	1ab	Nsp2	F356F	F	99.9406	0.00022645	0.00022293	0.0002546	-3.1677e-05	0.048996	0.875609	0.0482344	0.0550867	0	0	0	0	0	0	0	0	0	0	5	0	0	11769	0	0	0	0	0	2	536	F	t	1606	7	0	5	2	0	t	1607	0	0	0
537	357	A	1ab	Nsp2	A357A	A	99.949	0.00025476	0.00025476	0.00025475	7.2112e-09	0.0551213	1.00004	0.0551213	0.0551192	11770	0	0	0	0	0	0	0	0	0	0	0	0	0	0	2	2	0	0	2	537	A	g	1609	4	2	0	0	2	c	1610	2	0	0
538	358	S	1ab	Nsp2	S358S	S	99.8811	0.00039629	0.0006934	0	0.0006934	0.0857436	#DIV/0!	0.150028	0	3	0	0	0	0	0	0	0	0	0	8	0	0	0	3	11762	0	0	0	0	538	S	t	1612	6	0	3	3	0	c	1613	8	0	0
539	359	E	1ab	Nsp2	E359E	E	99.9915	5.6612e-05	3.235e-05	0.00022643	-0.00019408	0.0122489	0.14287	0.00699943	0.0489917	0	0	0	0	0	0	11775	1	0	0	0	0	0	0	0	0	0	0	0	0	539	E	g	1615	0	0	0	0	0	a	1616	1	0	0
540	360	A	1ab	Nsp2	A360A	A	99.8471	0.00059443	0.00076427	0.00025476	0.00050951	0.128614	2.99996	0.165362	0.0551213	11758	0	0	0	0	0	0	0	0	0	0	0	0	0	0	0	1	0	0	17	540	A	g	1618	1	1	0	0	0	c	1619	17	0	0
541	361	A	1ab	Nsp2	A361A	A	99.9745	0.00011322	0.00012738	8.4918e-05	4.2459e-05	0.0244969	1.50004	0.0275607	0.0183733	11773	0	0	0	0	0	0	0	0	0	0	0	0	0	0	0	0	0	0	3	541	A	g	1621	0	0	0	0	0	c	1622	3	0	0
542	362	R	1ab	Nsp2	R362R	R	99.8896	0.00039629	0.00055189	8.4943e-05	0.00046695	0.0857436	6.49718	0.11941	0.0183787	0	11763	0	0	12	0	0	0	0	0	1	0	0	0	0	0	0	0	0	0	542	R	c	1624	12	0	0	0	12	g	1625	1	0	0
543	363	V	1ab	Nsp2	V363V	V	100	0	0	0	0	0	#DIV/0!	0	0	0	0	0	0	0	0	0	0	0	0	0	0	0	0	0	0	0	0	0	11776	543	V	g	1627	0	0	0	0	0	t	1628	0	0	0
544	364	V	1ab	Nsp2	V364V	V	99.9915	2.8306e-05	4.2459e-05	0	4.2459e-05	0.00612445	#DIV/0!	0.00918667	0	0	0	0	0	0	0	0	0	0	1	0	0	0	0	0	0	0	0	0	11775	544	V	g	1630	1	1	0	0	0	t	1631	0	0	0
545	365	R	1ab	Nsp2	R365R	R	100	2.8306e-05	0	5.6614e-05	-5.6614e-05	0.00612445	0	0	0.0122493	0	11776	0	0	0	0	0	0	0	0	0	0	0	0	0	0	0	0	0	0	545	R	c	1633	1	1	0	0	0	g	1634	0	0	0
546	366	S	1ab	Nsp2	S366S	S	100	0	0	0	0	0	#DIV/0!	0	0	0	0	0	0	0	0	0	0	0	0	0	0	0	0	0	11776	0	0	0	0	546	S	t	1636	0	0	0	0	0	c	1637	0	0	0
547	367	I	1ab	Nsp2	I367I	I	99.949	0.00016984	0.00021837	0	0.00021837	0.0367475	#DIV/0!	0.0472478	0	0	0	1	0	0	0	0	0	0	11770	0	0	0	0	0	0	0	0	0	5	547	I	a	1639	5	0	0	5	0	t	1640	1	1	0
548	368	F	1ab	Nsp2	F368F	F	99.9406	0.00033967	0.00022293	0.001273	-0.0010501	0.0734929	0.175122	0.0482344	0.275434	0	0	0	0	0	0	0	0	0	0	0	0	0	11769	0	7	0	0	0	0	548	F	t	1642	0	0	0	0	0	t	1643	7	0	7
549	369	S	1ab	Nsp2	S369S	S	99.9321	0.0021796	0.00033964	0.0058605	-0.0055208	0.471591	0.0579541	0.0734864	1.26801	0	0	0	0	0	0	0	0	0	0	0	0	0	7	0	11768	1	0	0	0	549	S	t	1645	1	1	0	0	0	c	1646	7	0	0
550	370	R	1ab	Nsp2	R370R	R	99.9236	0.00036798	0.0003821	0.00033974	4.2359e-05	0.0796182	1.12468	0.0826733	0.0735081	0	11767	0	0	6	0	0	0	3	0	0	0	0	0	0	0	0	0	0	0	550	R	c	1648	6	0	0	0	6	g	1649	3	3	0
551	371	T	1ab	Nsp2	T371T	T	99.9575	0.00025476	0.00021229	0.00033969	-0.0001274	0.0551213	0.624952	0.0459323	0.0734973	1	0	0	0	0	0	0	0	0	4	0	0	0	0	0	0	11771	0	0	0	551	T	a	1651	1	0	0	1	0	c	1652	4	0	0
552	372	L	1ab	Nsp2	L372L	L	99.9575	0.00019814	0.00021228	0.00016986	4.2428e-05	0.0428707	1.24974	0.0459301	0.0367519	0	0	0	0	0	0	0	0	0	1	11771	0	0	4	0	0	0	0	0	0	552	L	c	1654	5	1	0	0	4	t	1655	0	0	0
553	373	E	1ab	Nsp2	E373E	E	100	0	0	0	0	0	#DIV/0!	0	0	0	0	0	0	0	0	11776	0	0	0	0	0	0	0	0	0	0	0	0	0	553	E	g	1657	0	0	0	0	0	a	1658	0	0	0
554	374	T	1ab	Nsp2	T374T	T	99.9151	0.0010756	0.00042456	0.0023781	-0.0019535	0.232723	0.178529	0.0918602	0.514539	0	0	1	0	0	0	0	0	0	8	0	0	0	0	1	0	11766	0	0	0	554	T	a	1660	1	0	1	0	0	c	1661	9	1	0
555	375	A	1ab	Nsp2	A375A	A	99.9406	0.00019814	0.00029721	0	0.00029721	0.0428707	#DIV/0!	0.064306	0	11769	0	0	0	0	0	0	0	0	0	0	0	0	0	0	0	0	0	0	7	555	A	g	1663	0	0	0	0	0	c	1664	7	0	0
556	376	Q	1ab	Nsp2	Q376Q	Q	100	0	0	0	0	0	#DIV/0!	0	0	0	0	0	0	0	11776	0	0	0	0	0	0	0	0	0	0	0	0	0	0	556	Q	c	1666	0	0	0	0	0	a	1667	0	0	0
557	377	N	1ab	Nsp2	N377N	N	99.9915	0.00011322	3.1844e-05	0.00076426	-0.00073242	0.0244969	0.0416664	0.00688995	0.16536	0	0	11775	0	0	0	0	0	0	0	0	1	0	0	0	0	0	0	0	0	557	N	a	1669	0	0	0	0	0	a	1670	0	0	0
558	378	S	1ab	Nsp2	S378S	S	99.9151	0.00036798	0.00042454	0.00025482	0.00016972	0.0796182	1.66604	0.0918559	0.0551343	0	0	0	0	0	0	0	0	0	0	0	0	0	9	0	11766	0	0	1	0	558	S	t	1672	0	0	0	0	0	c	1673	10	1	0
559	379	V	1ab	Nsp2	V379V	V	99.9745	0.00039629	0.00012737	0.00093418	-0.00080681	0.0857436	0.136344	0.0275585	0.202124	1	0	0	0	0	0	0	0	0	0	0	0	2	0	0	0	0	0	0	11773	559	V	g	1675	2	2	0	0	0	t	1676	1	0	1
560	380	R	1ab	Nsp2	R380R	R	99.9151	0.00028306	0.00042454	0	0.00042454	0.0612445	#DIV/0!	0.0918559	0	0	11766	0	0	10	0	0	0	0	0	0	0	0	0	0	0	0	0	0	0	560	R	c	1678	10	0	0	0	10	g	1679	0	0	0
561	381	V	1ab	Nsp2	V381V	V	99.5584	0.0016418	0.0022076	0.00050962	0.001698	0.355229	4.33186	0.477649	0.110264	44	0	0	0	0	0	0	0	0	1	0	0	0	7	0	0	0	0	0	11724	561	V	g	1681	8	1	0	0	7	t	1682	44	0	44
562	382	L	1ab	Nsp2	L382L	L	100	2.8306e-05	0	9.9072e-05	-9.9072e-05	0.00612445	0	0	0.0214358	0	0	0	0	0	0	0	0	0	0	11776	0	0	0	0	0	0	0	0	0	562	L	t	1684	0	0	0	0	0	t	1685	0	0	0
563	383	Q	1ab	Nsp2	Q383Q	Q	99.983	5.6612e-05	6.4702e-05	0	6.4702e-05	0.0122489	#DIV/0!	0.0139993	0	0	2	0	0	0	11774	0	0	0	0	0	0	0	0	0	0	0	0	0	0	563	Q	c	1687	0	0	0	0	0	a	1688	2	0	0
564	384	K	1ab	Nsp2	K384K	K	99.9915	0.00033967	3.235e-05	0.0024909	-0.0024586	0.0734929	0.0129873	0.00699943	0.538945	0	0	0	0	0	0	1	0	0	0	0	11775	0	0	0	0	0	0	0	0	564	K	a	1690	1	0	0	1	0	a	1691	0	0	0
565	385	A	1ab	Nsp2	A385A	A	99.9151	0.00056612	0.00042459	0.00084918	-0.00042459	0.122489	0.5	0.0918667	0.183733	11766	0	0	0	0	0	0	0	0	0	0	0	0	0	0	3	1	0	0	6	565	A	g	1693	4	1	0	0	3	c	1694	6	0	0
566	386	A	1ab	Nsp2	A386A	A	99.9745	8.4918e-05	0.00012738	0	0.00012738	0.0183733	#DIV/0!	0.0275607	0	11773	0	0	0	0	0	0	0	0	0	0	0	0	0	0	0	0	0	0	3	566	A	g	1696	0	0	0	0	0	c	1697	3	0	0
567	387	I	1ab	Nsp2	I387I	I	99.9745	8.4918e-05	0.00010918	0	0.00010918	0.0183733	#DIV/0!	0.0236228	0	0	0	0	0	0	0	0	0	0	11773	0	1	1	0	0	0	0	0	0	1	567	I	a	1699	1	0	0	1	0	t	1700	1	1	0
568	388	T	1ab	Nsp2	T388T	T	99.8641	0.0004529	0.00067927	0	0.00067927	0.097992	#DIV/0!	0.146971	0	0	0	0	0	0	0	0	0	0	16	0	0	0	0	0	0	11760	0	0	0	568	T	a	1702	0	0	0	0	0	c	1703	16	0	0
569	389	I	1ab	Nsp2	I389I	I	100	0	0	0	0	0	#DIV/0!	0	0	0	0	0	0	0	0	0	0	0	11776	0	0	0	0	0	0	0	0	0	0	569	I	a	1705	0	0	0	0	0	t	1706	0	0	0
570	390	L	1ab	Nsp2	L390L	L	100	0.0004529	0	0.0010192	-0.0010192	0.097992	0	0	0.22052	0	0	0	0	0	0	0	0	0	0	11776	0	0	0	0	0	0	0	0	0	570	L	c	1708	16	0	0	0	16	t	1709	0	0	0
571	391	D	1ab	Nsp2	D391D	D	99.983	5.6612e-05	6.369e-05	0	6.369e-05	0.0122489	#DIV/0!	0.0137803	0	0	0	0	11774	0	0	1	1	0	0	0	0	0	0	0	0	0	0	0	0	571	D	g	1711	0	0	0	0	0	a	1712	1	0	0
572	392	G	1ab	Nsp2	G392G	G	99.9915	5.6612e-05	4.5289e-05	7.5485e-05	-3.0195e-05	0.0122489	0.599974	0.00979899	0.0163324	0	1	0	0	0	0	0	11775	0	0	0	0	0	0	0	0	0	0	0	0	572	G	g	1714	1	1	0	0	0	g	1715	0	0	0
573	393	I	1ab	Nsp2	I393I	I	99.983	5.6612e-05	7.2787e-05	0	7.2787e-05	0.0122489	#DIV/0!	0.0157486	0	0	0	0	0	0	0	0	0	0	11774	0	0	1	0	0	0	1	0	0	0	573	I	a	1717	0	0	0	0	0	t	1718	1	0	1
574	394	S	1ab	Nsp2	S394S	S	100	0.00014153	0	0.00033025	-0.00033025	0.0306222	0	0	0.0714548	0	0	0	0	0	0	0	0	0	0	0	0	0	0	0	11776	0	0	0	0	574	S	t	1720	0	0	0	0	0	c	1721	0	0	0
575	395	Q	1ab	Nsp2	Q395Q	Q	99.9745	8.4918e-05	9.7055e-05	0	9.7055e-05	0.0183733	#DIV/0!	0.0209994	0	0	3	0	0	0	11773	0	0	0	0	0	0	0	0	0	0	0	0	0	0	575	Q	c	1723	0	0	0	0	0	a	1724	3	0	0
576	396	Y	1ab	Nsp2	Y396Y	Y	100	0	0	0	0	0	#DIV/0!	0	0	0	0	0	0	0	0	0	0	0	0	0	0	0	0	0	0	0	0	11776	0	576	Y	t	1726	0	0	0	0	0	a	1727	0	0	0
577	397	S	1ab	Nsp2	S397S	S	100	2.8306e-05	0	6.6049e-05	-6.6049e-05	0.00612445	0	0	0.0142907	0	0	0	0	0	0	0	0	0	0	0	0	0	0	0	11776	0	0	0	0	577	S	t	1729	0	0	0	0	0	c	1730	0	0	0
578	398	L	1ab	Nsp2	L398L	L	100	0.00014153	0	0.00031847	-0.00031847	0.0306222	0	0	0.068906	0	0	0	0	0	0	0	0	0	0	11776	0	0	0	0	0	0	0	0	0	578	M	c	1732	4	0	0	0	4	t	1733	0	0	0
579	399	R	1ab	Nsp2	R399R	R	99.983	5.6612e-05	7.5482e-05	0	7.5482e-05	0.0122489	#DIV/0!	0.0163317	0	0	11774	0	0	0	0	0	0	0	0	0	2	0	0	0	0	0	0	0	0	579	R	a	1735	0	0	0	0	0	g	1736	2	2	0
580	400	L	1ab	Nsp2	L400L	L	99.8302	0.00073596	0.00084894	0.0005098	0.00033915	0.159236	1.66524	0.183681	0.110303	0	0	0	0	0	0	0	0	0	0	11756	0	0	20	0	0	0	0	0	0	580	L	c	1738	20	0	0	0	20	t	1739	0	0	0
581	401	I	1ab	Nsp2	I401I	I	99.983	0.00011322	7.2787e-05	0.00025476	-0.00018197	0.0244969	0.285708	0.0157486	0.0551213	0	0	0	0	0	0	0	0	0	11774	0	0	0	0	0	1	0	0	0	1	581	I	a	1741	1	0	0	1	0	t	1742	1	0	0
582	402	D	1ab	Nsp2	D402D	D	99.9915	2.8306e-05	3.1844e-05	0	3.1844e-05	0.00612445	#DIV/0!	0.00688995	0	0	0	1	11775	0	0	0	0	0	0	0	0	0	0	0	0	0	0	0	0	582	D	g	1744	1	1	0	0	0	a	1745	0	0	0
583	403	A	1ab	Nsp2	A403A	A	99.9915	2.8306e-05	4.2459e-05	0	4.2459e-05	0.00612445	#DIV/0!	0.00918667	0	11775	0	0	0	0	0	0	0	0	0	0	0	0	0	0	0	0	0	0	1	583	A	g	1747	0	0	0	0	0	c	1748	1	0	0
584	404	M	1ab	Nsp2	M404M	M	99.9915	2.8306e-05	2.8307e-05	0	2.8307e-05	0.00612445	#DIV/0!	0.00612466	0	0	0	0	0	0	0	0	0	0	0	0	0	11775	0	0	0	0	0	0	1	584	M	a	1750	1	0	0	1	0	t	1751	0	0	0
585	405	M	1ab	Nsp2	M405M	M	99.983	5.6612e-05	5.6614e-05	0	5.6614e-05	0.0122489	#DIV/0!	0.0122493	0	0	0	0	0	0	0	0	0	0	0	0	0	11774	0	0	0	0	0	0	2	585	M	a	1753	2	0	0	2	0	t	1754	0	0	0
586	406	F	1ab	Nsp2	F406F	F	99.983	0.00011322	6.369e-05	0.00050942	-0.00044573	0.0244969	0.125025	0.0137803	0.110221	0	0	0	0	0	0	0	0	0	0	0	0	0	11774	0	2	0	0	0	0	586	F	t	1756	0	0	0	0	0	t	1757	2	0	2
587	407	T	1ab	Nsp2	T407T	T	99.9575	0.00019814	0.00021229	0.00016985	4.2445e-05	0.0428707	1.24987	0.0459323	0.0367497	2	0	0	0	0	0	0	0	0	2	0	1	0	0	0	0	11771	0	0	0	587	T	a	1759	2	0	0	2	0	c	1760	3	1	0
588	408	S	1ab	Nsp2	S408S	S	99.983	0.00014153	8.4918e-05	0.00025476	-0.00016984	0.0306222	0.333325	0.0183733	0.0551213	1	0	0	0	0	0	0	0	0	0	0	0	0	1	0	11774	0	0	0	0	588	S	t	1762	1	0	0	1	0	c	1763	1	0	0
589	409	D	1ab	Nsp2	D409D	D	99.8726	0.00042459	0.00047774	0	0.00047774	0.0918667	#DIV/0!	0.103367	0	0	0	1	11761	0	0	0	14	0	0	0	0	0	0	0	0	0	0	0	0	589	D	g	1765	1	1	0	0	0	a	1766	14	0	0
590	410	L	1ab	Nsp2	L410L	L	99.8556	0.00050951	0.00064152	0.00011327	0.00052825	0.11024	5.66364	0.138803	0.0245077	0	0	0	0	0	0	0	0	0	0	11759	0	0	17	0	0	0	0	0	0	590	M	t	1768	1	0	1	0	0	t	1769	0	0	0
591	411	A	1ab	Nsp2	A411A	A	99.8471	0.00050951	0.00076427	0	0.00076427	0.11024	#DIV/0!	0.165362	0	11758	0	0	0	0	0	0	0	0	0	0	0	0	0	0	0	0	0	0	18	591	A	g	1771	0	0	0	0	0	c	1772	18	0	0
592	412	T	1ab	Nsp2	T412T	T	99.9406	0.00025476	0.0002972	0.00016985	0.00012735	0.0551213	1.74978	0.0643039	0.0367497	1	0	0	0	0	0	0	0	0	6	0	0	0	0	0	0	11769	0	0	0	592	T	a	1774	1	0	0	1	0	c	1775	6	0	0
593	413	N	1ab	Nsp2	N413N	N	100	0.00011322	0	0.001019	-0.001019	0.0244969	0	0	0.220477	0	0	11776	0	0	0	0	0	0	0	0	0	0	0	0	0	0	0	0	0	593	N	a	1777	0	0	0	0	0	a	1778	0	0	0
594	414	N	1ab	Nsp2	N414N	N	99.9915	8.4918e-05	3.1844e-05	0.00050951	-0.00047767	0.0183733	0.0624993	0.00688995	0.11024	0	0	11775	1	0	0	0	0	0	0	0	0	0	0	0	0	0	0	0	0	594	N	a	1780	1	0	0	1	0	a	1781	0	0	0
595	415	L	1ab	Nsp2	L415L	L	100	8.4918e-05	0	0.00019107	-0.00019107	0.0183733	0	0	0.041341	0	0	0	0	0	0	0	0	0	0	11776	0	0	0	0	0	0	0	0	0	595	L	c	1783	3	0	0	0	3	t	1784	0	0	0
596	416	V	1ab	Nsp2	V416V	V	99.9915	2.8306e-05	4.2459e-05	0	4.2459e-05	0.00612445	#DIV/0!	0.00918667	0	0	0	0	0	0	0	0	0	0	1	0	0	0	0	0	0	0	0	0	11775	596	V	g	1786	1	1	0	0	0	t	1787	0	0	0
597	417	V	1ab	Nsp2	V417V	V	99.9915	2.8306e-05	4.2459e-05	0	4.2459e-05	0.00612445	#DIV/0!	0.00918667	0	0	0	0	0	0	0	0	0	0	1	0	0	0	0	0	0	0	0	0	11775	597	V	g	1789	1	1	0	0	0	t	1790	0	0	0
598	418	M	1ab	Nsp2	M418M	M	99.9745	8.4918e-05	8.4921e-05	0	8.4921e-05	0.0183733	#DIV/0!	0.018374	0	0	0	0	0	0	0	0	0	0	1	0	1	11773	0	0	0	0	0	0	1	598	M	a	1792	1	0	0	1	0	t	1793	1	1	0
599	419	A	1ab	Nsp2	A419A	A	99.4141	0.0027457	0.0029297	0.0023777	0.00055197	0.594075	1.23216	0.633887	0.514453	11707	0	0	0	0	0	0	0	0	0	0	0	0	0	0	1	1	0	0	67	599	A	g	1795	2	1	0	0	1	c	1796	67	0	0
600	420	Y	1ab	Nsp2	Y420Y	Y	100	2.8306e-05	0	0.00019814	-0.00019814	0.00612445	0	0	0.0428707	0	0	0	0	0	0	0	0	0	0	0	0	0	0	0	0	0	0	11776	0	600	Y	t	1798	0	0	0	0	0	a	1799	0	0	0
601	421	I	1ab	Nsp2	I421I	I	100	0	0	0	0	0	#DIV/0!	0	0	0	0	0	0	0	0	0	0	0	11776	0	0	0	0	0	0	0	0	0	0	601	I	a	1801	0	0	0	0	0	t	1802	0	0	0
602	422	T	1ab	Nsp2	T422T	T	99.9575	0.00022645	0.00021229	0.00025476	-4.2469e-05	0.048996	0.833294	0.0459323	0.0551213	3	0	0	0	0	0	0	0	0	2	0	0	0	0	0	0	11771	0	0	0	602	T	a	1804	3	0	0	3	0	c	1805	2	0	0
603	423	G	1ab	Nsp2	G423G	G	99.983	8.4918e-05	8.4916e-05	8.4923e-05	-7.2114e-09	0.0183733	0.999918	0.0183729	0.0183744	0	0	0	0	0	0	0	11774	0	0	0	0	0	0	0	2	0	0	0	0	603	G	g	1807	2	2	0	0	0	g	1808	0	0	0
604	424	G	1ab	Nsp2	G424G	G	99.9745	0.00011322	0.00012737	8.4925e-05	4.2448e-05	0.0244969	1.49979	0.0275585	0.0183749	0	0	0	0	2	0	0	11773	0	0	0	0	0	0	0	1	0	0	0	0	604	G	g	1810	3	1	0	0	2	g	1811	0	0	0
605	425	V	1ab	Nsp2	V425V	V	99.9915	8.4918e-05	4.2459e-05	0.00016984	-0.00012738	0.0183733	0.249994	0.00918667	0.0367475	0	0	0	0	0	0	0	0	0	1	0	0	0	0	0	0	0	0	0	11775	605	V	g	1813	1	1	0	0	0	t	1814	0	0	0
606	426	V	1ab	Nsp2	V426V	V	99.9915	8.4918e-05	4.2459e-05	0.00016984	-0.00012738	0.0183733	0.249994	0.00918667	0.0367475	0	0	0	0	0	0	0	1	0	0	0	0	0	0	0	0	0	0	0	11775	606	V	g	1816	0	0	0	0	0	t	1817	1	0	0
607	427	Q	1ab	Nsp2	Q427Q	Q	99.9321	0.00025476	0.0002588	0.00022643	3.2374e-05	0.0551213	1.14296	0.0559954	0.0489917	0	0	0	0	0	11768	1	0	6	0	1	0	0	0	0	0	0	0	0	0	607	Q	c	1819	1	0	0	1	0	a	1820	1	0	0
608	428	L	1ab	Nsp2	L428L	L	100	2.8306e-05	0	0.00011322	-0.00011322	0.00612445	0	0	0.0244969	0	0	0	0	0	0	0	0	0	0	11776	0	0	0	0	0	0	0	0	0	608	M	t	1822	1	0	1	0	0	t	1823	0	0	0
609	429	T	1ab	Nsp2	T429T	T	99.8556	0.00050951	0.00072173	8.4938e-05	0.00063679	0.11024	8.49714	0.156158	0.0183777	1	0	0	0	0	0	0	0	0	16	0	0	0	0	0	0	11759	0	0	0	609	T	a	1825	1	0	0	1	0	c	1826	16	0	0
610	430	S	1ab	Nsp2	S430S	S	99.8726	0.00042459	0.00067926	0	0.00067926	0.0918667	#DIV/0!	0.146969	0	0	0	0	0	0	0	0	0	0	0	15	0	0	0	0	11761	0	0	0	0	610	S	t	1828	0	0	0	0	0	c	1829	15	0	0
611	431	Q	1ab	Nsp2	Q431Q	Q	99.9575	0.00019814	0.00016176	0.00045274	-0.00029098	0.0428707	0.357291	0.0349993	0.0979574	0	2	0	0	0	11771	0	0	2	0	1	0	0	0	0	0	0	0	0	0	611	Q	c	1831	0	0	0	0	0	a	1832	3	0	0
612	432	W	1ab	Nsp2	W432W	W	99.983	5.6612e-05	5.6613e-05	0	5.6613e-05	0.0122489	#DIV/0!	0.0122491	0	0	0	0	0	2	0	0	0	0	0	0	0	0	0	0	0	0	11774	0	0	612	W	t	1834	0	0	0	0	0	g	1835	0	0	0
613	433	L	1ab	Nsp2	L433L	L	100	0	0	0	0	0	#DIV/0!	0	0	0	0	0	0	0	0	0	0	0	0	11776	0	0	0	0	0	0	0	0	0	613	L	c	1837	0	0	0	0	0	t	1838	0	0	0
614	434	T	1ab	Nsp2	T434T	T	99.8726	0.00042459	0.00063681	0	0.00063681	0.0918667	#DIV/0!	0.137784	0	0	0	2	0	0	0	0	0	0	13	0	0	0	0	0	0	11761	0	0	0	614	T	a	1840	0	0	0	0	0	c	1841	15	2	0
615	435	N	1ab	Nsp2	N435N	N	99.966	0.01438	0.00012738	0.1284	-0.12827	3.11134	0.000992056	0.0275607	27.7814	0	0	11772	2	0	0	0	0	0	0	0	1	0	0	0	1	0	0	0	0	615	N	a	1843	2	0	0	2	0	a	1844	1	0	0
616	436	I	1ab	Nsp2	I436I	I	99.9745	0.00067935	0.00010918	0.0026748	-0.0025656	0.146988	0.040818	0.0236228	0.578735	0	0	0	0	0	0	0	0	0	11773	0	0	0	0	0	0	0	0	0	3	616	I	a	1846	3	0	0	3	0	t	1847	0	0	0
617	437	F	1ab	Nsp2	F437F	F	99.9745	8.4918e-05	9.5536e-05	0	9.5536e-05	0.0183733	#DIV/0!	0.0206707	0	0	0	0	0	0	0	0	0	0	0	3	0	0	11773	0	0	0	0	0	0	617	F	t	1849	1	0	1	0	0	t	1850	0	0	0
618	438	G	1ab	Nsp2	G438G	G	99.983	0.00059443	8.4916e-05	0.0016135	-0.0015286	0.128614	0.0526284	0.0183729	0.349106	0	0	0	0	2	0	0	11774	0	0	0	0	0	0	0	0	0	0	0	0	618	G	g	1852	2	0	0	0	2	g	1853	0	0	0
619	439	T	1ab	Nsp2	T439T	T	100	2.8306e-05	0	8.4918e-05	-8.4918e-05	0.00612445	0	0	0.0183733	0	0	0	0	0	0	0	0	0	0	0	0	0	0	0	0	11776	0	0	0	619	T	a	1855	0	0	0	0	0	c	1856	0	0	0
620	440	V	1ab	Nsp2	V440V	V	99.983	0.00019814	8.4917e-05	0.0004246	-0.00033969	0.0428707	0.199993	0.0183731	0.0918689	0	0	0	0	0	0	0	1	0	0	0	0	0	1	0	0	0	0	0	11774	620	V	g	1858	1	0	0	0	1	t	1859	1	0	0
621	441	Y	1ab	Nsp2	Y441Y	Y	99.9745	8.4918e-05	9.9071e-05	0	9.9071e-05	0.0183733	#DIV/0!	0.0214356	0	0	0	0	0	3	0	0	0	0	0	0	0	0	0	0	0	0	0	11773	0	621	Y	t	1861	0	0	0	0	0	a	1862	3	0	0
622	442	E	1ab	Nsp2	E442E	E	99.966	0.00014153	0.00012941	0.00022637	-9.6968e-05	0.0306222	0.571675	0.0279999	0.0489787	1	0	0	0	0	0	11772	3	0	0	0	0	0	0	0	0	0	0	0	0	622	E	g	1864	0	0	0	0	0	a	1865	4	0	1
623	443	K	1ab	Nsp2	K443K	K	100	2.8306e-05	0	0.00022645	-0.00022645	0.00612445	0	0	0.048996	0	0	0	0	0	0	0	0	0	0	0	11776	0	0	0	0	0	0	0	0	623	K	a	1867	0	0	0	0	0	a	1868	0	0	0
624	444	L	1ab	Nsp2	L444L	L	99.9915	0.00014153	4.2459e-05	0.00033968	-0.00029722	0.0306222	0.124997	0.00918667	0.0734951	0	0	0	0	0	0	0	0	0	0	11775	0	0	1	0	0	0	0	0	0	624	L	c	1870	1	0	0	0	1	t	1871	0	0	0
625	445	K	1ab	Nsp2	K445K	K	100	0	0	0	0	0	#DIV/0!	0	0	0	0	0	0	0	0	0	0	0	0	0	11776	0	0	0	0	0	0	0	0	625	K	a	1873	0	0	0	0	0	a	1874	0	0	0
626	446	P	1ab	Nsp2	P446P	P	99.9406	0.00059443	0.00029721	0.0011889	-0.00089164	0.128614	0.249987	0.064306	0.257237	0	0	0	0	0	0	0	0	0	0	1	0	0	0	11769	5	1	0	0	0	626	P	c	1876	6	1	0	0	5	c	1877	1	0	0
627	447	V	1ab	Nsp2	V447V	V	99.8387	0.00087749	0.00089144	0.00084957	4.1873e-05	0.189859	1.04928	0.192877	0.183818	0	0	0	0	0	0	0	0	0	6	0	0	0	11	0	2	0	0	0	11757	627	V	g	1879	19	8	0	0	11	t	1880	2	0	0
628	448	L	1ab	Nsp2	L448L	L	99.9406	0.00025476	0.00029719	0.00016987	0.00012732	0.0551213	1.74951	0.0643017	0.036754	0	0	0	0	0	0	0	0	0	1	11769	0	0	6	0	0	0	0	0	0	628	L	c	1882	7	1	0	0	6	t	1883	0	0	0
629	449	D	1ab	Nsp2	D449D	D	99.8471	0.00053782	0.00057323	0.00025464	0.00031859	0.116366	2.25114	0.124027	0.0550954	0	0	10	11758	0	0	1	5	0	0	0	0	0	0	0	0	0	0	2	0	629	D	g	1885	12	10	0	0	2	a	1886	5	0	0
630	450	W	1ab	Nsp2	W450W	W	99.966	0.00011322	0.00011323	0	0.00011323	0.0244969	#DIV/0!	0.0244991	0	0	1	0	0	3	0	0	0	0	0	0	0	0	0	0	0	0	11772	0	0	630	W	t	1888	1	0	1	0	0	g	1889	0	0	0
631	451	L	1ab	Nsp2	L451L	L	99.9745	0.00011322	0.00012737	8.4926e-05	4.2447e-05	0.0244969	1.49978	0.0275585	0.0183751	0	0	0	0	0	0	0	0	0	0	11773	0	0	3	0	0	0	0	0	0	631	L	c	1891	3	0	0	0	3	t	1892	0	0	0
632	452	E	1ab	Nsp2	E452E	E	99.9915	0.00014153	3.235e-05	0.0009058	-0.00087345	0.0306222	0.0357143	0.00699943	0.195984	0	0	0	1	0	0	11775	0	0	0	0	0	0	0	0	0	0	0	0	0	632	E	g	1894	0	0	0	0	0	a	1895	0	0	0
633	453	E	1ab	Nsp2	E453E	E	99.949	0.00016984	0.0001941	0	0.0001941	0.0367475	#DIV/0!	0.0419966	0	0	0	0	6	0	0	11770	0	0	0	0	0	0	0	0	0	0	0	0	0	633	E	g	1897	0	0	0	0	0	a	1898	0	0	0
634	454	K	1ab	Nsp2	K454K	K	99.9321	0.00022645	0.0002588	0	0.0002588	0.048996	#DIV/0!	0.0559954	0	0	0	4	0	0	4	0	0	0	0	0	11768	0	0	0	0	0	0	0	0	634	K	a	1900	4	0	4	0	0	a	1901	0	0	0
635	455	F	1ab	Nsp2	F455F	F	99.9915	2.8306e-05	3.1844e-05	0	3.1844e-05	0.00612445	#DIV/0!	0.00688995	0	0	0	0	0	1	0	0	0	0	0	0	0	0	11775	0	0	0	0	0	0	635	F	t	1903	0	0	0	0	0	t	1904	1	0	0
636	456	K	1ab	Nsp2	K456K	K	99.983	8.4918e-05	6.47e-05	0.00022645	-0.00016175	0.0183733	0.285714	0.0139989	0.048996	0	0	2	0	0	0	0	0	0	0	0	11774	0	0	0	0	0	0	0	0	636	K	a	1906	0	0	0	0	0	a	1907	0	0	0
637	457	E	1ab	Nsp2	E457E	E	99.9915	5.6612e-05	3.235e-05	0.00022645	-0.0001941	0.0122489	0.142857	0.00699943	0.048996	0	0	0	0	0	0	11775	0	0	0	0	1	0	0	0	0	0	0	0	0	637	E	g	1909	1	1	0	0	0	a	1910	0	0	0
638	458	G	1ab	Nsp2	G458G	G	99.9915	2.8306e-05	4.2459e-05	0	4.2459e-05	0.00612445	#DIV/0!	0.00918667	0	0	0	0	0	0	0	0	11775	0	0	0	0	0	0	0	1	0	0	0	0	638	G	g	1912	1	1	0	0	0	g	1913	0	0	0
639	459	V	1ab	Nsp2	V459V	V	99.983	5.6612e-05	8.4917e-05	0	8.4917e-05	0.0122489	#DIV/0!	0.0183731	0	0	0	0	0	0	0	0	0	0	2	0	0	0	0	0	0	0	0	0	11774	639	V	g	1915	2	2	0	0	0	t	1916	0	0	0
640	460	E	1ab	Nsp2	E460E	E	99.9236	0.00025476	0.00029115	0	0.00029115	0.0551213	#DIV/0!	0.0629949	0	0	0	0	9	0	0	11767	0	0	0	0	0	0	0	0	0	0	0	0	0	640	E	g	1918	0	0	0	0	0	a	1919	0	0	0
641	461	F	1ab	Nsp2	F461F	F	99.9915	2.8306e-05	3.1844e-05	0	3.1844e-05	0.00612445	#DIV/0!	0.00688995	0	0	0	0	0	1	0	0	0	0	0	0	0	0	11775	0	0	0	0	0	0	641	F	t	1921	0	0	0	0	0	t	1922	1	0	0
642	462	L	1ab	Nsp2	L462L	L	99.9321	0.00022645	0.00033964	0	0.00033964	0.048996	#DIV/0!	0.0734864	0	0	0	0	0	0	0	0	0	0	1	11768	0	0	7	0	0	0	0	0	0	642	L	c	1924	8	1	0	0	7	t	1925	0	0	0
643	463	R	1ab	Nsp2	R463R	R	99.983	8.4918e-05	7.5483e-05	0.00011322	-3.774e-05	0.0183733	0.666693	0.0163319	0.0244969	0	11774	0	0	0	0	0	1	0	1	0	0	0	0	0	0	0	0	0	0	643	R	a	1927	1	0	0	1	0	g	1928	1	0	0
644	464	D	1ab	Nsp2	D464D	D	100	0.00050951	0	0.0045856	-0.0045856	0.11024	0	0	0.992166	0	0	0	11776	0	0	0	0	0	0	0	0	0	0	0	0	0	0	0	0	644	D	g	1930	0	0	0	0	0	a	1931	0	0	0
645	465	G	1ab	Nsp2	G465G	G	99.9745	0.00011322	0.00012737	8.4925e-05	4.2448e-05	0.0244969	1.49979	0.0275585	0.0183749	0	0	0	0	2	0	0	11773	0	0	0	0	0	0	0	1	0	0	0	0	645	G	g	1933	3	1	0	0	2	g	1934	0	0	0
646	466	W	1ab	Nsp2	W466W	W	99.9236	0.00025476	0.00025478	0	0.00025478	0.0551213	#DIV/0!	0.0551256	0	0	6	0	0	0	0	0	0	0	0	3	0	0	0	0	0	0	11767	0	0	646	W	t	1936	6	6	0	0	0	g	1937	3	0	0
647	467	E	1ab	Nsp2	E467E	E	100	0	0	0	0	0	#DIV/0!	0	0	0	0	0	0	0	0	11776	0	0	0	0	0	0	0	0	0	0	0	0	0	647	E	g	1939	0	0	0	0	0	a	1940	0	0	0
648	468	I	1ab	Nsp2	I468I	I	99.9915	2.8306e-05	3.6394e-05	0	3.6394e-05	0.00612445	#DIV/0!	0.00787441	0	0	0	0	0	0	0	0	0	0	11775	1	0	0	0	0	0	0	0	0	0	648	I	a	1942	1	0	1	0	0	t	1943	0	0	0
649	469	V	1ab	Nsp2	V469V	V	99.9151	0.00028306	0.00042453	0	0.00042453	0.0612445	#DIV/0!	0.0918537	0	0	0	0	0	0	0	0	0	0	0	0	0	0	10	0	0	0	0	0	11766	649	V	g	1945	10	0	0	0	10	t	1946	0	0	0
650	470	K	1ab	Nsp2	K470K	K	100	0	0	0	0	0	#DIV/0!	0	0	0	0	0	0	0	0	0	0	0	0	0	11776	0	0	0	0	0	0	0	0	650	K	a	1948	0	0	0	0	0	a	1949	0	0	0
651	471	F	1ab	Nsp2	F471F	F	99.9915	2.8306e-05	3.1845e-05	0	3.1845e-05	0.00612445	#DIV/0!	0.00689016	0	0	0	0	0	0	0	0	0	0	0	1	0	0	11775	0	0	0	0	0	0	651	F	t	1951	0	0	0	0	0	t	1952	0	0	0
652	472	I	1ab	Nsp2	I472I	I	100	0.00011322	0	0.00050951	-0.00050951	0.0244969	0	0	0.11024	0	0	0	0	0	0	0	0	0	11776	0	0	0	0	0	0	0	0	0	0	652	I	a	1954	0	0	0	0	0	t	1955	0	0	0
653	473	S	1ab	Nsp2	S473S	S	99.983	5.6612e-05	9.907e-05	0	9.907e-05	0.0122489	#DIV/0!	0.0214353	0	1	0	0	0	0	0	0	0	0	0	1	0	0	0	0	11774	0	0	0	0	653	S	t	1957	1	0	0	1	0	c	1958	1	0	0
654	474	T	1ab	Nsp2	T474T	T	100	0.00014153	0	0.00042459	-0.00042459	0.0306222	0	0	0.0918667	0	0	0	0	0	0	0	0	0	0	0	0	0	0	0	0	11776	0	0	0	654	T	a	1960	0	0	0	0	0	c	1961	0	0	0
655	475	C	1ab	Nsp2	C475C	C	99.9915	2.8306e-05	3.235e-05	0	3.235e-05	0.00612445	#DIV/0!	0.00699943	0	0	0	0	0	11775	0	0	0	0	0	0	0	0	0	0	0	0	0	1	0	655	C	t	1963	0	0	0	0	0	g	1964	1	1	0
656	476	A	1ab	Nsp2	A476A	A	99.9151	0.00033967	0.00042459	0.00016984	0.00025476	0.0734929	2.49994	0.0918667	0.0367475	11766	0	0	0	0	0	0	0	0	0	0	0	0	0	0	0	0	0	0	10	656	A	g	1966	0	0	0	0	0	c	1967	10	0	0
657	477	C	1ab	Nsp2	C477C	C	99.9575	0.00014153	0.00016175	0	0.00016175	0.0306222	#DIV/0!	0.0349971	0	0	0	0	0	11771	0	0	0	0	0	0	0	0	0	0	0	0	0	5	0	657	C	t	1969	0	0	0	0	0	g	1970	5	5	0
658	478	E	1ab	Nsp2	E478E	E	99.983	8.4918e-05	6.47e-05	0.00022645	-0.00016175	0.0183733	0.285714	0.0139989	0.048996	0	0	0	2	0	0	11774	0	0	0	0	0	0	0	0	0	0	0	0	0	658	E	g	1972	0	0	0	0	0	a	1973	0	0	0
659	479	I	1ab	Nsp2	I479I	I	100	0	0	0	0	0	#DIV/0!	0	0	0	0	0	0	0	0	0	0	0	11776	0	0	0	0	0	0	0	0	0	0	659	I	a	1975	0	0	0	0	0	t	1976	0	0	0
660	480	V	1ab	Nsp2	V480V	V	99.9745	0.00022645	0.00012738	0.0004246	-0.00029722	0.048996	0.3	0.0275607	0.0918689	2	0	0	0	0	0	0	0	0	1	0	0	0	0	0	0	0	0	0	11773	660	V	g	1978	1	1	0	0	0	t	1979	2	0	2
661	481	G	1ab	Nsp2	G481G	G	99.8896	0.00036798	0.00055187	0	0.00055187	0.0796182	#DIV/0!	0.119406	0	0	0	0	0	0	0	0	11763	0	0	0	0	0	0	0	13	0	0	0	0	661	G	g	1981	13	13	0	0	0	g	1982	0	0	0
662	482	G	1ab	Nsp2	G482G	G	99.983	0.00011322	9.0579e-05	0.00015097	-6.0391e-05	0.0244969	0.59998	0.0195982	0.0326647	0	0	0	0	0	0	0	11774	0	0	0	0	0	0	0	0	0	0	0	2	662	G	g	1984	0	0	0	0	0	g	1985	2	0	0
663	483	Q	1ab	Nsp2	Q483Q	Q	99.966	0.00011322	0.0001294	0	0.0001294	0.0244969	#DIV/0!	0.0279977	0	0	0	0	0	0	11772	0	0	0	0	0	4	0	0	0	0	0	0	0	0	663	Q	c	1987	4	4	0	0	0	a	1988	0	0	0
664	484	I	1ab	Nsp2	I484I	I	100	0	0	0	0	0	#DIV/0!	0	0	0	0	0	0	0	0	0	0	0	11776	0	0	0	0	0	0	0	0	0	0	664	I	a	1990	0	0	0	0	0	t	1991	0	0	0
665	485	V	1ab	Nsp2	V485V	V	99.8047	0.00073596	0.00097641	0.00025483	0.00072158	0.159236	3.83161	0.211262	0.0551365	1	0	0	0	0	0	0	0	0	22	0	0	0	0	0	0	0	0	0	11753	665	V	g	1993	22	22	0	0	0	t	1994	1	0	1
666	486	T	1ab	Nsp2	T486T	T	99.9745	0.00011322	0.00012737	8.4926e-05	4.2447e-05	0.0244969	1.49978	0.0275585	0.0183751	0	0	3	0	0	0	0	0	0	0	0	0	0	0	0	0	11773	0	0	0	666	T	a	1996	0	0	0	0	0	c	1997	3	3	0
667	487	C	1ab	Nsp2	C487C	C	99.966	0.00011322	0.0001294	0	0.0001294	0.0244969	#DIV/0!	0.0279977	0	0	1	0	0	11772	0	0	1	0	0	0	0	0	1	0	1	0	0	0	0	667	C	t	1999	3	1	1	1	0	g	2000	1	0	0
668	488	A	1ab	Nsp2	A488A	A	99.9915	2.8306e-05	4.2459e-05	0	4.2459e-05	0.00612445	#DIV/0!	0.00918667	0	11775	0	0	0	0	0	0	0	0	0	0	0	0	0	0	0	1	0	0	0	668	A	g	2002	1	1	0	0	0	c	2003	0	0	0
669	489	K	1ab	Nsp2	K489K	K	99.8471	0.00073596	0.00058229	0.0018117	-0.0012294	0.159236	0.321405	0.125988	0.39199	0	0	11	0	0	0	7	0	0	0	0	11758	0	0	0	0	0	0	0	0	669	K	a	2005	7	0	0	7	0	a	2006	0	0	0
670	490	E	1ab	Nsp2	E490E	E	99.983	5.6612e-05	6.47e-05	0	6.47e-05	0.0122489	#DIV/0!	0.0139989	0	0	0	0	0	0	0	11774	0	0	0	0	2	0	0	0	0	0	0	0	0	670	E	g	2008	2	2	0	0	0	a	2009	0	0	0
671	491	I	1ab	Nsp2	I491I	I	99.8471	0.00050951	0.00065516	0	0.00065516	0.11024	#DIV/0!	0.141754	0	0	0	0	0	0	0	0	0	0	11758	0	0	0	0	0	0	5	0	0	13	671	I	a	2011	13	0	0	13	0	t	2012	5	0	5
672	492	K	1ab	Nsp2	K492K	K	99.9915	0.00014153	3.235e-05	0.0009058	-0.00087345	0.0306222	0.0357143	0.00699943	0.195984	0	0	1	0	0	0	0	0	0	0	0	11775	0	0	0	0	0	0	0	0	672	K	a	2014	0	0	0	0	0	a	2015	0	0	0
673	493	E	1ab	Nsp2	E493E	E	99.9915	8.4918e-05	3.235e-05	0.0004529	-0.00042055	0.0183733	0.0714286	0.00699943	0.097992	0	0	0	0	0	0	11775	0	0	0	0	1	0	0	0	0	0	0	0	0	673	E	g	2017	1	1	0	0	0	a	2018	0	0	0
674	494	S	1ab	Nsp2	S494S	S	99.9745	0.00011322	9.5534e-05	0.00025474	-0.00015921	0.0244969	0.375026	0.0206703	0.055117	0	0	2	0	0	0	0	0	0	1	0	0	0	0	0	11773	0	0	0	0	674	S	a	2020	0	0	0	0	0	g	2021	3	2	0
675	495	V	1ab	Nsp2	V495V	V	99.983	0.00011322	8.4917e-05	0.00016984	-8.4927e-05	0.0244969	0.499982	0.0183731	0.0367475	0	0	0	0	0	0	0	0	0	1	0	0	0	1	0	0	0	0	0	11774	675	V	g	2023	2	1	0	0	1	t	2024	0	0	0
676	496	Q	1ab	Nsp2	Q496Q	Q	99.9236	0.00028306	0.00029117	0.00022633	6.4846e-05	0.0612445	1.28648	0.0629992	0.04897	0	0	0	0	0	11767	0	0	2	0	0	0	0	0	7	0	0	0	0	0	676	Q	c	2026	0	0	0	0	0	a	2027	7	0	7
677	497	T	1ab	Nsp2	T497T	T	99.9745	0.00016984	0.00012738	0.00025476	-0.00012739	0.0367475	0.5	0.0275607	0.0551213	1	0	0	0	0	0	0	0	0	2	0	0	0	0	0	0	11773	0	0	0	677	T	a	2029	1	0	0	1	0	c	2030	2	0	0
678	498	F	1ab	Nsp2	F498F	F	100	0.00014153	0	0.0012738	-0.0012738	0.0306222	0	0	0.275607	0	0	0	0	0	0	0	0	0	0	0	0	0	11776	0	0	0	0	0	0	678	F	t	2032	0	0	0	0	0	t	2033	0	0	0
679	499	F	1ab	Nsp2	F499F	F	99.966	0.00011322	0.00012738	0	0.00012738	0.0244969	#DIV/0!	0.0275607	0	0	0	0	0	0	0	0	0	0	0	4	0	0	11772	0	0	0	0	0	0	679	F	t	2035	4	0	4	0	0	t	2036	0	0	0
680	500	K	1ab	Nsp2	K500K	K	99.8217	0.00059443	0.00067934	0	0.00067934	0.128614	#DIV/0!	0.146986	0	0	0	21	0	0	0	0	0	0	0	0	11755	0	0	0	0	0	0	0	0	680	K	a	2038	0	0	0	0	0	a	2039	0	0	0
681	501	L	1ab	Nsp2	L501L	L	99.7707	0.00076427	0.001146	0	0.001146	0.165362	#DIV/0!	0.247955	0	0	0	0	0	0	0	0	0	0	0	11749	0	0	27	0	0	0	0	0	0	681	L	c	2041	27	0	0	0	27	t	2042	0	0	0
682	502	V	1ab	Nsp2	V502V	V	99.983	0.00022645	8.4917e-05	0.00050953	-0.00042461	0.048996	0.166658	0.0183731	0.110245	0	0	0	0	0	0	0	0	0	2	0	0	0	0	0	0	0	0	0	11774	682	V	g	2044	2	2	0	0	0	t	2045	0	0	0
683	503	N	1ab	Nsp2	N503N	N	99.9915	2.8306e-05	3.1844e-05	0	3.1844e-05	0.00612445	#DIV/0!	0.00688995	0	0	0	11775	0	0	0	0	0	0	0	0	0	0	0	0	1	0	0	0	0	683	N	a	2047	0	0	0	0	0	a	2048	1	0	0
684	504	K	1ab	Nsp2	K504K	K	99.9915	2.8306e-05	3.235e-05	0	3.235e-05	0.00612445	#DIV/0!	0.00699943	0	0	0	1	0	0	0	0	0	0	0	0	11775	0	0	0	0	0	0	0	0	684	K	a	2050	0	0	0	0	0	a	2051	0	0	0
685	505	F	1ab	Nsp2	F505F	F	99.9915	2.8306e-05	3.1845e-05	0	3.1845e-05	0.00612445	#DIV/0!	0.00689016	0	0	0	0	0	0	0	0	0	0	1	0	0	0	11775	0	0	0	0	0	0	685	F	t	2053	1	1	0	0	0	t	2054	0	0	0
686	506	L	1ab	Nsp2	L506L	L	100	5.6612e-05	0	0.00022645	-0.00022645	0.0122489	0	0	0.048996	0	0	0	0	0	0	0	0	0	0	11776	0	0	0	0	0	0	0	0	0	686	M	t	2056	0	0	0	0	0	t	2057	0	0	0
687	507	A	1ab	Nsp2	A507A	A	99.9915	2.8306e-05	4.2459e-05	0	4.2459e-05	0.00612445	#DIV/0!	0.00918667	0	11775	0	0	1	0	0	0	0	0	0	0	0	0	0	0	0	0	0	0	0	687	A	g	2059	0	0	0	0	0	c	2060	1	1	0
688	508	L	1ab	Nsp2	L508L	L	99.9915	8.4918e-05	3.7742e-05	0.00022644	-0.00018869	0.0183733	0.166675	0.00816607	0.0489938	0	0	0	0	0	0	0	0	0	0	11775	0	0	0	0	0	0	0	0	1	688	M	t	2062	2	0	1	1	0	t	2063	0	0	0
689	509	C	1ab	Nsp2	C509C	C	99.9915	2.8306e-05	3.235e-05	0	3.235e-05	0.00612445	#DIV/0!	0.00699943	0	0	0	0	0	11775	0	0	0	0	0	0	0	0	0	0	0	0	0	1	0	689	C	t	2065	0	0	0	0	0	g	2066	1	1	0
690	510	A	1ab	Nsp2	A510A	A	99.6433	0.0012172	0.0017833	8.4921e-05	0.0016983	0.26336	20.9995	0.385845	0.018374	11734	0	0	1	0	0	0	0	0	0	0	0	0	0	0	0	0	0	0	41	690	A	g	2068	0	0	0	0	0	c	2069	42	1	0
691	511	D	1ab	Nsp2	D511D	D	99.9151	0.00033967	0.00031845	0.00050946	-0.00019101	0.0734929	0.625074	0.0689016	0.11023	1	0	8	11766	0	0	0	0	0	0	0	0	0	0	0	0	0	0	1	0	691	D	g	2071	9	8	0	0	1	a	2072	1	0	1
692	512	S	1ab	Nsp2	S512S	S	99.9151	0.00033967	0.00042455	0.00016987	0.00025468	0.0734929	2.49926	0.091858	0.036754	2	0	0	0	0	0	0	0	0	0	0	0	0	6	1	11766	0	0	1	0	692	S	t	2074	3	0	1	2	0	c	2075	7	1	0
693	513	I	1ab	Nsp2	I513I	I	99.8896	0.00042459	0.00047315	0.00025469	0.00021847	0.0918667	1.85775	0.102373	0.0551062	0	0	0	0	0	0	0	0	0	11763	0	0	0	0	0	0	0	0	0	13	693	I	a	2077	13	0	0	13	0	t	2078	0	0	0
694	514	I	1ab	Nsp2	I514I	I	99.9915	2.8306e-05	3.6394e-05	0	3.6394e-05	0.00612445	#DIV/0!	0.00787441	0	0	0	0	0	0	0	0	0	0	11775	0	0	0	0	0	0	1	0	0	0	694	I	a	2080	0	0	0	0	0	t	2081	1	0	1
695	515	I	1ab	Nsp2	I515I	I	100	0	0	0	0	0	#DIV/0!	0	0	0	0	0	0	0	0	0	0	0	11776	0	0	0	0	0	0	0	0	0	0	695	I	a	2083	0	0	0	0	0	t	2084	0	0	0
696	516	G	1ab	Nsp2	G516G	G	99.9915	2.8306e-05	4.2459e-05	0	4.2459e-05	0.00612445	#DIV/0!	0.00918667	0	0	0	0	0	0	0	0	11775	0	0	0	0	0	0	0	1	0	0	0	0	696	G	g	2086	1	1	0	0	0	g	2087	0	0	0
697	517	G	1ab	Nsp2	G517G	G	100	0	0	0	0	0	#DIV/0!	0	0	0	0	0	0	0	0	0	11776	0	0	0	0	0	0	0	0	0	0	0	0	697	G	g	2089	0	0	0	0	0	g	2090	0	0	0
698	518	A	1ab	Nsp2	A518A	A	99.983	5.6612e-05	8.4918e-05	0	8.4918e-05	0.0122489	#DIV/0!	0.0183733	0	11774	0	0	0	0	0	0	0	0	0	0	0	0	0	0	0	0	0	0	2	698	A	g	2092	0	0	0	0	0	c	2093	2	0	0
699	519	K	1ab	Nsp2	K519K	K	99.9406	0.00019814	0.00022645	0	0.00022645	0.0428707	#DIV/0!	0.048996	0	0	1	0	0	0	0	6	0	0	0	0	11769	0	0	0	0	0	0	0	0	699	K	a	2095	6	0	0	6	0	a	2096	1	0	0
700	520	L	1ab	Nsp2	L520L	L	99.9915	5.6612e-05	4.2459e-05	8.4921e-05	-4.2462e-05	0.0122489	0.499982	0.00918667	0.018374	0	0	0	0	0	0	0	0	0	0	11775	0	0	1	0	0	0	0	0	0	700	L	c	2098	1	0	0	0	1	t	2099	0	0	0
701	521	K	1ab	Nsp2	K521K	K	100	2.8306e-05	0	0.00022645	-0.00022645	0.00612445	0	0	0.048996	0	0	0	0	0	0	0	0	0	0	0	11776	0	0	0	0	0	0	0	0	701	K	a	2101	0	0	0	0	0	a	2102	0	0	0
702	522	A	1ab	Nsp2	A522A	A	99.9745	0.00016984	0.00012738	0.00025476	-0.00012738	0.0367475	0.5	0.0275607	0.0551213	11773	0	0	0	0	0	0	0	0	0	0	0	0	0	0	2	0	0	0	1	702	A	g	2104	2	0	0	0	2	c	2105	1	0	0
703	523	L	1ab	Nsp2	L523L	L	100	0	0	0	0	0	#DIV/0!	0	0	0	0	0	0	0	0	0	0	0	0	11776	0	0	0	0	0	0	0	0	0	703	M	t	2107	0	0	0	0	0	t	2108	0	0	0
704	524	N	1ab	Nsp2	N524N	N	100	0	0	0	0	0	#DIV/0!	0	0	0	0	11776	0	0	0	0	0	0	0	0	0	0	0	0	0	0	0	0	0	704	N	a	2110	0	0	0	0	0	a	2111	0	0	0
705	525	L	1ab	Nsp2	L525L	L	100	0	0	0	0	0	#DIV/0!	0	0	0	0	0	0	0	0	0	0	0	0	11776	0	0	0	0	0	0	0	0	0	705	L	t	2113	0	0	0	0	0	t	2114	0	0	0
706	526	G	1ab	Nsp2	G526G	G	99.983	5.6612e-05	8.4916e-05	0	8.4916e-05	0.0122489	#DIV/0!	0.0183729	0	0	0	0	0	2	0	0	11774	0	0	0	0	0	0	0	0	0	0	0	0	706	G	g	2116	2	0	0	0	2	g	2117	0	0	0
707	527	E	1ab	Nsp2	E527E	E	99.9915	2.8306e-05	3.235e-05	0	3.235e-05	0.00612445	#DIV/0!	0.00699943	0	0	0	0	1	0	0	11775	0	0	0	0	0	0	0	0	0	0	0	0	0	707	E	g	2119	0	0	0	0	0	a	2120	0	0	0
708	528	T	1ab	Nsp2	T528T	T	99.8047	0.00073596	0.00097641	0.00025484	0.00072157	0.159236	3.83146	0.211262	0.0551386	0	2	0	0	0	0	0	0	0	21	0	0	0	0	0	0	11753	0	0	0	708	T	a	2122	0	0	0	0	0	c	2123	23	0	0
709	529	F	1ab	Nsp2	F529F	F	99.9745	0.00025476	9.5535e-05	0.0015284	-0.0014328	0.0551213	0.0625065	0.0206705	0.330693	0	0	0	0	0	0	0	0	0	0	1	0	0	11773	0	0	0	0	2	0	709	F	t	2125	1	0	1	0	0	t	2126	2	2	0
710	530	V	1ab	Nsp2	V530V	V	100	0.0020663	0	0.006199	-0.006199	0.447076	0	0	1.34125	0	0	0	0	0	0	0	0	0	0	0	0	0	0	0	0	0	0	0	11776	710	V	g	2128	0	0	0	0	0	t	2129	0	0	0
711	531	T	1ab	Nsp2	T531T	T	99.9915	8.4918e-05	4.2459e-05	0.00016984	-0.00012738	0.0183733	0.249994	0.00918667	0.0367475	1	0	0	0	0	0	0	0	0	0	0	0	0	0	0	0	11775	0	0	0	711	T	a	2131	1	0	0	1	0	c	2132	0	0	0
712	532	H	1ab	Nsp2	H532H	H	99.9406	0.00022645	0.00022291	0.00025472	-3.181e-05	0.048996	0.875118	0.0482301	0.0551127	0	1	0	0	0	4	0	0	11769	0	0	0	0	0	0	0	0	0	2	0	712	H	c	2134	2	0	0	0	2	a	2135	1	0	0
713	533	S	1ab	Nsp2	S533S	S	99.9915	5.6612e-05	4.9535e-05	6.6049e-05	-1.6514e-05	0.0122489	0.749974	0.0107177	0.0142907	0	0	0	0	0	0	0	0	0	0	0	0	0	0	0	11775	1	0	0	0	713	S	t	2137	1	1	0	0	0	c	2138	0	0	0
714	534	K	1ab	Nsp2	K534K	K	99.9406	0.00076427	0.00022646	0.004528	-0.0043015	0.165362	0.0500133	0.0489982	0.979704	0	6	1	0	0	0	0	0	0	0	0	11769	0	0	0	0	0	0	0	0	714	K	a	2140	0	0	0	0	0	a	2141	6	0	0
715	535	G	1ab	Nsp2	G535G	G	100	0	0	0	0	0	#DIV/0!	0	0	0	0	0	0	0	0	0	11776	0	0	0	0	0	0	0	0	0	0	0	0	715	G	g	2143	0	0	0	0	0	g	2144	0	0	0
716	536	L	1ab	Nsp2	L536L	L	99.9915	8.4918e-05	3.7742e-05	0.00022644	-0.0001887	0.0183733	0.166675	0.00816607	0.0489938	0	0	0	0	0	0	0	0	0	0	11775	0	0	1	0	0	0	0	0	0	716	M	t	2146	2	0	2	0	0	t	2147	0	0	0
717	537	Y	1ab	Nsp2	Y537Y	Y	100	0.0024343	0	0.01704	-0.01704	0.526699	0	0	3.68687	0	0	0	0	0	0	0	0	0	0	0	0	0	0	0	0	0	0	11776	0	717	Y	t	2149	0	0	0	0	0	a	2150	0	0	0
718	538	R	1ab	Nsp2	R538R	R	100	2.8306e-05	0	0.00011323	-0.00011323	0.00612445	0	0	0.0244991	0	11776	0	0	0	0	0	0	0	0	0	0	0	0	0	0	0	0	0	0	718	R	a	2152	0	0	0	0	0	g	2153	0	0	0
719	539	K	1ab	Nsp2	K539K	K	100	0	0	0	0	0	#DIV/0!	0	0	0	0	0	0	0	0	0	0	0	0	0	11776	0	0	0	0	0	0	0	0	719	K	a	2155	0	0	0	0	0	a	2156	0	0	0
720	540	C	1ab	Nsp2	C540C	C	100	2.8306e-05	0	0.00022645	-0.00022645	0.00612445	0	0	0.048996	0	0	0	0	11776	0	0	0	0	0	0	0	0	0	0	0	0	0	0	0	720	C	t	2158	0	0	0	0	0	g	2159	0	0	0
721	541	V	1ab	Nsp2	V541V	V	99.9575	0.00014153	0.00021229	0	0.00021229	0.0306222	#DIV/0!	0.0459323	0	0	0	0	0	0	0	0	0	0	5	0	0	0	0	0	0	0	0	0	11771	721	V	g	2161	5	5	0	0	0	t	2162	0	0	0
722	542	K	1ab	Nsp2	K542K	K	100	0	0	0	0	0	#DIV/0!	0	0	0	0	0	0	0	0	0	0	0	0	0	11776	0	0	0	0	0	0	0	0	722	K	a	2164	0	0	0	0	0	a	2165	0	0	0
723	543	S	1ab	Nsp2	S543S	S	99.9575	0.00036798	0.00021228	0.00067942	-0.00046714	0.0796182	0.312443	0.0459301	0.147003	0	0	0	0	0	0	0	0	0	0	0	0	0	4	1	11771	0	0	0	0	723	S	t	2167	1	0	1	0	0	c	2168	4	0	0
724	544	R	1ab	Nsp2	R544R	R	100	2.8306e-05	0	0.00011323	-0.00011323	0.00612445	0	0	0.0244991	0	11776	0	0	0	0	0	0	0	0	0	0	0	0	0	0	0	0	0	0	724	R	a	2170	0	0	0	0	0	g	2171	0	0	0
725	545	E	1ab	Nsp2	E545E	E	99.9915	5.6612e-05	3.235e-05	0.00022643	-0.00019408	0.0122489	0.14287	0.00699943	0.0489917	0	0	0	0	0	0	11775	0	0	0	0	0	0	0	0	0	0	0	0	1	725	E	g	2173	0	0	0	0	0	a	2174	1	0	0
726	546	E	1ab	Nsp2	E546E	E	99.8981	0.00036798	0.00038821	0.00022641	0.0001618	0.0796182	1.71463	0.0839953	0.0489874	0	0	0	0	0	1	11764	2	0	0	0	9	0	0	0	0	0	0	0	0	726	E	g	2176	10	9	1	0	0	a	2177	2	0	0
727	547	T	1ab	Nsp2	T547T	T	99.7707	0.00079257	0.0011462	8.4951e-05	0.0010612	0.171485	13.4925	0.247998	0.0183805	0	0	0	0	0	0	0	0	0	27	0	0	0	0	0	0	11749	0	0	0	727	T	a	2179	0	0	0	0	0	c	2180	27	0	0
728	548	G	1ab	Nsp2	G548G	G	99.9151	0.00050951	0.00042454	0.0006795	-0.00025496	0.11024	0.624783	0.0918559	0.14702	0	0	0	2	7	0	0	11766	0	0	0	0	0	0	0	1	0	0	0	0	728	G	g	2182	8	1	0	0	7	g	2183	2	2	0
729	549	L	1ab	Nsp2	L549L	L	99.966	0.0013304	0.00020372	0.0027401	-0.0025364	0.287853	0.0743477	0.044078	0.592864	0	0	0	0	0	0	0	0	0	4	11772	0	0	0	0	0	0	0	0	0	729	L	c	2185	9	4	0	0	5	t	2186	0	0	0
730	550	L	1ab	Nsp2	L550L	L	98.3611	0.0070765	0.0081724	0.0048668	0.0033056	1.53111	1.67921	1.76823	1.05301	0	0	0	0	0	0	0	0	0	0	11583	0	0	193	0	0	0	0	0	0	730	L	c	2188	193	0	0	0	193	t	2189	0	0	0
731	551	M	1ab	Nsp2	M551M	M	99.8726	0.00042459	0.00042465	0	0.00042465	0.0918667	#DIV/0!	0.0918797	0	0	0	0	0	0	0	0	0	0	11	3	0	11761	0	0	0	0	0	0	1	731	M	a	2191	4	0	0	1	3	t	2192	0	0	0
732	552	P	1ab	Nsp2	P552P	P	99.9745	8.4918e-05	0.00012738	0	0.00012738	0.0183733	#DIV/0!	0.0275607	0	0	0	0	0	0	0	0	0	0	0	0	0	0	0	11773	3	0	0	0	0	732	P	c	2194	3	0	0	0	3	c	2195	0	0	0
733	553	L	1ab	Nsp2	L553L	L	99.9745	0.00016984	0.00015284	0.00019109	-3.8244e-05	0.0367475	0.799833	0.0330693	0.0413453	0	0	0	0	0	0	0	0	0	3	11773	0	0	0	0	0	0	0	0	0	733	L	c	2197	6	3	0	0	3	t	2198	0	0	0
734	554	K	1ab	Nsp2	K554K	K	99.9915	5.6612e-05	3.235e-05	0.00022645	-0.0001941	0.0122489	0.142857	0.00699943	0.048996	0	0	0	0	0	1	0	0	0	0	0	11775	0	0	0	0	0	0	0	0	734	K	a	2200	1	0	1	0	0	a	2201	0	0	0
735	555	A	1ab	Nsp2	A555A	A	99.9745	0.00019814	0.00012738	0.00033967	-0.0002123	0.0428707	0.375011	0.0275607	0.0734929	11773	0	0	0	0	0	0	0	0	0	0	0	0	0	0	0	0	0	0	3	735	A	g	2203	0	0	0	0	0	c	2204	3	0	0
736	556	P	1ab	Nsp2	P556P	P	99.9915	0.00014153	4.2459e-05	0.00033967	-0.00029721	0.0306222	0.125001	0.00918667	0.0734929	0	0	0	0	0	0	0	0	0	0	0	0	0	0	11775	0	1	0	0	0	736	P	c	2206	1	1	0	0	0	c	2207	0	0	0
737	557	K	1ab	Nsp2	K557K	K	99.8302	0.00059443	0.00064707	0.00022627	0.00042081	0.128614	2.85973	0.140004	0.0489571	0	19	0	0	0	0	1	0	0	0	0	11756	0	0	0	0	0	0	0	0	737	K	a	2209	1	0	0	1	0	a	2210	19	0	0
738	558	E	1ab	Nsp2	E558E	E	100	0	0	0	0	0	#DIV/0!	0	0	0	0	0	0	0	0	11776	0	0	0	0	0	0	0	0	0	0	0	0	0	738	E	g	2212	0	0	0	0	0	a	2213	0	0	0
739	559	I	1ab	Nsp2	I559I	I	99.8811	0.00042459	0.00050955	0.00012734	0.00038221	0.0918667	4.00149	0.110249	0.027552	0	0	0	0	0	0	0	0	0	11762	1	0	0	0	0	0	0	0	0	13	739	I	a	2215	14	0	1	13	0	t	2216	0	0	0
740	560	I	1ab	Nsp2	I560I	I	99.9575	0.0009058	0.00018197	0.0034388	-0.0032569	0.195984	0.0529167	0.0393721	0.744038	0	0	0	0	0	0	0	0	0	11771	1	0	0	0	0	0	2	0	0	2	740	I	a	2218	3	0	1	2	0	t	2219	2	0	2
741	561	F	1ab	Nsp2	F561F	F	100	0.00025476	0	0.0022928	-0.0022928	0.0551213	0	0	0.496083	0	0	0	0	0	0	0	0	0	0	0	0	0	11776	0	0	0	0	0	0	741	F	t	2221	0	0	0	0	0	t	2222	0	0	0
742	562	L	1ab	Nsp2	L562L	L	100	8.4918e-05	0	0.00029719	-0.00029719	0.0183733	0	0	0.0643017	0	0	0	0	0	0	0	0	0	0	11776	0	0	0	0	0	0	0	0	0	742	L	t	2224	3	0	3	0	0	t	2225	0	0	0
743	563	E	1ab	Nsp2	E563E	E	99.9575	0.00014153	0.00016175	0	0.00016175	0.0306222	#DIV/0!	0.0349971	0	0	0	0	4	0	0	11771	0	0	0	0	1	0	0	0	0	0	0	0	0	743	E	g	2227	1	1	0	0	0	a	2228	0	0	0
744	564	G	1ab	Nsp2	G564G	G	100	8.4918e-05	0	0.00022645	-0.00022645	0.0183733	0	0	0.048996	0	0	0	0	0	0	0	11776	0	0	0	0	0	0	0	0	0	0	0	0	744	G	g	2230	0	0	0	0	0	g	2231	0	0	0
745	565	E	1ab	Nsp2	E565E	E	100	0	0	0	0	0	#DIV/0!	0	0	0	0	0	0	0	0	11776	0	0	0	0	0	0	0	0	0	0	0	0	0	745	E	g	2233	0	0	0	0	0	a	2234	0	0	0
746	566	T	1ab	Nsp2	T566T	T	100	0	0	0	0	0	#DIV/0!	0	0	0	0	0	0	0	0	0	0	0	0	0	0	0	0	0	0	11776	0	0	0	746	T	a	2236	0	0	0	0	0	c	2237	0	0	0
747	567	L	1ab	Nsp2	L567L	L	99.9915	5.6612e-05	4.2459e-05	8.4918e-05	-4.2459e-05	0.0122489	0.5	0.00918667	0.0183733	0	0	0	0	0	0	0	0	0	1	11775	0	0	0	0	0	0	0	0	0	747	L	c	2239	1	1	0	0	0	t	2240	0	0	0
748	568	P	1ab	Nsp2	P568P	P	99.9321	0.0020947	0.00033967	0.0056048	-0.0052651	0.453221	0.0606034	0.0734929	1.21269	0	0	0	0	0	0	0	0	1	0	4	0	0	0	11768	3	0	0	0	0	748	P	c	2242	3	0	0	0	3	c	2243	5	1	0
749	569	T	1ab	Nsp2	T569T	T	99.9915	0.00011322	4.2459e-05	0.00025476	-0.0002123	0.0244969	0.166663	0.00918667	0.0551213	1	0	0	0	0	0	0	0	0	0	0	0	0	0	0	0	11775	0	0	0	749	T	a	2245	1	0	0	1	0	c	2246	0	0	0
750	570	E	1ab	Nsp2	E570E	E	100	0	0	0	0	0	#DIV/0!	0	0	0	0	0	0	0	0	11776	0	0	0	0	0	0	0	0	0	0	0	0	0	750	E	g	2248	0	0	0	0	0	a	2249	0	0	0
751	571	V	1ab	Nsp2	V571V	V	99.966	0.00076427	0.00016983	0.0019533	-0.0017834	0.165362	0.0869452	0.0367454	0.422627	0	0	0	0	0	0	0	0	0	0	3	0	1	0	0	0	0	0	0	11772	751	V	g	2251	4	1	0	0	3	t	2252	0	0	0
752	572	L	1ab	Nsp2	L572L	L	99.9915	2.8306e-05	3.9629e-05	0	3.9629e-05	0.00612445	#DIV/0!	0.00857436	0	0	0	0	0	0	0	0	0	0	0	11775	0	0	0	0	1	0	0	0	0	752	L	t	2254	0	0	0	0	0	t	2255	1	0	1
753	573	T	1ab	Nsp2	T573T	T	99.9236	0.00031137	0.00038211	0.00016986	0.00021225	0.0673698	2.24956	0.0826755	0.0367519	0	0	0	0	0	0	0	0	0	9	0	0	0	0	0	0	11767	0	0	0	753	T	a	2257	0	0	0	0	0	c	2258	9	0	0
754	574	E	1ab	Nsp2	E574E	E	99.9066	0.00033967	0.00035585	0.00022643	0.00012942	0.0734929	1.57157	0.0769937	0.0489917	0	0	0	1	0	0	11765	1	0	0	0	9	0	0	0	0	0	0	0	0	754	E	g	2260	9	9	0	0	0	a	2261	1	0	0
755	575	E	1ab	Nsp2	E575E	E	99.9406	0.00025476	0.00022645	0.0004529	-0.00022645	0.0551213	0.5	0.048996	0.097992	0	0	0	0	0	0	11769	0	0	0	0	7	0	0	0	0	0	0	0	0	755	E	g	2263	7	7	0	0	0	a	2264	0	0	0
756	576	V	1ab	Nsp2	V576V	V	99.9745	0.00014153	0.00012738	0.00016984	-4.2463e-05	0.0306222	0.75	0.0275607	0.0367475	2	0	0	0	0	0	0	0	0	1	0	0	0	0	0	0	0	0	0	11773	756	V	g	2266	1	1	0	0	0	t	2267	2	0	2
757	577	V	1ab	Nsp2	V577V	V	99.8641	0.0013021	0.00067921	0.0025486	-0.0018694	0.28173	0.266503	0.146958	0.55143	1	0	0	0	0	0	0	0	0	1	0	0	0	14	0	0	0	0	0	11760	757	V	g	2269	15	1	0	0	14	t	2270	1	0	1
758	578	L	1ab	Nsp2	L578L	L	100	0.00011322	0	0.00045285	-0.00045285	0.0244969	0	0	0.0979812	0	0	0	0	0	0	0	0	0	0	11776	0	0	0	0	0	0	0	0	0	758	M	t	2272	3	0	3	0	0	t	2273	0	0	0
759	579	K	1ab	Nsp2	K579K	K	100	5.6612e-05	0	0.0004529	-0.0004529	0.0122489	0	0	0.097992	0	0	0	0	0	0	0	0	0	0	0	11776	0	0	0	0	0	0	0	0	759	K	a	2275	0	0	0	0	0	a	2276	0	0	0
760	580	T	1ab	Nsp2	T580T	T	99.7877	0.00070765	0.0010613	0	0.0010613	0.153111	#DIV/0!	0.229629	0	0	0	0	0	0	0	0	0	0	25	0	0	0	0	0	0	11751	0	0	0	760	T	a	2278	0	0	0	0	0	c	2279	25	0	0
761	581	G	1ab	Nsp2	G581G	G	100	0	0	0	0	0	#DIV/0!	0	0	0	0	0	0	0	0	0	11776	0	0	0	0	0	0	0	0	0	0	0	0	761	G	g	2281	0	0	0	0	0	g	2282	0	0	0
762	582	D	1ab	Nsp2	D582D	D	99.9236	0.00025476	0.00028663	0	0.00028663	0.0551213	#DIV/0!	0.0620169	0	0	0	0	11767	0	0	0	9	0	0	0	0	0	0	0	0	0	0	0	0	762	D	g	2284	0	0	0	0	0	a	2285	9	0	0
763	583	L	1ab	Nsp2	L583L	L	100	2.8306e-05	0	9.9072e-05	-9.9072e-05	0.00612445	0	0	0.0214358	0	0	0	0	0	0	0	0	0	0	11776	0	0	0	0	0	0	0	0	0	763	L	t	2287	0	0	0	0	0	t	2288	0	0	0
764	584	Q	1ab	Nsp2	Q584Q	Q	100	0	0	0	0	0	#DIV/0!	0	0	0	0	0	0	0	11776	0	0	0	0	0	0	0	0	0	0	0	0	0	0	764	Q	c	2290	0	0	0	0	0	a	2291	0	0	0
765	585	P	1ab	Nsp2	P585P	P	99.8641	0.00073596	0.0006794	0.00084906	-0.00016966	0.159236	0.800179	0.146999	0.183707	0	0	0	0	0	0	0	0	0	0	0	0	0	0	11760	16	0	0	0	0	765	P	c	2293	16	0	0	0	16	c	2294	0	0	0
766	586	L	1ab	Nsp2	L586L	L	99.983	0.00042459	7.9255e-05	0.001288	-0.0012088	0.0918667	0.0615334	0.0171481	0.278679	0	0	0	0	0	0	0	0	0	0	11774	0	0	1	0	0	0	0	0	1	766	L	t	2296	2	0	1	1	0	t	2297	0	0	0
767	587	E	1ab	Nsp2	E587E	E	99.9575	0.00014153	0.00016175	0	0.00016175	0.0306222	#DIV/0!	0.0349971	0	0	0	0	0	0	0	11771	0	0	0	0	5	0	0	0	0	0	0	0	0	767	E	g	2299	5	5	0	0	0	a	2300	0	0	0
768	588	Q	1ab	Nsp2	Q588Q	Q	100	0	0	0	0	0	#DIV/0!	0	0	0	0	0	0	0	11776	0	0	0	0	0	0	0	0	0	0	0	0	0	0	768	Q	c	2302	0	0	0	0	0	a	2303	0	0	0
769	589	P	1ab	Nsp2	P589P	P	99.949	0.00016984	0.00025475	0	0.00025475	0.0367475	#DIV/0!	0.0551192	0	0	0	0	0	0	0	0	0	1	0	0	0	0	0	11770	5	0	0	0	0	769	P	c	2305	5	0	0	0	5	c	2306	1	1	0
770	590	T	1ab	Nsp2	T590T	T	99.9575	0.00014153	0.00021229	0	0.00021229	0.0306222	#DIV/0!	0.0459323	0	0	0	0	0	0	0	0	0	0	5	0	0	0	0	0	0	11771	0	0	0	770	T	a	2308	0	0	0	0	0	c	2309	5	0	0
771	591	S	1ab	Nsp2	S591S	S	99.9915	5.6612e-05	3.1845e-05	0.00025473	-0.00022289	0.0122489	0.125015	0.00689016	0.0551148	0	0	0	0	0	0	0	1	0	0	0	0	0	0	0	11775	0	0	0	0	771	S	a	2311	1	0	0	1	0	g	2312	0	0	0
772	592	E	1ab	Nsp2	E592E	E	99.9915	8.4918e-05	3.235e-05	0.00045286	-0.00042051	0.0183733	0.0714349	0.00699943	0.0979834	1	0	0	0	0	0	11775	0	0	0	0	0	0	0	0	0	0	0	0	0	772	E	g	2314	0	0	0	0	0	a	2315	1	0	1
773	593	A	1ab	Nsp2	A593A	A	99.983	0.00014153	8.4918e-05	0.00025476	-0.00016984	0.0306222	0.333325	0.0183733	0.0551213	11774	0	0	0	0	0	0	0	0	0	0	0	0	0	0	0	0	0	0	2	773	A	g	2317	0	0	0	0	0	c	2318	2	0	0
774	594	V	1ab	Nsp2	V594V	V	99.966	0.00019814	0.00016983	0.00025477	-8.4938e-05	0.0428707	0.666601	0.0367454	0.0551235	2	0	0	0	0	0	0	0	0	0	0	0	0	2	0	0	0	0	0	11772	774	V	g	2320	2	0	0	0	2	t	2321	2	0	2
775	595	E	1ab	Nsp2	E595E	E	99.966	0.00014153	0.0001294	0.00022641	-9.7008e-05	0.0306222	0.57153	0.0279977	0.0489874	0	0	0	0	0	0	11772	2	0	0	0	2	0	0	0	0	0	0	0	0	775	E	g	2323	2	2	0	0	0	a	2324	2	0	0
776	596	A	1ab	Nsp2	A596A	A	99.7962	0.00067935	0.001019	0	0.001019	0.146988	#DIV/0!	0.220477	0	11752	0	0	0	0	0	0	0	0	0	0	0	0	0	0	0	8	0	0	16	776	A	g	2326	8	8	0	0	0	c	2327	16	0	0
777	597	P	1ab	Nsp2	P597P	P	99.9915	0.0015568	4.2459e-05	0.0045856	-0.0045431	0.336838	0.0092592	0.00918667	0.992166	0	0	0	0	0	0	0	0	0	0	0	0	0	0	11775	1	0	0	0	0	777	P	c	2329	1	0	0	0	1	c	2330	0	0	0
778	598	L	1ab	Nsp2	L598L	L	99.9915	0.0019248	3.7772e-05	0.0075677	-0.0075299	0.416461	0.00499121	0.00817256	1.63739	0	0	0	0	0	0	0	0	0	0	11775	0	0	1	0	0	0	0	0	0	778	M	t	2332	66	0	66	0	0	t	2333	0	0	0
779	599	V	1ab	Nsp2	V599V	V	99.9915	2.8306e-05	4.2459e-05	0	4.2459e-05	0.00612445	#DIV/0!	0.00918667	0	0	0	0	0	0	0	0	0	0	1	0	0	0	0	0	0	0	0	0	11775	779	V	g	2335	1	1	0	0	0	t	2336	0	0	0
780	600	G	1ab	Nsp2	G600G	G	100	2.8306e-05	0	8.4918e-05	-8.4918e-05	0.00612445	0	0	0.0183733	0	0	0	0	0	0	0	11776	0	0	0	0	0	0	0	0	0	0	0	0	780	G	g	2338	0	0	0	0	0	g	2339	0	0	0
781	601	T	1ab	Nsp2	T601T	T	99.9236	0.00025476	0.00038211	0	0.00038211	0.0551213	#DIV/0!	0.0826755	0	2	0	0	0	0	0	0	0	0	7	0	0	0	0	0	0	11767	0	0	0	781	T	a	2341	2	0	0	2	0	c	2342	7	0	0
782	602	P	1ab	Nsp2	P602P	P	99.983	5.6612e-05	8.492e-05	0	8.492e-05	0.0122489	#DIV/0!	0.0183738	0	0	0	0	0	0	0	0	0	0	0	2	0	0	0	11774	0	0	0	0	0	782	P	c	2344	0	0	0	0	0	c	2345	2	0	0
783	603	V	1ab	Nsp2	V603V	V	100	0	0	0	0	0	#DIV/0!	0	0	0	0	0	0	0	0	0	0	0	0	0	0	0	0	0	0	0	0	0	11776	783	V	g	2347	0	0	0	0	0	t	2348	0	0	0
784	604	C	1ab	Nsp2	C604C	C	100	0	0	0	0	0	#DIV/0!	0	0	0	0	0	0	11776	0	0	0	0	0	0	0	0	0	0	0	0	0	0	0	784	C	t	2350	0	0	0	0	0	g	2351	0	0	0
785	605	I	1ab	Nsp2	I605I	I	99.9915	2.8306e-05	3.6394e-05	0	3.6394e-05	0.00612445	#DIV/0!	0.00787441	0	0	0	0	0	0	0	0	0	0	11775	0	0	0	0	0	0	0	0	0	1	785	I	a	2353	1	0	0	1	0	t	2354	0	0	0
786	606	N	1ab	Nsp2	N606N	N	100	0.00025476	0	0.0022928	-0.0022928	0.0551213	0	0	0.496083	0	0	11776	0	0	0	0	0	0	0	0	0	0	0	0	0	0	0	0	0	786	N	a	2356	0	0	0	0	0	a	2357	0	0	0
787	607	G	1ab	Nsp2	G607G	G	100	2.8306e-05	0	8.4918e-05	-8.4918e-05	0.00612445	0	0	0.0183733	0	0	0	0	0	0	0	11776	0	0	0	0	0	0	0	0	0	0	0	0	787	G	g	2359	0	0	0	0	0	g	2360	0	0	0
788	608	L	1ab	Nsp2	L608L	L	99.9915	2.8306e-05	4.2459e-05	0	4.2459e-05	0.00612445	#DIV/0!	0.00918667	0	0	0	0	0	0	0	0	0	0	0	11775	0	0	1	0	0	0	0	0	0	788	L	c	2362	1	0	0	0	1	t	2363	0	0	0
789	609	M	1ab	Nsp2	M609M	M	99.9915	2.8306e-05	2.8306e-05	0	2.8306e-05	0.00612445	#DIV/0!	0.00612445	0	0	0	0	0	0	0	0	0	0	1	0	0	11775	0	0	0	0	0	0	0	789	M	a	2365	0	0	0	0	0	t	2366	0	0	0
790	610	L	1ab	Nsp2	L610L	L	99.983	8.4918e-05	7.5484e-05	0.00011322	-3.7736e-05	0.0183733	0.666702	0.0163321	0.0244969	0	0	0	0	0	0	0	0	0	0	11774	0	0	0	0	0	0	0	0	2	790	M	t	2368	2	0	0	2	0	t	2369	0	0	0
791	611	L	1ab	Nsp2	L611L	L	100	2.8306e-05	0	8.4918e-05	-8.4918e-05	0.00612445	0	0	0.0183733	0	0	0	0	0	0	0	0	0	0	11776	0	0	0	0	0	0	0	0	0	791	L	c	2371	0	0	0	0	0	t	2372	0	0	0
792	612	E	1ab	Nsp2	E612E	E	99.983	5.6612e-05	6.47e-05	0	6.47e-05	0.0122489	#DIV/0!	0.0139989	0	0	0	0	0	0	0	11774	0	0	0	0	2	0	0	0	0	0	0	0	0	792	E	g	2374	2	2	0	0	0	a	2375	0	0	0
793	613	I	1ab	Nsp2	I613I	I	99.966	0.0004812	0.00014558	0.0016558	-0.0015102	0.104115	0.0879212	0.0314985	0.358258	0	0	0	0	0	0	0	0	0	11772	0	0	0	0	0	0	0	0	0	4	793	I	a	2377	4	0	0	4	0	t	2378	0	0	0
794	614	K	1ab	Nsp2	K614K	K	99.9915	0.00019814	3.235e-05	0.0013586	-0.0013263	0.0428707	0.0238113	0.00699943	0.293954	0	1	0	0	0	0	0	0	0	0	0	11775	0	0	0	0	0	0	0	0	794	K	a	2380	0	0	0	0	0	a	2381	1	0	0
795	615	D	1ab	Nsp2	D615D	D	99.983	0.00011322	6.3689e-05	0.0005095	-0.00044581	0.0244969	0.125003	0.0137801	0.110238	0	0	0	11774	0	0	1	0	0	0	0	0	0	0	0	0	0	0	1	0	795	D	g	2383	1	0	0	0	1	a	2384	0	0	0
796	616	T	1ab	Nsp2	T616T	T	99.966	0.00016984	0.00016983	0.00016985	-1.4423e-08	0.0367475	0.999882	0.0367454	0.0367497	0	0	0	0	0	0	0	0	0	4	0	0	0	0	0	0	11772	0	0	0	796	T	a	2386	0	0	0	0	0	c	2387	4	0	0
797	617	E	1ab	Nsp2	E617E	E	99.9915	2.8306e-05	3.235e-05	0	3.235e-05	0.00612445	#DIV/0!	0.00699943	0	0	0	0	0	0	0	11775	0	0	0	0	1	0	0	0	0	0	0	0	0	797	E	g	2389	1	1	0	0	0	a	2390	0	0	0
798	618	K	1ab	Nsp2	K618K	K	99.9575	0.0029721	0.00016175	0.022646	-0.022484	0.64306	0.00714254	0.0349971	4.89982	0	0	5	0	0	0	0	0	0	0	0	11771	0	0	0	0	0	0	0	0	798	K	a	2392	0	0	0	0	0	a	2393	0	0	0
799	619	Y	1ab	Nsp2	Y619Y	Y	100	8.4918e-05	0	0.00059443	-0.00059443	0.0183733	0	0	0.128614	0	0	0	0	0	0	0	0	0	0	0	0	0	0	0	0	0	0	11776	0	799	Y	t	2395	0	0	0	0	0	a	2396	0	0	0
800	620	C	1ab	Nsp2	C620C	C	99.9915	5.6612e-05	3.235e-05	0.00022645	-0.0001941	0.0122489	0.142857	0.00699943	0.048996	0	0	0	0	11775	0	0	0	0	0	0	0	0	0	0	0	0	0	1	0	800	C	t	2398	0	0	0	0	0	g	2399	1	1	0
801	621	A	1ab	Nsp2	A621A	A	99.949	0.00019814	0.00025476	8.4918e-05	0.00016984	0.0428707	3.00007	0.0551213	0.0183733	11770	0	0	0	0	0	0	0	0	0	0	0	0	0	0	0	0	0	0	6	801	A	g	2401	0	0	0	0	0	c	2402	6	0	0
802	622	L	1ab	Nsp2	L622L	L	99.9915	5.6612e-05	4.2459e-05	8.492e-05	-4.2461e-05	0.0122489	0.499988	0.00918667	0.0183738	0	0	0	0	0	0	0	0	0	0	11775	0	0	1	0	0	0	0	0	0	802	L	c	2404	1	0	0	0	1	t	2405	0	0	0
803	623	A	1ab	Nsp2	A623A	A	100	0	0	0	0	0	#DIV/0!	0	0	11776	0	0	0	0	0	0	0	0	0	0	0	0	0	0	0	0	0	0	0	803	A	g	2407	0	0	0	0	0	c	2408	0	0	0
804	624	P	1ab	Nsp2	P624P	P	99.7707	0.00076427	0.0011464	0	0.0011464	0.165362	#DIV/0!	0.248042	0	0	0	0	0	0	0	0	0	0	0	25	0	0	0	11749	2	0	0	0	0	804	P	c	2410	2	0	0	0	2	c	2411	25	0	0
805	625	N	1ab	Nsp2	N625N	N	99.9915	5.6612e-05	3.1844e-05	0.00025476	-0.00022291	0.0122489	0.124996	0.00688995	0.0551213	0	0	11775	0	0	0	0	0	0	0	0	0	0	0	0	1	0	0	0	0	805	N	a	2413	0	0	0	0	0	a	2414	1	0	0
806	626	M	1ab	Nsp2	M626M	M	99.983	5.6612e-05	5.6613e-05	0	5.6613e-05	0.0122489	#DIV/0!	0.0122491	0	0	0	0	0	0	0	0	0	0	2	0	0	11774	0	0	0	0	0	0	0	806	M	a	2416	0	0	0	0	0	t	2417	0	0	0
807	627	M	1ab	Nsp2	M627M	M	99.9745	8.4918e-05	8.4923e-05	0	8.4923e-05	0.0183733	#DIV/0!	0.0183744	0	0	0	0	0	0	0	0	0	0	0	2	0	11773	0	0	0	1	0	0	0	807	M	a	2419	2	0	2	0	0	t	2420	1	0	1
808	628	V	1ab	Nsp2	V628V	V	99.9915	2.8306e-05	4.2459e-05	0	4.2459e-05	0.00612445	#DIV/0!	0.00918667	0	0	0	0	0	0	0	0	0	0	1	0	0	0	0	0	0	0	0	0	11775	808	V	g	2422	1	1	0	0	0	t	2423	0	0	0
809	629	T	1ab	Nsp2	T629T	T	100	0.0084352	0	0.025306	-0.025306	1.82509	0	0	5.47535	0	0	0	0	0	0	0	0	0	0	0	0	0	0	0	0	11776	0	0	0	809	T	a	2425	0	0	0	0	0	c	2426	0	0	0
810	630	N	1ab	Nsp2	N630N	N	99.9915	0.00079257	3.1844e-05	0.0068784	-0.0068466	0.171485	0.00462957	0.00688995	1.48825	0	0	11775	0	0	0	0	0	1	0	0	0	0	0	0	0	0	0	0	0	810	N	a	2428	1	0	1	0	0	a	2429	0	0	0
811	631	N	1ab	Nsp2	N631N	N	100	0.0004812	0	0.0043308	-0.0043308	0.104115	0	0	0.937036	0	0	11776	0	0	0	0	0	0	0	0	0	0	0	0	0	0	0	0	0	811	N	a	2431	0	0	0	0	0	a	2432	0	0	0
812	632	T	1ab	Nsp2	T632T	T	99.949	0.00016984	0.00025474	0	0.00025474	0.0367475	#DIV/0!	0.055117	0	0	0	0	0	0	0	0	0	0	6	0	0	0	0	0	0	11770	0	0	0	812	T	a	2434	0	0	0	0	0	c	2435	6	0	0
813	633	F	1ab	Nsp2	F633F	F	99.9915	5.6612e-05	3.1845e-05	0.00025473	-0.00022289	0.0122489	0.125015	0.00689016	0.0551148	0	0	0	0	0	0	0	0	0	0	1	0	0	11775	0	0	0	0	0	0	813	F	t	2437	1	0	1	0	0	t	2438	0	0	0
814	634	T	1ab	Nsp2	T634T	T	99.8471	0.00050951	0.00076417	0	0.00076417	0.11024	#DIV/0!	0.16534	0	1	0	0	0	0	0	0	0	0	17	0	0	0	0	0	0	11758	0	0	0	814	T	a	2440	1	0	0	1	0	c	2441	17	0	0
815	635	L	1ab	Nsp2	L635L	L	99.9915	0.00039629	4.2459e-05	0.001104	-0.0010615	0.0857436	0.0384592	0.00918667	0.238868	0	0	0	0	0	0	0	0	0	0	11775	0	0	1	0	0	0	0	0	0	815	L	c	2443	1	0	0	0	1	t	2444	0	0	0
816	636	K	1ab	Nsp2	K636K	K	99.9915	2.8306e-05	3.235e-05	0	3.235e-05	0.00612445	#DIV/0!	0.00699943	0	0	1	0	0	0	0	0	0	0	0	0	11775	0	0	0	0	0	0	0	0	816	K	a	2446	0	0	0	0	0	a	2447	1	0	0
817	637	G	1ab	Nsp2	G637G	G	100	0.00042459	0	0.0012738	-0.0012738	0.0918667	0	0	0.275607	0	0	0	0	0	0	0	11776	0	0	0	0	0	0	0	0	0	0	0	0	817	G	g	2449	0	0	0	0	0	g	2450	0	0	0
818	638	G	1ab	Nsp2	G638G	G	100	0	0	0	0	0	#DIV/0!	0	0	0	0	0	0	0	0	0	11776	0	0	0	0	0	0	0	0	0	0	0	0	818	G	g	2452	0	0	0	0	0	g	2453	0	0	0
819	1	A	1ab	Nsp3	A1A	A	99.9745	0.00011322	0.00012738	8.4918e-05	4.2459e-05	0.0244969	1.50004	0.0275607	0.0183733	11773	0	0	0	0	0	0	0	0	0	0	0	0	0	0	0	2	0	0	1	819	A	g	2455	2	2	0	0	0	c	2456	1	0	0
820	2	P	1ab	Nsp3	P2P	P	99.949	0.00022645	0.00025477	0.00016982	8.4944e-05	0.048996	1.50024	0.0551235	0.0367432	0	0	0	0	0	0	0	0	0	0	6	0	0	0	11770	0	0	0	0	0	820	P	c	2458	0	0	0	0	0	c	2459	6	0	0
821	3	T	1ab	Nsp3	T3T	T	99.9915	5.6612e-05	4.2459e-05	8.492e-05	-4.2461e-05	0.0122489	0.499988	0.00918667	0.0183738	0	0	0	0	0	0	0	0	0	1	0	0	0	0	0	0	11775	0	0	0	821	T	a	2461	0	0	0	0	0	c	2462	1	0	0
822	4	K	1ab	Nsp3	K4K	K	99.966	0.00019814	0.0001294	0.0006793	-0.0005499	0.0428707	0.19049	0.0279977	0.146977	0	2	2	0	0	0	0	0	0	0	0	11772	0	0	0	0	0	0	0	0	822	K	a	2464	0	0	0	0	0	a	2465	2	0	0
823	5	V	1ab	Nsp3	V5V	V	99.8896	0.0004529	0.00055192	0.0002548	0.00029712	0.097992	2.16609	0.119417	0.05513	0	0	0	0	0	0	0	0	0	13	0	0	0	0	0	0	0	0	0	11763	823	V	g	2467	13	13	0	0	0	t	2468	0	0	0
824	6	T	1ab	Nsp3	T6T	T	100	0	0	0	0	0	#DIV/0!	0	0	0	0	0	0	0	0	0	0	0	0	0	0	0	0	0	0	11776	0	0	0	824	T	a	2470	0	0	0	0	0	c	2471	0	0	0
825	7	F	1ab	Nsp3	F7F	F	100	0	0	0	0	0	#DIV/0!	0	0	0	0	0	0	0	0	0	0	0	0	0	0	0	11776	0	0	0	0	0	0	825	F	t	2473	0	0	0	0	0	t	2474	0	0	0
826	8	G	1ab	Nsp3	G8G	G	99.983	5.6612e-05	8.4917e-05	0	8.4917e-05	0.0122489	#DIV/0!	0.0183731	0	0	0	0	1	0	0	0	11774	0	0	0	0	0	0	0	0	0	0	0	1	826	G	g	2476	0	0	0	0	0	g	2477	2	1	0
827	9	D	1ab	Nsp3	D9D	D	99.983	0.00014153	6.369e-05	0.00076414	-0.00070045	0.0306222	0.0833486	0.0137803	0.165334	0	0	0	11774	0	0	0	2	0	0	0	0	0	0	0	0	0	0	0	0	827	D	g	2479	0	0	0	0	0	a	2480	2	0	0
828	10	D	1ab	Nsp3	D10D	D	99.966	0.018937	0.00012738	0.16938	-0.16925	4.09732	0.000752037	0.0275607	36.648	0	0	0	11772	0	0	0	2	0	0	0	0	0	0	0	0	0	0	2	0	828	D	g	2482	2	0	0	0	2	a	2483	2	0	0
829	11	T	1ab	Nsp3	T11T	T	99.9915	2.8306e-05	4.2459e-05	0	4.2459e-05	0.00612445	#DIV/0!	0.00918667	0	0	0	0	0	0	0	0	0	0	1	0	0	0	0	0	0	11775	0	0	0	829	T	a	2485	0	0	0	0	0	c	2486	1	0	0
830	12	V	1ab	Nsp3	V12V	V	100	0.00019814	0	0.00059443	-0.00059443	0.0428707	0	0	0.128614	0	0	0	0	0	0	0	0	0	0	0	0	0	0	0	0	0	0	0	11776	830	V	g	2488	0	0	0	0	0	t	2489	0	0	0
831	13	I	1ab	Nsp3	I13I	I	100	0	0	0	0	0	#DIV/0!	0	0	0	0	0	0	0	0	0	0	0	11776	0	0	0	0	0	0	0	0	0	0	831	I	a	2491	0	0	0	0	0	t	2492	0	0	0
832	14	E	1ab	Nsp3	E14E	E	100	5.6612e-05	0	0.0004529	-0.0004529	0.0122489	0	0	0.097992	0	0	0	0	0	0	11776	0	0	0	0	0	0	0	0	0	0	0	0	0	832	E	g	2494	0	0	0	0	0	a	2495	0	0	0
833	15	V	1ab	Nsp3	V15V	V	99.9915	0.00011322	4.2459e-05	0.00025476	-0.0002123	0.0244969	0.166663	0.00918667	0.0551213	0	0	0	0	0	0	0	0	0	0	1	0	0	0	0	0	0	0	0	11775	833	V	g	2497	1	0	0	0	1	t	2498	0	0	0
834	16	Q	1ab	Nsp3	Q16Q	Q	100	2.8306e-05	0	0.00022645	-0.00022645	0.00612445	0	0	0.048996	0	0	0	0	0	11776	0	0	0	0	0	0	0	0	0	0	0	0	0	0	834	Q	c	2500	0	0	0	0	0	a	2501	0	0	0
835	17	G	1ab	Nsp3	G17G	G	100	2.8306e-05	0	8.4918e-05	-8.4918e-05	0.00612445	0	0	0.0183733	0	0	0	0	0	0	0	11776	0	0	0	0	0	0	0	0	0	0	0	0	835	G	g	2503	0	0	0	0	0	g	2504	0	0	0
836	18	Y	1ab	Nsp3	Y18Y	Y	100	8.4918e-05	0	0.00059443	-0.00059443	0.0183733	0	0	0.128614	0	0	0	0	0	0	0	0	0	0	0	0	0	0	0	0	0	0	11776	0	836	Y	t	2506	0	0	0	0	0	a	2507	0	0	0
837	19	K	1ab	Nsp3	K19K	K	99.9236	0.00025476	0.00029117	0	0.00029117	0.0551213	#DIV/0!	0.0629992	0	0	7	0	0	0	0	0	0	0	0	0	11767	0	0	0	0	2	0	0	0	837	K	a	2509	0	0	0	0	0	a	2510	9	0	2
838	20	S	1ab	Nsp3	S20S	S	100	0	0	0	0	0	#DIV/0!	0	0	0	0	0	0	0	0	0	0	0	0	0	0	0	0	0	11776	0	0	0	0	838	S	a	2512	0	0	0	0	0	g	2513	0	0	0
839	21	V	1ab	Nsp3	V21V	V	100	0.00039629	0	0.0011889	-0.0011889	0.0857436	0	0	0.257237	0	0	0	0	0	0	0	0	0	0	0	0	0	0	0	0	0	0	0	11776	839	V	g	2515	0	0	0	0	0	t	2516	0	0	0
840	22	N	1ab	Nsp3	N22N	N	99.9575	0.00016984	0.00015922	0.00025473	-9.551e-05	0.0367475	0.625054	0.0344497	0.0551148	0	0	11771	0	0	0	0	0	0	0	0	0	0	0	0	4	1	0	0	0	840	N	a	2518	0	0	0	0	0	a	2519	5	0	1
841	23	I	1ab	Nsp3	I23I	I	99.983	8.4918e-05	7.2788e-05	0.00012737	-5.4584e-05	0.0183733	0.571469	0.0157488	0.0275585	0	0	0	0	0	0	0	0	0	11774	0	0	0	0	0	0	0	0	0	2	841	I	a	2521	2	0	0	2	0	t	2522	0	0	0
842	24	T	1ab	Nsp3	T24T	T	99.966	0.00016984	0.00016983	0.00016984	-1.0817e-08	0.0367475	0.999941	0.0367454	0.0367475	0	0	0	0	0	0	0	0	0	3	0	0	0	0	0	1	11772	0	0	0	842	T	a	2524	1	0	0	0	1	c	2525	3	0	0
843	25	F	1ab	Nsp3	F25F	F	100	0	0	0	0	0	#DIV/0!	0	0	0	0	0	0	0	0	0	0	0	0	0	0	0	11776	0	0	0	0	0	0	843	F	t	2527	0	0	0	0	0	t	2528	0	0	0
844	26	E	1ab	Nsp3	E26E	E	99.9915	2.8306e-05	3.235e-05	0	3.235e-05	0.00612445	#DIV/0!	0.00699943	0	0	0	0	0	0	0	11775	0	0	0	0	1	0	0	0	0	0	0	0	0	844	E	g	2530	1	1	0	0	0	a	2531	0	0	0
845	27	L	1ab	Nsp3	L27L	L	99.9915	0.00011322	4.246e-05	0.00025475	-0.00021229	0.0244969	0.166673	0.00918689	0.0551192	0	0	0	0	0	0	0	0	0	0	11775	0	0	1	0	0	0	0	0	0	845	L	c	2533	1	0	0	0	1	t	2534	0	0	0
846	28	D	1ab	Nsp3	D28D	D	100	0.00016984	0	0.0015285	-0.0015285	0.0367475	0	0	0.330715	0	0	0	11776	0	0	0	0	0	0	0	0	0	0	0	0	0	0	0	0	846	D	g	2536	0	0	0	0	0	a	2537	0	0	0
847	29	E	1ab	Nsp3	E29E	E	99.966	0.00011322	0.0001294	0	0.0001294	0.0244969	#DIV/0!	0.0279977	0	0	0	0	2	0	0	11772	0	0	0	0	2	0	0	0	0	0	0	0	0	847	E	g	2539	2	2	0	0	0	a	2540	0	0	0
848	30	R	1ab	Nsp3	R30R	R	99.9745	0.00019814	0.00010918	0.00050953	-0.00040035	0.0428707	0.214276	0.0236228	0.110245	0	11773	0	0	0	0	0	0	0	0	0	3	0	0	0	0	0	0	0	0	848	R	a	2542	0	0	0	0	0	g	2543	3	3	0
849	31	I	1ab	Nsp3	I31I	I	99.9745	8.4918e-05	0.00010918	0	0.00010918	0.0183733	#DIV/0!	0.0236228	0	0	0	0	0	0	0	0	0	0	11773	0	0	0	0	0	0	0	0	0	3	849	I	a	2545	3	0	0	3	0	t	2546	0	0	0
850	32	D	1ab	Nsp3	D32D	D	99.983	8.4918e-05	6.3689e-05	0.00025476	-0.00019107	0.0183733	0.249996	0.0137801	0.0551213	0	0	2	11774	0	0	0	0	0	0	0	0	0	0	0	0	0	0	0	0	850	D	g	2548	2	2	0	0	0	a	2549	0	0	0
851	33	K	1ab	Nsp3	K33K	K	99.966	0.00011322	0.0001294	0	0.0001294	0.0244969	#DIV/0!	0.0279977	0	0	0	0	0	0	0	4	0	0	0	0	11772	0	0	0	0	0	0	0	0	851	K	a	2551	4	0	0	4	0	a	2552	0	0	0
852	34	V	1ab	Nsp3	V34V	V	99.9915	2.8306e-05	4.2459e-05	0	4.2459e-05	0.00612445	#DIV/0!	0.00918667	0	0	0	0	0	0	0	0	0	0	1	0	0	0	0	0	0	0	0	0	11775	852	V	g	2554	1	1	0	0	0	t	2555	0	0	0
853	35	L	1ab	Nsp3	L35L	L	100	0	0	0	0	0	#DIV/0!	0	0	0	0	0	0	0	0	0	0	0	0	11776	0	0	0	0	0	0	0	0	0	853	L	c	2557	0	0	0	0	0	t	2558	0	0	0
854	36	N	1ab	Nsp3	N36N	N	100	8.4918e-05	0	0.00076427	-0.00076427	0.0183733	0	0	0.165362	0	0	11776	0	0	0	0	0	0	0	0	0	0	0	0	0	0	0	0	0	854	N	a	2560	0	0	0	0	0	a	2561	0	0	0
855	37	E	1ab	Nsp3	E37E	E	99.9745	0.00011322	9.7049e-05	0.00022645	-0.0001294	0.0244969	0.428567	0.0209981	0.048996	0	0	0	3	0	0	11773	0	0	0	0	0	0	0	0	0	0	0	0	0	855	E	g	2563	0	0	0	0	0	a	2564	0	0	0
856	38	K	1ab	Nsp3	K38K	K	100	2.8306e-05	0	0.00022645	-0.00022645	0.00612445	0	0	0.048996	0	0	0	0	0	0	0	0	0	0	0	11776	0	0	0	0	0	0	0	0	856	K	a	2566	0	0	0	0	0	a	2567	0	0	0
857	39	C	1ab	Nsp3	C39C	C	100	0.00025476	0	0.002038	-0.002038	0.0551213	0	0	0.440953	0	0	0	0	11776	0	0	0	0	0	0	0	0	0	0	0	0	0	0	0	857	C	t	2569	0	0	0	0	0	g	2570	0	0	0
858	40	S	1ab	Nsp3	S40S	S	99.9321	0.00031137	0.00033964	0.0002548	8.4844e-05	0.0673698	1.33297	0.0734864	0.05513	1	0	0	0	0	0	0	0	0	0	0	0	0	6	0	11768	0	0	1	0	858	S	t	2572	1	0	0	1	0	c	2573	7	1	0
859	41	A	1ab	Nsp3	A41A	A	99.2952	0.0027174	0.0035241	0.001104	0.0024201	0.587952	3.19212	0.762494	0.238868	11693	0	0	1	0	0	0	0	0	0	0	0	0	0	0	0	1	0	0	81	859	A	g	2575	1	1	0	0	0	c	2576	82	1	0
860	42	Y	1ab	Nsp3	Y42Y	Y	100	0	0	0	0	0	#DIV/0!	0	0	0	0	0	0	0	0	0	0	0	0	0	0	0	0	0	0	0	0	11776	0	860	Y	t	2578	0	0	0	0	0	a	2579	0	0	0
861	43	T	1ab	Nsp3	T43T	T	99.9575	0.00016984	0.00021229	8.4924e-05	0.00012736	0.0367475	2.49976	0.0459323	0.0183746	0	0	0	0	0	0	0	0	0	5	0	0	0	0	0	0	11771	0	0	0	861	T	a	2581	0	0	0	0	0	c	2582	5	0	0
862	44	V	1ab	Nsp3	V44V	V	99.9745	8.4918e-05	0.00012738	0	0.00012738	0.0183733	#DIV/0!	0.0275607	0	0	0	0	0	0	0	0	0	0	3	0	0	0	0	0	0	0	0	0	11773	862	V	g	2584	3	3	0	0	0	t	2585	0	0	0
863	45	E	1ab	Nsp3	E45E	E	100	2.8306e-05	0	0.00022645	-0.00022645	0.00612445	0	0	0.048996	0	0	0	0	0	0	11776	0	0	0	0	0	0	0	0	0	0	0	0	0	863	E	g	2587	0	0	0	0	0	a	2588	0	0	0
864	46	L	1ab	Nsp3	L46L	L	99.9575	0.00025476	0.00021228	0.00033972	-0.00012743	0.0551213	0.624868	0.0459301	0.0735037	0	0	0	0	0	0	0	0	4	0	11771	0	0	1	0	0	0	0	0	0	864	L	c	2590	1	0	0	0	1	t	2591	4	4	0
865	47	G	1ab	Nsp3	G47G	G	99.9915	2.8306e-05	4.2459e-05	0	4.2459e-05	0.00612445	#DIV/0!	0.00918667	0	0	0	0	0	1	0	0	11775	0	0	0	0	0	0	0	0	0	0	0	0	865	G	g	2593	1	0	0	0	1	g	2594	0	0	0
866	48	T	1ab	Nsp3	T48T	T	99.9406	0.00022645	0.0002972	8.4926e-05	0.00021228	0.048996	3.49952	0.0643039	0.0183751	1	0	0	0	0	0	0	0	0	6	0	0	0	0	0	0	11769	0	0	0	866	T	a	2596	1	0	0	1	0	c	2597	6	0	0
867	49	E	1ab	Nsp3	E49E	E	100	0	0	0	0	0	#DIV/0!	0	0	0	0	0	0	0	0	11776	0	0	0	0	0	0	0	0	0	0	0	0	0	867	E	g	2599	0	0	0	0	0	a	2600	0	0	0
868	50	V	1ab	Nsp3	V50V	V	99.8981	0.0004812	0.0005095	0.00042461	8.4883e-05	0.104115	1.19992	0.110238	0.091871	1	0	0	0	0	0	0	0	0	0	11	0	0	0	0	0	0	0	0	11764	868	V	g	2602	11	0	0	0	11	t	2603	1	0	1
869	51	N	1ab	Nsp3	N51N	N	99.949	0.00025476	0.00019107	0.00076427	-0.0005732	0.0551213	0.250003	0.041341	0.165362	0	0	11770	1	0	0	0	0	0	0	0	0	0	0	0	5	0	0	0	0	869	N	a	2605	1	0	0	1	0	a	2606	5	0	0
870	52	E	1ab	Nsp3	E52E	E	100	2.8306e-05	0	0.00022645	-0.00022645	0.00612445	0	0	0.048996	0	0	0	0	0	0	11776	0	0	0	0	0	0	0	0	0	0	0	0	0	870	E	g	2608	0	0	0	0	0	a	2609	0	0	0
871	53	F	1ab	Nsp3	F53F	F	99.983	0.00039629	6.369e-05	0.0030567	-0.0029931	0.0857436	0.0208362	0.0137803	0.661365	0	0	0	0	0	0	0	0	0	0	2	0	0	11774	0	0	0	0	0	0	871	F	t	2611	0	0	0	0	0	t	2612	0	0	0
872	54	A	1ab	Nsp3	A54A	A	99.949	0.00036798	0.00025476	0.00059443	-0.00033967	0.0796182	0.428579	0.0551213	0.128614	11770	0	0	0	0	0	0	0	0	0	0	0	0	0	0	0	4	0	0	2	872	A	g	2614	4	4	0	0	0	c	2615	2	0	0
873	55	C	1ab	Nsp3	C55C	C	100	0	0	0	0	0	#DIV/0!	0	0	0	0	0	0	11776	0	0	0	0	0	0	0	0	0	0	0	0	0	0	0	873	C	t	2617	0	0	0	0	0	g	2618	0	0	0
874	56	V	1ab	Nsp3	V56V	V	99.983	5.6612e-05	8.4917e-05	0	8.4917e-05	0.0122489	#DIV/0!	0.0183731	0	1	0	0	0	0	0	0	0	0	0	0	0	0	1	0	0	0	0	0	11774	874	V	g	2620	1	0	0	0	1	t	2621	1	0	1
875	57	V	1ab	Nsp3	V57V	V	100	5.6612e-05	0	0.00016984	-0.00016984	0.0122489	0	0	0.0367475	0	0	0	0	0	0	0	0	0	0	0	0	0	0	0	0	0	0	0	11776	875	V	g	2623	0	0	0	0	0	t	2624	0	0	0
876	58	A	1ab	Nsp3	A58A	A	99.9321	0.00025476	0.00033967	8.4918e-05	0.00025476	0.0551213	3.99998	0.0734929	0.0183733	11768	0	0	0	0	0	0	0	0	0	0	0	0	0	0	0	8	0	0	0	876	A	g	2626	8	8	0	0	0	c	2627	0	0	0
877	59	D	1ab	Nsp3	D59D	D	100	2.8306e-05	0	0.00025476	-0.00025476	0.00612445	0	0	0.0551213	0	0	0	11776	0	0	0	0	0	0	0	0	0	0	0	0	0	0	0	0	877	D	g	2629	0	0	0	0	0	a	2630	0	0	0
878	60	A	1ab	Nsp3	A60A	A	99.949	0.00019814	0.00025476	8.4918e-05	0.00016984	0.0428707	3.00007	0.0551213	0.0183733	11770	0	0	0	0	0	0	0	0	0	0	0	0	0	0	1	4	0	0	1	878	A	g	2632	5	4	0	0	1	c	2633	1	0	0
879	61	V	1ab	Nsp3	V61V	V	99.9406	0.00050951	0.0002972	0.0009342	-0.000637	0.11024	0.318133	0.0643039	0.202129	0	0	0	0	0	0	0	0	0	7	0	0	0	0	0	0	0	0	0	11769	879	V	g	2635	7	7	0	0	0	t	2636	0	0	0
880	62	I	1ab	Nsp3	I62I	I	99.966	0.00011322	0.00014558	0	0.00014558	0.0244969	#DIV/0!	0.0314985	0	0	0	0	0	0	0	0	0	0	11772	0	0	0	0	0	0	0	0	0	4	880	I	a	2638	4	0	0	4	0	t	2639	0	0	0
881	63	K	1ab	Nsp3	K63K	K	100	0	0	0	0	0	#DIV/0!	0	0	0	0	0	0	0	0	0	0	0	0	0	11776	0	0	0	0	0	0	0	0	881	K	a	2641	0	0	0	0	0	a	2642	0	0	0
882	64	T	1ab	Nsp3	T64T	T	99.8641	0.0016701	0.00067927	0.0036523	-0.0029731	0.361352	0.185984	0.146971	0.790232	0	0	0	0	0	0	0	0	0	16	0	0	0	0	0	0	11760	0	0	0	882	T	a	2644	0	0	0	0	0	c	2645	16	0	0
883	65	L	1ab	Nsp3	L65L	L	99.9915	0.00011322	3.7742e-05	0.00033967	-0.00030192	0.0244969	0.111114	0.00816607	0.0734929	0	0	0	0	0	0	0	0	0	0	11775	0	0	1	0	0	0	0	0	0	883	M	t	2647	1	0	1	0	0	t	2648	0	0	0
884	66	Q	1ab	Nsp3	Q66Q	Q	99.966	0.00014153	0.00012941	0.00022634	-9.6929e-05	0.0306222	0.57175	0.0279999	0.0489722	0	1	0	0	0	11772	0	0	0	0	3	0	0	0	0	0	0	0	0	0	884	Q	c	2650	0	0	0	0	0	a	2651	4	0	0
885	67	P	1ab	Nsp3	P67P	P	99.9151	0.00028306	0.00042462	0	0.00042462	0.0612445	#DIV/0!	0.0918732	0	0	0	0	0	0	0	0	0	0	0	9	0	0	0	11766	1	0	0	0	0	885	P	c	2653	1	0	0	0	1	c	2654	9	0	0
886	68	V	1ab	Nsp3	V68V	V	100	5.6612e-05	0	0.00016984	-0.00016984	0.0122489	0	0	0.0367475	0	0	0	0	0	0	0	0	0	0	0	0	0	0	0	0	0	0	0	11776	886	V	g	2656	0	0	0	0	0	t	2657	0	0	0
887	69	S	1ab	Nsp3	S69S	S	99.9236	0.00036798	0.00038209	0.00033975	4.2344e-05	0.0796182	1.12462	0.0826712	0.0735102	0	0	0	0	0	0	0	0	0	0	0	0	0	9	0	11767	0	0	0	0	887	S	t	2659	0	0	0	0	0	c	2660	9	0	0
888	70	E	1ab	Nsp3	E70E	E	99.983	0.00011322	6.4701e-05	0.00045286	-0.00038816	0.0244969	0.142872	0.0139991	0.0979834	0	0	0	1	0	0	11774	1	0	0	0	0	0	0	0	0	0	0	0	0	888	E	g	2662	0	0	0	0	0	a	2663	1	0	0
889	71	L	1ab	Nsp3	L71L	L	99.9915	2.8306e-05	3.9629e-05	0	3.9629e-05	0.00612445	#DIV/0!	0.00857436	0	0	0	0	0	0	0	0	0	0	0	11775	0	0	0	0	0	0	0	0	1	889	L	t	2665	1	0	0	1	0	t	2666	0	0	0
890	72	L	1ab	Nsp3	L72L	L	99.9745	0.00014153	0.00012737	0.00016985	-4.2479e-05	0.0306222	0.749897	0.0275585	0.0367497	0	0	0	0	0	0	0	0	0	0	11773	0	0	3	0	0	0	0	0	0	890	L	c	2668	3	0	0	0	3	t	2669	0	0	0
891	73	T	1ab	Nsp3	T73T	T	99.8981	0.00033967	0.00050947	0	0.00050947	0.0734929	#DIV/0!	0.110232	0	2	0	0	0	0	0	0	0	0	10	0	0	0	0	0	0	11764	0	0	0	891	T	a	2671	2	0	0	2	0	c	2672	10	0	0
892	74	P	1ab	Nsp3	P74P	P	99.8641	0.0004812	0.00067938	8.4911e-05	0.00059447	0.104115	8.00108	0.146995	0.0183718	0	0	0	0	0	2	0	0	0	0	1	0	0	0	11760	13	0	0	0	0	892	P	c	2674	13	0	0	0	13	c	2675	3	2	0
893	75	L	1ab	Nsp3	L75L	L	99.9915	0.00053782	5.0945e-05	0.0011466	-0.0010956	0.116366	0.0444314	0.0110227	0.248085	0	0	0	0	0	0	0	0	0	0	11775	0	1	0	0	0	0	0	0	0	893	M	c	2677	7	1	0	0	6	t	2678	0	0	0
894	76	G	1ab	Nsp3	G76G	G	99.949	0.00033967	0.00025474	0.00050959	-0.00025486	0.0734929	0.499892	0.055117	0.110258	0	0	0	0	2	0	0	11770	0	0	0	0	0	0	0	4	0	0	0	0	894	G	g	2680	6	4	0	0	2	g	2681	0	0	0
895	77	I	1ab	Nsp3	I77I	I	99.9575	0.00019814	0.00018197	0.00025474	-7.2768e-05	0.0428707	0.714336	0.0393721	0.055117	0	0	0	0	0	0	0	0	0	11771	0	0	0	1	0	0	0	0	0	4	895	I	a	2683	5	0	0	4	1	t	2684	0	0	0
896	78	D	1ab	Nsp3	D78D	D	99.9915	8.4918e-05	3.1845e-05	0.00050947	-0.00047762	0.0183733	0.0625061	0.00689016	0.110232	0	0	0	11775	0	0	0	1	0	0	0	0	0	0	0	0	0	0	0	0	896	D	g	2686	0	0	0	0	0	a	2687	1	0	0
897	79	L	1ab	Nsp3	L79L	L	100	0.00011323	0	0.00039632	-0.00039632	0.0244991	0	0	0.08575	0	0	0	0	0	0	0	0	0	0	11775	0	0	0	0	0	0	0	0	0	897	L	t	2689	1	0	1	0	0	t	2690	1	0	0
898	80	D	1ab	Nsp3	D80D	D	100	0	0	0	0	0	#DIV/0!	0	0	0	0	0	11776	0	0	0	0	0	0	0	0	0	0	0	0	0	0	0	0	898	D	g	2692	0	0	0	0	0	a	2693	0	0	0
899	81	E	1ab	Nsp3	E81E	E	99.9915	2.8306e-05	3.235e-05	0	3.235e-05	0.00612445	#DIV/0!	0.00699943	0	0	0	0	1	0	0	11775	0	0	0	0	0	0	0	0	0	0	0	0	0	899	E	g	2695	0	0	0	0	0	a	2696	0	0	0
900	82	W	1ab	Nsp3	W82W	W	99.9915	2.8306e-05	2.8306e-05	0	2.8306e-05	0.00612445	#DIV/0!	0.00612445	0	0	0	0	0	1	0	0	0	0	0	0	0	0	0	0	0	0	11775	0	0	900	W	t	2698	0	0	0	0	0	g	2699	0	0	0
901	83	S	1ab	Nsp3	S83S	S	100	0	0	0	0	0	#DIV/0!	0	0	0	0	0	0	0	0	0	0	0	0	0	0	0	0	0	11776	0	0	0	0	901	S	a	2701	0	0	0	0	0	g	2702	0	0	0
902	84	M	1ab	Nsp3	M84M	M	99.9321	0.00022645	0.00022647	0	0.00022647	0.048996	#DIV/0!	0.0490003	0	0	0	0	0	0	0	0	0	0	1	0	0	11768	0	0	0	0	0	0	7	902	M	a	2704	7	0	0	7	0	t	2705	0	0	0
903	85	A	1ab	Nsp3	A85A	A	99.6433	0.0016701	0.0017833	0.0014436	0.00033967	0.361352	1.23531	0.385845	0.312345	11734	0	0	0	0	0	0	0	0	0	0	0	0	0	0	1	2	0	0	39	903	A	g	2707	3	2	0	0	1	c	2708	39	0	0
904	86	T	1ab	Nsp3	T86T	T	99.983	0.00014153	8.4918e-05	0.00025476	-0.00016984	0.0306222	0.333325	0.0183733	0.0551213	1	0	0	0	0	0	0	0	0	1	0	0	0	0	0	0	11774	0	0	0	904	T	a	2710	1	0	0	1	0	c	2711	1	0	0
905	87	Y	1ab	Nsp3	Y87Y	Y	99.9745	0.00014153	9.9071e-05	0.0003963	-0.00029723	0.0306222	0.24999	0.0214356	0.0857457	0	0	0	0	0	0	0	0	3	0	0	0	0	0	0	0	0	0	11773	0	905	Y	t	2713	3	0	3	0	0	a	2714	0	0	0
906	88	Y	1ab	Nsp3	Y88Y	Y	100	0.00014153	0	0.00099072	-0.00099072	0.0306222	0	0	0.214358	0	0	0	0	0	0	0	0	0	0	0	0	0	0	0	0	0	0	11776	0	906	Y	t	2716	0	0	0	0	0	a	2717	0	0	0
907	89	L	1ab	Nsp3	L89L	L	100	0	0	0	0	0	#DIV/0!	0	0	0	0	0	0	0	0	0	0	0	0	11776	0	0	0	0	0	0	0	0	0	907	L	t	2719	0	0	0	0	0	t	2720	0	0	0
908	90	F	1ab	Nsp3	F90F	F	99.983	5.6612e-05	6.369e-05	0	6.369e-05	0.0122489	#DIV/0!	0.0137803	0	0	0	0	0	0	0	0	0	0	0	2	0	0	11774	0	0	0	0	0	0	908	F	t	2722	2	0	2	0	0	t	2723	0	0	0
909	91	D	1ab	Nsp3	D91D	D	100	2.8306e-05	0	0.00025476	-0.00025476	0.00612445	0	0	0.0551213	0	0	0	11776	0	0	0	0	0	0	0	0	0	0	0	0	0	0	0	0	909	D	g	2725	0	0	0	0	0	a	2726	0	0	0
910	92	E	1ab	Nsp3	E92E	E	100	0	0	0	0	0	#DIV/0!	0	0	0	0	0	0	0	0	11776	0	0	0	0	0	0	0	0	0	0	0	0	0	910	E	g	2728	0	0	0	0	0	a	2729	0	0	0
911	93	S	1ab	Nsp3	S93S	S	99.949	0.00019814	0.00025474	8.493e-05	0.00016981	0.0428707	2.99941	0.055117	0.0183759	1	0	0	0	0	0	0	0	0	0	0	0	0	5	0	11770	0	0	0	0	911	S	t	2731	1	0	0	1	0	c	2732	5	0	0
912	94	G	1ab	Nsp3	G94G	G	100	2.8306e-05	0	8.4918e-05	-8.4918e-05	0.00612445	0	0	0.0183733	0	0	0	0	0	0	0	11776	0	0	0	0	0	0	0	0	0	0	0	0	912	G	g	2734	0	0	0	0	0	g	2735	0	0	0
913	95	E	1ab	Nsp3	E95E	E	99.6688	0.0011039	0.0012616	0	0.0012616	0.238846	#DIV/0!	0.272967	0	0	0	0	39	0	0	11737	0	0	0	0	0	0	0	0	0	0	0	0	0	913	E	g	2737	0	0	0	0	0	a	2738	0	0	0
914	96	F	1ab	Nsp3	F96F	F	100	0	0	0	0	0	#DIV/0!	0	0	0	0	0	0	0	0	0	0	0	0	0	0	0	11776	0	0	0	0	0	0	914	F	t	2740	0	0	0	0	0	t	2741	0	0	0
915	97	K	1ab	Nsp3	K97K	K	100	0	0	0	0	0	#DIV/0!	0	0	0	0	0	0	0	0	0	0	0	0	0	11776	0	0	0	0	0	0	0	0	915	K	a	2743	0	0	0	0	0	a	2744	0	0	0
916	98	L	1ab	Nsp3	L98L	L	99.9915	5.6612e-05	3.7742e-05	0.00011322	-7.5482e-05	0.0122489	0.333351	0.00816607	0.0244969	0	0	0	0	0	0	0	0	0	0	11775	0	0	1	0	0	0	0	0	0	916	M	t	2746	1	0	1	0	0	t	2747	0	0	0
917	99	A	1ab	Nsp3	A99A	A	99.983	5.6612e-05	8.4918e-05	0	8.4918e-05	0.0122489	#DIV/0!	0.0183733	0	11774	0	0	0	0	0	0	0	0	0	0	0	0	0	0	2	0	0	0	0	917	A	g	2749	2	0	0	0	2	c	2750	0	0	0
918	100	S	1ab	Nsp3	S100S	S	100	0	0	0	0	0	#DIV/0!	0	0	0	0	0	0	0	0	0	0	0	0	0	0	0	0	0	11776	0	0	0	0	918	S	t	2752	0	0	0	0	0	c	2753	0	0	0
919	101	H	1ab	Nsp3	H101H	H	99.949	0.00016984	0.00019107	0	0.00019107	0.0367475	#DIV/0!	0.041341	0	0	0	0	0	0	0	0	0	11770	0	0	0	0	0	0	0	0	0	6	0	919	H	c	2755	6	0	0	0	6	a	2756	0	0	0
920	102	M	1ab	Nsp3	M102M	M	99.9745	8.4918e-05	8.4921e-05	0	8.4921e-05	0.0183733	#DIV/0!	0.018374	0	0	0	0	0	0	0	0	0	0	3	0	0	11773	0	0	0	0	0	0	0	920	M	a	2758	0	0	0	0	0	t	2759	0	0	0
921	103	Y	1ab	Nsp3	Y103Y	Y	100	2.8306e-05	0	0.00019814	-0.00019814	0.00612445	0	0	0.0428707	0	0	0	0	0	0	0	0	0	0	0	0	0	0	0	0	0	0	11776	0	921	Y	t	2761	0	0	0	0	0	a	2762	0	0	0
922	104	C	1ab	Nsp3	C104C	C	100	0	0	0	0	0	#DIV/0!	0	0	0	0	0	0	11776	0	0	0	0	0	0	0	0	0	0	0	0	0	0	0	922	C	t	2764	0	0	0	0	0	g	2765	0	0	0
923	105	S	1ab	Nsp3	S105S	S	100	8.4918e-05	0	0.00025475	-0.00025475	0.0183733	0	0	0.0551192	0	0	0	0	0	0	0	0	0	0	0	0	0	0	0	11776	0	0	0	0	923	S	t	2767	0	0	0	0	0	c	2768	0	0	0
924	106	F	1ab	Nsp3	F106F	F	100	0.31366	0	2.8229	-2.8229	67.8653	0	0	610.779	0	0	0	0	0	0	0	0	0	0	0	0	0	11776	0	0	0	0	0	0	924	F	t	2770	0	0	0	0	0	t	2771	0	0	0
925	107	Y	1ab	Nsp3	Y107Y	Y	99.9575	0.00036798	0.00016512	0.0015852	-0.0014201	0.0796182	0.104164	0.0357263	0.342983	0	0	1	0	0	0	0	0	4	0	0	0	0	0	0	0	0	0	11771	0	925	Y	t	2773	5	1	4	0	0	a	2774	0	0	0
926	108	P	1ab	Nsp3	P108P	P	99.9321	0.00028306	0.00033967	0.00016984	0.00016983	0.0612445	1.99994	0.0734929	0.0367475	0	0	0	0	0	0	0	0	1	0	2	0	0	0	11768	4	1	0	0	0	926	P	c	2776	5	1	0	0	4	c	2777	3	1	0
927	109	P	1ab	Nsp3	P109P	P	99.8047	0.00076427	0.00097672	0.00033957	0.00063715	0.165362	2.87634	0.211329	0.0734713	0	0	0	0	0	0	0	0	0	0	21	0	0	0	11753	2	0	0	0	0	927	P	c	2779	2	0	0	0	2	c	2780	21	0	0
928	110	D	1ab	Nsp3	D110D	D	99.6433	0.0013304	0.0013375	0.0012733	6.4178e-05	0.287853	1.05042	0.289389	0.275498	1	0	4	11734	0	0	20	0	0	0	0	0	0	0	0	0	0	0	17	0	928	D	g	2782	21	4	0	0	17	a	2783	1	0	1
929	111	E	1ab	Nsp3	E111E	E	99.966	0.00011322	0.0001294	0	0.0001294	0.0244969	#DIV/0!	0.0279977	0	0	0	0	2	0	0	11772	0	0	0	0	1	0	0	0	0	0	0	0	1	929	E	g	2785	1	1	0	0	0	a	2786	1	0	0
930	112	D	1ab	Nsp3	D112D	D	99.983	0.00016984	6.3689e-05	0.001019	-0.00095533	0.0367475	0.0625015	0.0137801	0.220477	0	0	1	11774	0	0	1	0	0	0	0	0	0	0	0	0	0	0	0	0	930	D	g	2788	1	1	0	0	0	a	2789	0	0	0
931	113	E	1ab	Nsp3	E113E	E	99.9575	0.00025476	0.00016176	0.00090549	-0.00074374	0.0551213	0.178644	0.0349993	0.195917	0	0	0	1	0	0	11771	4	0	0	0	0	0	0	0	0	0	0	0	0	931	E	g	2791	0	0	0	0	0	a	2792	4	0	0
932	114	E	1ab	Nsp3	E114E	E	100	2.8306e-05	0	0.00022645	-0.00022645	0.00612445	0	0	0.048996	0	0	0	0	0	0	11776	0	0	0	0	0	0	0	0	0	0	0	0	0	932	E	g	2794	0	0	0	0	0	a	2795	0	0	0
933	115	E	1ab	Nsp3	E115E	E	100	2.8306e-05	0	0.00022645	-0.00022645	0.00612445	0	0	0.048996	0	0	0	0	0	0	11776	0	0	0	0	0	0	0	0	0	0	0	0	0	933	E	g	2797	0	0	0	0	0	a	2798	0	0	0
934	116	G	1ab	Nsp3	G116G	G	99.966	0.00014153	0.00016983	8.4925e-05	8.4906e-05	0.0306222	1.99976	0.0367454	0.0183749	0	0	0	0	2	0	0	11772	0	0	0	0	0	0	0	1	0	0	0	1	934	G	g	2800	3	1	0	0	2	g	2801	1	0	0
935	117	D	1ab	Nsp3	D117D	D	99.983	5.6612e-05	6.369e-05	0	6.369e-05	0.0122489	#DIV/0!	0.0137803	0	0	0	1	11774	0	0	0	1	0	0	0	0	0	0	0	0	0	0	0	0	935	D	g	2803	1	1	0	0	0	a	2804	1	0	0
936	118	C	1ab	Nsp3	C118C	C	100	2.8306e-05	0	0.00022645	-0.00022645	0.00612445	0	0	0.048996	0	0	0	0	11776	0	0	0	0	0	0	0	0	0	0	0	0	0	0	0	936	C	t	2806	0	0	0	0	0	g	2807	0	0	0
937	119	E	1ab	Nsp3	E119E	E	99.9915	2.8306e-05	3.235e-05	0	3.235e-05	0.00612445	#DIV/0!	0.00699943	0	0	0	0	1	0	0	11775	0	0	0	0	0	0	0	0	0	0	0	0	0	937	E	g	2809	0	0	0	0	0	a	2810	0	0	0
938	120	E	1ab	Nsp3	E120E	E	99.9915	2.8306e-05	3.235e-05	0	3.235e-05	0.00612445	#DIV/0!	0.00699943	0	0	0	0	0	0	0	11775	1	0	0	0	0	0	0	0	0	0	0	0	0	938	E	g	2812	0	0	0	0	0	a	2813	1	0	0
939	121	E	1ab	Nsp3	E121E	E	99.9575	0.00014153	0.00016176	0	0.00016176	0.0306222	#DIV/0!	0.0349993	0	0	0	0	0	0	0	11771	1	0	0	0	0	0	0	0	0	0	0	0	4	939	E	g	2815	0	0	0	0	0	a	2816	5	0	0
940	122	E	1ab	Nsp3	E122E	E	99.9321	0.00022645	0.0002588	0	0.0002588	0.048996	#DIV/0!	0.0559954	0	0	0	0	6	0	0	11768	2	0	0	0	0	0	0	0	0	0	0	0	0	940	E	g	2818	0	0	0	0	0	a	2819	2	0	0
941	123	F	1ab	Nsp3	F123F	F	99.9745	8.4918e-05	9.5536e-05	0	9.5536e-05	0.0183733	#DIV/0!	0.0206707	0	0	0	0	0	0	0	0	0	0	0	3	0	0	11773	0	0	0	0	0	0	941	F	t	2821	3	0	3	0	0	t	2822	0	0	0
942	124	E	1ab	Nsp3	E124E	E	99.966	0.00011323	0.00012941	0	0.00012941	0.0244991	#DIV/0!	0.0279999	0	0	0	0	1	0	0	11771	1	0	0	0	2	0	0	0	0	0	0	0	0	942	E	g	2824	3	2	0	0	1	a	2825	1	0	0
943	125	P	1ab	Nsp3	P125P	P	99.9575	0.00028306	0.0002123	0.00042456	-0.00021226	0.0612445	0.500047	0.0459344	0.0918602	0	0	0	0	0	0	0	0	0	0	4	0	0	0	11771	1	0	0	0	0	943	P	c	2827	1	0	0	0	1	c	2828	4	0	0
944	126	S	1ab	Nsp3	S126S	S	98.6923	0.0044441	0.007616	0.00019858	0.0074174	0.961551	38.3523	1.64784	0.0429659	3	0	0	0	0	0	0	0	0	0	148	0	0	0	3	11622	0	0	0	0	944	S	t	2830	6	0	3	3	0	c	2831	148	0	0
945	127	T	1ab	Nsp3	T127T	T	99.9321	0.0004812	0.00033965	0.00076439	-0.00042474	0.104115	0.444341	0.0734886	0.165388	0	0	3	0	0	0	0	0	0	5	0	0	0	0	0	0	11768	0	0	0	945	T	a	2833	0	0	0	0	0	c	2834	8	3	0
946	128	Q	1ab	Nsp3	Q128Q	Q	100	2.8306e-05	0	0.00022645	-0.00022645	0.00612445	0	0	0.048996	0	0	0	0	0	11776	0	0	0	0	0	0	0	0	0	0	0	0	0	0	946	Q	c	2836	0	0	0	0	0	a	2837	0	0	0
947	129	Y	1ab	Nsp3	Y129Y	Y	100	5.6612e-05	0	0.00039629	-0.00039629	0.0122489	0	0	0.0857436	0	0	0	0	0	0	0	0	0	0	0	0	0	0	0	0	0	0	11776	0	947	Y	t	2839	0	0	0	0	0	a	2840	0	0	0
948	130	E	1ab	Nsp3	E130E	E	99.9915	2.8306e-05	3.235e-05	0	3.235e-05	0.00612445	#DIV/0!	0.00699943	0	0	0	0	1	0	0	11775	0	0	0	0	0	0	0	0	0	0	0	0	0	948	E	g	2842	0	0	0	0	0	a	2843	0	0	0
949	131	Y	1ab	Nsp3	Y131Y	Y	100	0	0	0	0	0	#DIV/0!	0	0	0	0	0	0	0	0	0	0	0	0	0	0	0	0	0	0	0	0	11776	0	949	Y	t	2845	0	0	0	0	0	a	2846	0	0	0
950	132	G	1ab	Nsp3	G132G	G	99.9915	2.8306e-05	4.2459e-05	0	4.2459e-05	0.00612445	#DIV/0!	0.00918667	0	0	0	0	1	0	0	0	11775	0	0	0	0	0	0	0	0	0	0	0	0	950	G	g	2848	0	0	0	0	0	g	2849	1	1	0
951	133	T	1ab	Nsp3	T133T	T	99.7452	0.0009058	0.0012735	0.00016991	0.0011036	0.195984	7.49514	0.275542	0.0367627	0	0	0	0	0	0	0	0	0	30	0	0	0	0	0	0	11746	0	0	0	951	T	a	2851	0	0	0	0	0	c	2852	30	0	0
952	134	E	1ab	Nsp3	E134E	E	99.9745	8.4918e-05	9.7052e-05	0	9.7052e-05	0.0183733	#DIV/0!	0.0209987	0	0	0	0	1	0	0	11773	1	0	0	0	0	0	0	0	0	0	0	0	1	952	E	g	2854	0	0	0	0	0	a	2855	2	0	0
953	135	D	1ab	Nsp3	D135D	D	99.8387	0.00056612	0.00060505	0.00025474	0.00035031	0.122489	2.37517	0.130912	0.055117	0	0	12	11757	0	0	0	0	0	0	0	0	0	0	0	0	0	0	7	0	953	D	g	2857	19	12	0	0	7	a	2858	0	0	0
954	136	D	1ab	Nsp3	D136D	D	99.983	5.6612e-05	6.369e-05	0	6.369e-05	0.0122489	#DIV/0!	0.0137803	0	0	0	0	11774	0	0	1	1	0	0	0	0	0	0	0	0	0	0	0	0	954	D	g	2860	0	0	0	0	0	a	2861	1	0	0
955	137	Y	1ab	Nsp3	Y137Y	Y	100	0.00019814	0	0.001387	-0.001387	0.0428707	0	0	0.300099	0	0	0	0	0	0	0	0	0	0	0	0	0	0	0	0	0	0	11776	0	955	Y	t	2863	0	0	0	0	0	a	2864	0	0	0
956	138	Q	1ab	Nsp3	Q138Q	Q	99.966	0.00014153	0.00012941	0.00022633	-9.6925e-05	0.0306222	0.571776	0.0279999	0.04897	0	4	0	0	0	11772	0	0	0	0	0	0	0	0	0	0	0	0	0	0	956	Q	c	2866	0	0	0	0	0	a	2867	4	0	0
957	139	G	1ab	Nsp3	G139G	G	99.9915	2.8306e-05	4.2459e-05	0	4.2459e-05	0.00612445	#DIV/0!	0.00918667	0	0	0	0	0	1	0	0	11775	0	0	0	0	0	0	0	0	0	0	0	0	957	G	g	2869	1	0	0	0	1	g	2870	0	0	0
958	140	K	1ab	Nsp3	K140K	K	99.9406	0.00019814	0.00022646	0	0.00022646	0.0428707	#DIV/0!	0.0489982	0	0	7	0	0	0	0	0	0	0	0	0	11769	0	0	0	0	0	0	0	0	958	K	a	2872	0	0	0	0	0	a	2873	7	0	0
959	141	P	1ab	Nsp3	P141P	P	97.9025	0.0070199	0.010487	8.4918e-05	0.010403	1.51887	123.496	2.26903	0.0183733	0	0	0	0	0	0	0	0	0	0	0	0	0	0	11529	247	0	0	0	0	959	P	c	2875	247	0	0	0	247	c	2876	0	0	0
960	142	L	1ab	Nsp3	L142L	L	99.9915	5.6612e-05	3.7742e-05	0.00011322	-7.548e-05	0.0122489	0.333351	0.00816607	0.0244969	0	0	0	0	0	0	0	0	0	0	11775	0	0	0	0	0	0	0	0	1	960	M	t	2878	1	0	0	1	0	t	2879	0	0	0
961	143	E	1ab	Nsp3	E143E	E	99.9915	2.8306e-05	3.235e-05	0	3.235e-05	0.00612445	#DIV/0!	0.00699943	0	0	0	0	0	0	0	11775	0	0	0	0	1	0	0	0	0	0	0	0	0	961	E	g	2881	1	1	0	0	0	a	2882	0	0	0
962	144	F	1ab	Nsp3	F144F	F	99.9915	2.8306e-05	3.1845e-05	0	3.1845e-05	0.00612445	#DIV/0!	0.00689016	0	0	0	0	0	0	0	0	0	0	0	1	0	0	11775	0	0	0	0	0	0	962	F	t	2884	1	0	1	0	0	t	2885	0	0	0
963	145	G	1ab	Nsp3	G145G	G	99.9321	0.00028306	0.00033965	0.00016987	0.00016978	0.0612445	1.99947	0.0734886	0.036754	0	1	0	0	7	0	0	11768	0	0	0	0	0	0	0	0	0	0	0	0	963	G	g	2887	8	0	1	0	7	g	2888	0	0	0
964	146	A	1ab	Nsp3	A146A	A	99.8896	0.00039629	0.00055197	8.4918e-05	0.00046705	0.0857436	6.50004	0.119427	0.0183733	11763	0	0	0	0	0	0	0	0	0	0	0	0	0	0	4	0	0	0	9	964	A	g	2890	4	0	0	0	4	c	2891	9	0	0
965	147	T	1ab	Nsp3	T147T	T	99.966	0.00014153	0.00016983	8.4926e-05	8.4904e-05	0.0306222	1.99974	0.0367454	0.0183751	0	0	2	0	0	0	0	0	0	2	0	0	0	0	0	0	11772	0	0	0	965	T	a	2893	0	0	0	0	0	c	2894	4	2	0
966	148	S	1ab	Nsp3	S148S	S	99.983	8.4918e-05	8.4916e-05	8.4923e-05	-7.2114e-09	0.0183733	0.999918	0.0183729	0.0183744	0	0	0	0	0	0	0	0	0	0	0	0	0	2	0	11774	0	0	0	0	966	S	t	2896	0	0	0	0	0	c	2897	2	0	0
967	149	A	1ab	Nsp3	A149A	A	99.6688	0.0011889	0.0016559	0.00025476	0.0014012	0.257237	6.49984	0.35828	0.0551213	11737	0	0	0	0	0	0	0	0	0	0	0	0	0	0	0	0	0	0	39	967	A	g	2899	0	0	0	0	0	c	2900	39	0	0
968	150	A	1ab	Nsp3	A150A	A	99.9575	0.00019814	0.00021229	0.00016984	4.2451e-05	0.0428707	1.24994	0.0459323	0.0367475	11771	0	0	1	0	0	0	0	0	0	0	0	0	0	0	0	2	0	0	2	968	A	g	2902	2	2	0	0	0	c	2903	3	1	0
969	151	L	1ab	Nsp3	L151L	L	99.983	0.00011322	8.4917e-05	0.00016984	-8.4924e-05	0.0244969	0.499982	0.0183731	0.0367475	0	0	0	0	0	0	0	0	0	1	11774	0	0	1	0	0	0	0	0	0	969	L	c	2905	2	1	0	0	1	t	2906	0	0	0
970	152	Q	1ab	Nsp3	Q152Q	Q	99.9915	2.8306e-05	3.235e-05	0	3.235e-05	0.00612445	#DIV/0!	0.00699943	0	0	0	0	0	0	11775	0	0	1	0	0	0	0	0	0	0	0	0	0	0	970	Q	c	2908	0	0	0	0	0	a	2909	0	0	0
971	153	P	1ab	Nsp3	P153P	P	99.2103	0.0026608	0.0039487	8.4918e-05	0.0038638	0.575706	46.5002	0.854363	0.0183733	0	0	0	0	0	0	0	0	0	0	83	0	0	0	11683	10	0	0	0	0	971	P	c	2911	10	0	0	0	10	c	2912	83	0	0
972	154	E	1ab	Nsp3	E154E	E	100	0	0	0	0	0	#DIV/0!	0	0	0	0	0	0	0	0	11776	0	0	0	0	0	0	0	0	0	0	0	0	0	972	E	g	2914	0	0	0	0	0	a	2915	0	0	0
973	155	E	1ab	Nsp3	E155E	E	100	0	0	0	0	0	#DIV/0!	0	0	0	0	0	0	0	0	11776	0	0	0	0	0	0	0	0	0	0	0	0	0	973	E	g	2917	0	0	0	0	0	a	2918	0	0	0
974	156	E	1ab	Nsp3	E156E	E	99.9745	8.4918e-05	9.7052e-05	0	9.7052e-05	0.0183733	#DIV/0!	0.0209987	0	0	0	0	1	0	0	11773	2	0	0	0	0	0	0	0	0	0	0	0	0	974	E	g	2920	0	0	0	0	0	a	2921	2	0	0
975	157	Q	1ab	Nsp3	Q157Q	Q	100	0	0	0	0	0	#DIV/0!	0	0	0	0	0	0	0	11776	0	0	0	0	0	0	0	0	0	0	0	0	0	0	975	Q	c	2923	0	0	0	0	0	a	2924	0	0	0
976	158	E	1ab	Nsp3	E158E	E	100	5.6612e-05	0	0.0004529	-0.0004529	0.0122489	0	0	0.097992	0	0	0	0	0	0	11776	0	0	0	0	0	0	0	0	0	0	0	0	0	976	E	g	2926	0	0	0	0	0	a	2927	0	0	0
977	159	E	1ab	Nsp3	E159E	E	100	0	0	0	0	0	#DIV/0!	0	0	0	0	0	0	0	0	11776	0	0	0	0	0	0	0	0	0	0	0	0	0	977	E	g	2929	0	0	0	0	0	a	2930	0	0	0
978	160	D	1ab	Nsp3	D160D	D	100	2.8306e-05	0	0.00025476	-0.00025476	0.00612445	0	0	0.0551213	0	0	0	11776	0	0	0	0	0	0	0	0	0	0	0	0	0	0	0	0	978	D	g	2932	0	0	0	0	0	a	2933	0	0	0
979	161	W	1ab	Nsp3	W161W	W	100	0	0	0	0	0	#DIV/0!	0	0	0	0	0	0	0	0	0	0	0	0	0	0	0	0	0	0	0	11776	0	0	979	W	t	2935	0	0	0	0	0	g	2936	0	0	0
980	162	L	1ab	Nsp3	L162L	L	100	5.6612e-05	0	0.00019815	-0.00019815	0.0122489	0	0	0.0428729	0	0	0	0	0	0	0	0	0	0	11776	0	0	0	0	0	0	0	0	0	980	L	t	2938	0	0	0	0	0	t	2939	0	0	0
981	163	D	1ab	Nsp3	D163D	D	99.949	0.00016984	0.00019107	0	0.00019107	0.0367475	#DIV/0!	0.041341	0	0	0	0	11770	0	0	0	1	0	0	0	0	0	0	0	0	0	0	3	2	981	D	g	2941	3	0	0	0	3	a	2942	3	0	0
982	164	D	1ab	Nsp3	D164D	D	99.9745	8.4918e-05	9.5536e-05	0	9.5536e-05	0.0183733	#DIV/0!	0.0206707	0	0	0	0	11773	0	0	0	3	0	0	0	0	0	0	0	0	0	0	0	0	982	D	g	2944	0	0	0	0	0	a	2945	3	0	0
983	165	D	1ab	Nsp3	D165D	D	99.983	8.4918e-05	6.369e-05	0.00025473	-0.00019104	0.0183733	0.250029	0.0137803	0.0551148	0	0	1	11774	0	0	0	1	0	0	0	0	0	0	0	0	0	0	0	0	983	D	g	2947	1	1	0	0	0	a	2948	1	0	0
984	166	S	1ab	Nsp3	S166S	S	99.9406	0.00022645	0.00022293	0.00025461	-3.1689e-05	0.048996	0.875574	0.0482344	0.0550889	0	0	0	0	0	0	0	6	0	1	0	0	0	0	0	11769	0	0	0	0	984	S	a	2950	6	0	0	6	0	g	2951	1	0	0
985	167	Q	1ab	Nsp3	Q167Q	Q	99.9915	2.8306e-05	3.235e-05	0	3.235e-05	0.00612445	#DIV/0!	0.00699943	0	0	0	0	0	0	11775	0	0	0	0	1	0	0	0	0	0	0	0	0	0	985	Q	c	2953	0	0	0	0	0	a	2954	1	0	0
986	168	Q	1ab	Nsp3	Q168Q	Q	100	0	0	0	0	0	#DIV/0!	0	0	0	0	0	0	0	11776	0	0	0	0	0	0	0	0	0	0	0	0	0	0	986	Q	c	2956	0	0	0	0	0	a	2957	0	0	0
987	169	T	1ab	Nsp3	T169T	T	99.9915	2.8306e-05	4.2459e-05	0	4.2459e-05	0.00612445	#DIV/0!	0.00918667	0	0	0	0	0	0	0	0	0	0	1	0	0	0	0	0	0	11775	0	0	0	987	T	a	2959	0	0	0	0	0	c	2960	1	0	0
988	170	V	1ab	Nsp3	V170V	V	99.966	0.00011322	0.00016983	0	0.00016983	0.0244969	#DIV/0!	0.0367454	0	1	0	0	0	0	0	0	0	0	3	0	0	0	0	0	0	0	0	0	11772	988	V	g	2962	3	3	0	0	0	t	2963	1	0	1
989	171	G	1ab	Nsp3	G171G	G	99.8556	0.0004812	0.00072176	0	0.00072176	0.104115	#DIV/0!	0.156164	0	0	0	0	1	1	0	0	11759	0	0	0	0	0	0	0	3	0	0	0	12	989	G	g	2965	4	3	0	0	1	g	2966	13	1	0
990	172	Q	1ab	Nsp3	Q172Q	Q	99.9915	2.8306e-05	3.235e-05	0	3.235e-05	0.00612445	#DIV/0!	0.00699943	0	0	0	0	0	0	11775	0	0	0	0	1	0	0	0	0	0	0	0	0	0	990	Q	c	2968	0	0	0	0	0	a	2969	1	0	0
991	173	Q	1ab	Nsp3	Q173Q	Q	99.983	8.4918e-05	6.4701e-05	0.00022642	-0.00016172	0.0183733	0.285757	0.0139991	0.0489895	0	1	0	0	0	11774	0	0	0	0	0	1	0	0	0	0	0	0	0	0	991	Q	c	2971	1	1	0	0	0	a	2972	1	0	0
992	174	D	1ab	Nsp3	D174D	D	99.949	0.00042459	0.00019107	0.0022923	-0.0021013	0.0918667	0.083353	0.041341	0.495975	0	0	0	11770	0	0	0	2	0	0	0	0	0	0	0	0	0	0	4	0	992	D	g	2974	4	0	0	0	4	a	2975	2	0	0
993	175	G	1ab	Nsp3	G175G	G	99.8556	0.00053782	0.00072163	0.00016992	0.00055171	0.116366	4.24688	0.156136	0.0367649	0	0	0	7	0	0	0	11759	0	0	0	0	0	0	0	10	0	0	0	0	993	G	g	2977	10	10	0	0	0	g	2978	7	7	0
994	176	S	1ab	Nsp3	S176S	S	99.9915	2.8306e-05	3.1844e-05	0	3.1844e-05	0.00612445	#DIV/0!	0.00688995	0	0	0	1	0	0	0	0	0	0	0	0	0	0	0	0	11775	0	0	0	0	994	S	a	2980	0	0	0	0	0	g	2981	1	1	0
995	177	E	1ab	Nsp3	E177E	E	99.8726	0.0004529	0.00048525	0.00022643	0.00025883	0.097992	2.14305	0.104991	0.0489917	2	0	0	13	0	0	11761	0	0	0	0	0	0	0	0	0	0	0	0	0	995	E	g	2983	0	0	0	0	0	a	2984	2	0	2
996	178	D	1ab	Nsp3	D178D	D	99.949	0.00025476	0.00019107	0.00076422	-0.00057316	0.0551213	0.25002	0.041341	0.165351	0	0	0	11770	0	0	0	0	0	0	0	0	0	0	0	0	0	0	6	0	996	D	g	2986	6	0	0	0	6	a	2987	0	0	0
997	179	N	1ab	Nsp3	N179N	N	99.983	0.00028306	6.369e-05	0.0020379	-0.0019742	0.0612445	0.0312528	0.0137803	0.440932	0	0	11774	0	0	0	0	0	0	0	0	0	0	0	0	1	1	0	0	0	997	N	a	2989	0	0	0	0	0	a	2990	2	0	1
998	180	Q	1ab	Nsp3	Q180Q	Q	99.5245	0.0016135	0.0018115	0.00022652	0.001585	0.349106	7.99709	0.391946	0.0490112	0	0	0	0	0	11720	0	0	56	0	0	0	0	0	0	0	0	0	0	0	998	Q	c	2992	0	0	0	0	0	a	2993	0	0	0
999	181	T	1ab	Nsp3	T181T	T	99.8811	0.0004529	0.00059437	0.00016987	0.0004245	0.097992	3.49897	0.128601	0.036754	0	0	0	0	0	0	0	0	0	14	0	0	0	0	0	0	11762	0	0	0	999	T	a	2995	0	0	0	0	0	c	2996	14	0	0
1000	182	T	1ab	Nsp3	T182T	T	99.9321	0.00022645	0.00033965	0	0.00033965	0.048996	#DIV/0!	0.0734886	0	0	0	1	0	0	0	0	0	0	7	0	0	0	0	0	0	11768	0	0	0	1000	T	a	2998	0	0	0	0	0	c	2999	8	1	0
1001	183	T	1ab	Nsp3	T183T	T	76.5031	0.078351	0.11523	8.8381e-05	0.11514	16.9525	1303.79	24.9318	0.0191226	0	0	0	0	0	0	0	0	0	2766	0	0	0	0	0	1	9009	0	0	0	1001	T	a	3001	0	0	0	0	0	c	3002	2767	0	0
1002	184	I	1ab	Nsp3	I184I	I	99.966	0.00022645	0.00014558	0.00050947	-0.00036389	0.048996	0.285748	0.0314985	0.110232	0	0	0	0	0	0	0	0	0	11772	0	0	0	0	0	0	4	0	0	0	1002	I	a	3004	0	0	0	0	0	t	3005	4	0	4
1003	185	Q	1ab	Nsp3	Q185Q	Q	100	0	0	0	0	0	#DIV/0!	0	0	0	0	0	0	0	11776	0	0	0	0	0	0	0	0	0	0	0	0	0	0	1003	Q	c	3007	0	0	0	0	0	a	3008	0	0	0
1004	186	T	1ab	Nsp3	T186T	T	99.9745	8.4918e-05	0.00012738	0	0.00012738	0.0183733	#DIV/0!	0.0275607	0	1	0	0	0	0	0	0	0	0	2	0	0	0	0	0	0	11773	0	0	0	1004	T	a	3010	1	0	0	1	0	c	3011	2	0	0
1005	187	I	1ab	Nsp3	I187I	I	99.9915	5.6612e-05	3.6394e-05	0.00012738	-9.0981e-05	0.0122489	0.285712	0.00787441	0.0275607	0	0	0	0	0	0	0	0	0	11775	0	0	0	0	0	0	0	0	0	1	1005	I	a	3013	1	0	0	1	0	t	3014	0	0	0
1006	188	V	1ab	Nsp3	V188V	V	99.966	0.00014153	0.00016983	8.4924e-05	8.4906e-05	0.0306222	1.99979	0.0367454	0.0183746	1	0	0	0	0	0	0	0	0	1	0	0	0	2	0	0	0	0	0	11772	1006	V	g	3016	3	1	0	0	2	t	3017	1	0	1
1007	189	E	1ab	Nsp3	E189E	E	99.9915	2.8306e-05	3.235e-05	0	3.235e-05	0.00612445	#DIV/0!	0.00699943	0	0	0	0	1	0	0	11775	0	0	0	0	0	0	0	0	0	0	0	0	0	1007	E	g	3019	0	0	0	0	0	a	3020	0	0	0
1008	190	V	1ab	Nsp3	V190V	V	99.983	5.6612e-05	8.4917e-05	0	8.4917e-05	0.0122489	#DIV/0!	0.0183731	0	0	0	0	0	0	0	0	0	0	1	0	0	0	1	0	0	0	0	0	11774	1008	V	g	3022	2	1	0	0	1	t	3023	0	0	0
1009	191	Q	1ab	Nsp3	Q191Q	Q	99.949	0.00016984	0.00019412	0	0.00019412	0.0367475	#DIV/0!	0.0420009	0	0	6	0	0	0	11770	0	0	0	0	0	0	0	0	0	0	0	0	0	0	1009	Q	c	3025	0	0	0	0	0	a	3026	6	0	0
1010	192	P	1ab	Nsp3	P192P	P	99.949	0.00028306	0.00025476	0.00033967	-8.4918e-05	0.0612445	0.750022	0.0551213	0.0734929	0	0	0	0	0	0	0	0	0	0	4	0	0	0	11770	2	0	0	0	0	1010	P	c	3028	2	0	0	0	2	c	3029	4	0	0
1011	193	Q	1ab	Nsp3	Q193Q	Q	99.9915	2.8306e-05	3.235e-05	0	3.235e-05	0.00612445	#DIV/0!	0.00699943	0	0	0	0	0	0	11775	0	0	1	0	0	0	0	0	0	0	0	0	0	0	1011	Q	c	3031	0	0	0	0	0	a	3032	0	0	0
1012	194	L	1ab	Nsp3	L194L	L	100	2.8306e-05	0	9.9072e-05	-9.9072e-05	0.00612445	0	0	0.0214358	0	0	0	0	0	0	0	0	0	0	11776	0	0	0	0	0	0	0	0	0	1012	L	t	3034	0	0	0	0	0	t	3035	0	0	0
1013	195	E	1ab	Nsp3	E195E	E	99.9066	0.00031137	0.00035585	0	0.00035585	0.0673698	#DIV/0!	0.0769937	0	0	0	0	2	0	0	11765	0	0	0	0	9	0	0	0	0	0	0	0	0	1013	E	g	3037	9	9	0	0	0	a	3038	0	0	0
1014	196	M	1ab	Nsp3	M196M	M	99.9575	0.00014153	0.00014154	0	0.00014154	0.0306222	#DIV/0!	0.0306244	0	0	0	0	0	0	0	0	0	0	5	0	0	11771	0	0	0	0	0	0	0	1014	M	a	3040	0	0	0	0	0	t	3041	0	0	0
1015	197	E	1ab	Nsp3	E197E	E	99.966	0.00011322	0.0001294	0	0.0001294	0.0244969	#DIV/0!	0.0279977	0	0	0	0	0	0	0	11772	1	0	0	0	3	0	0	0	0	0	0	0	0	1015	E	g	3043	3	3	0	0	0	a	3044	1	0	0
1016	198	L	1ab	Nsp3	L198L	L	99.983	5.6612e-05	8.4916e-05	0	8.4916e-05	0.0122489	#DIV/0!	0.0183729	0	0	0	0	0	0	0	0	0	0	0	11774	0	0	2	0	0	0	0	0	0	1016	L	c	3046	2	0	0	0	2	t	3047	0	0	0
1017	199	T	1ab	Nsp3	T199T	T	99.9575	0.00016984	0.00021229	8.4925e-05	0.00012736	0.0367475	2.49974	0.0459323	0.0183749	0	0	0	0	0	0	0	0	0	4	0	1	0	0	0	0	11771	0	0	0	1017	T	a	3049	0	0	0	0	0	c	3050	5	1	0
1018	200	P	1ab	Nsp3	P200P	P	99.9745	0.00011322	0.00012738	8.4916e-05	4.2463e-05	0.0244969	1.50007	0.0275607	0.0183729	0	0	0	0	0	0	0	0	0	0	0	0	0	0	11773	3	0	0	0	0	1018	P	c	3052	3	0	0	0	3	c	3053	0	0	0
1019	201	V	1ab	Nsp3	V201V	V	100	0	0	0	0	0	#DIV/0!	0	0	0	0	0	0	0	0	0	0	0	0	0	0	0	0	0	0	0	0	0	11776	1019	V	g	3055	0	0	0	0	0	t	3056	0	0	0
1020	202	V	1ab	Nsp3	V202V	V	99.983	5.6612e-05	8.4917e-05	0	8.4917e-05	0.0122489	#DIV/0!	0.0183731	0	0	0	0	0	0	0	0	0	0	1	0	0	0	1	0	0	0	0	0	11774	1020	V	g	3058	2	1	0	0	1	t	3059	0	0	0
1021	203	Q	1ab	Nsp3	Q203Q	Q	99.9236	0.00025476	0.00029117	0	0.00029117	0.0551213	#DIV/0!	0.0629992	0	0	4	0	0	0	11767	1	0	4	0	0	0	0	0	0	0	0	0	0	0	1021	Q	c	3061	1	0	0	1	0	a	3062	4	0	0
1022	204	T	1ab	Nsp3	T204T	T	99.9575	0.00014153	0.00021229	0	0.00021229	0.0306222	#DIV/0!	0.0459323	0	0	0	0	0	0	0	0	0	0	5	0	0	0	0	0	0	11771	0	0	0	1022	T	a	3064	0	0	0	0	0	c	3065	5	0	0
1023	205	I	1ab	Nsp3	I205I	I	100	0	0	0	0	0	#DIV/0!	0	0	0	0	0	0	0	0	0	0	0	11776	0	0	0	0	0	0	0	0	0	0	1023	I	a	3067	0	0	0	0	0	t	3068	0	0	0
1024	206	E	1ab	Nsp3	E206E	E	99.9915	2.8306e-05	3.235e-05	0	3.235e-05	0.00612445	#DIV/0!	0.00699943	0	0	0	0	0	0	0	11775	0	0	0	0	1	0	0	0	0	0	0	0	0	1024	E	g	3070	1	1	0	0	0	a	3071	0	0	0
1025	207	V	1ab	Nsp3	V207V	V	99.9745	0.0004812	0.00012738	0.0011889	-0.0010615	0.104115	0.107141	0.0275607	0.257237	0	0	0	0	0	0	0	0	0	0	3	0	0	0	0	0	0	0	0	11773	1025	V	g	3073	3	0	0	0	3	t	3074	0	0	0
1026	208	N	1ab	Nsp3	N208N	N	99.983	5.6612e-05	6.369e-05	0	6.369e-05	0.0122489	#DIV/0!	0.0137803	0	0	0	11774	0	0	0	0	0	0	0	0	0	0	0	0	0	2	0	0	0	1026	N	a	3076	0	0	0	0	0	a	3077	2	0	2
1027	209	S	1ab	Nsp3	S209S	S	100	0	0	0	0	0	#DIV/0!	0	0	0	0	0	0	0	0	0	0	0	0	0	0	0	0	0	11776	0	0	0	0	1027	S	a	3079	0	0	0	0	0	g	3080	0	0	0
1028	210	F	1ab	Nsp3	F210F	F	99.9915	2.8306e-05	3.1845e-05	0	3.1845e-05	0.00612445	#DIV/0!	0.00689016	0	0	0	0	0	0	0	0	0	0	0	1	0	0	11775	0	0	0	0	0	0	1028	F	t	3082	1	0	1	0	0	t	3083	0	0	0
1029	211	S	1ab	Nsp3	S211S	S	99.949	0.00016984	0.00019107	0	0.00019107	0.0367475	#DIV/0!	0.041341	0	0	1	2	0	0	0	0	2	0	1	0	0	0	0	0	11770	0	0	0	0	1029	S	a	3085	2	0	0	2	0	g	3086	3	2	0
1030	212	G	1ab	Nsp3	G212G	G	100	2.8306e-05	0	8.4918e-05	-8.4918e-05	0.00612445	0	0	0.0183733	0	0	0	0	0	0	0	11776	0	0	0	0	0	0	0	0	0	0	0	0	1030	G	g	3088	0	0	0	0	0	g	3089	0	0	0
1031	213	Y	1ab	Nsp3	Y213Y	Y	100	0	0	0	0	0	#DIV/0!	0	0	0	0	0	0	0	0	0	0	0	0	0	0	0	0	0	0	0	0	11776	0	1031	Y	t	3091	0	0	0	0	0	a	3092	0	0	0
1032	214	L	1ab	Nsp3	L214L	L	100	0	0	0	0	0	#DIV/0!	0	0	0	0	0	0	0	0	0	0	0	0	11776	0	0	0	0	0	0	0	0	0	1032	L	t	3094	0	0	0	0	0	t	3095	0	0	0
1033	215	K	1ab	Nsp3	K215K	K	100	0	0	0	0	0	#DIV/0!	0	0	0	0	0	0	0	0	0	0	0	0	0	11776	0	0	0	0	0	0	0	0	1033	K	a	3097	0	0	0	0	0	a	3098	0	0	0
1034	216	L	1ab	Nsp3	L216L	L	99.983	5.6612e-05	8.4916e-05	0	8.4916e-05	0.0122489	#DIV/0!	0.0183729	0	0	0	0	0	0	0	0	0	0	0	11774	0	0	2	0	0	0	0	0	0	1034	L	c	3100	2	0	0	0	2	t	3101	0	0	0
1035	217	T	1ab	Nsp3	T217T	T	99.9236	0.00028306	0.00038211	8.4929e-05	0.00029718	0.0612445	4.49917	0.0826755	0.0183757	0	0	0	0	0	0	0	0	0	9	0	0	0	0	0	0	11767	0	0	0	1035	T	a	3103	0	0	0	0	0	c	3104	9	0	0
1036	218	D	1ab	Nsp3	D218D	D	99.7368	0.00087749	0.00098721	0	0.00098721	0.189859	#DIV/0!	0.213598	0	1	0	0	11745	0	0	29	0	0	0	0	0	0	0	0	0	0	0	1	0	1036	D	g	3106	1	0	0	0	1	a	3107	1	0	1
1037	219	N	1ab	Nsp3	N219N	N	100	0	0	0	0	0	#DIV/0!	0	0	0	0	11776	0	0	0	0	0	0	0	0	0	0	0	0	0	0	0	0	0	1037	N	a	3109	0	0	0	0	0	a	3110	0	0	0
1038	220	V	1ab	Nsp3	V220V	V	100	2.8306e-05	0	8.4918e-05	-8.4918e-05	0.00612445	0	0	0.0183733	0	0	0	0	0	0	0	0	0	0	0	0	0	0	0	0	0	0	0	11776	1038	V	g	3112	0	0	0	0	0	t	3113	0	0	0
1039	221	Y	1ab	Nsp3	Y221Y	Y	100	8.4918e-05	0	0.00059443	-0.00059443	0.0183733	0	0	0.128614	0	0	0	0	0	0	0	0	0	0	0	0	0	0	0	0	0	0	11776	0	1039	Y	t	3115	0	0	0	0	0	a	3116	0	0	0
1040	222	I	1ab	Nsp3	I222I	I	100	0	0	0	0	0	#DIV/0!	0	0	0	0	0	0	0	0	0	0	0	11776	0	0	0	0	0	0	0	0	0	0	1040	I	a	3118	0	0	0	0	0	t	3119	0	0	0
1041	223	K	1ab	Nsp3	K223K	K	100	0	0	0	0	0	#DIV/0!	0	0	0	0	0	0	0	0	0	0	0	0	0	11776	0	0	0	0	0	0	0	0	1041	K	a	3121	0	0	0	0	0	a	3122	0	0	0
1042	224	N	1ab	Nsp3	N224N	N	100	0.00011322	0	0.001019	-0.001019	0.0244969	0	0	0.220477	0	0	11776	0	0	0	0	0	0	0	0	0	0	0	0	0	0	0	0	0	1042	N	a	3124	0	0	0	0	0	a	3125	0	0	0
1043	225	A	1ab	Nsp3	A225A	A	99.9151	0.00031137	0.00042459	8.4918e-05	0.00033967	0.0673698	5	0.0918667	0.0183733	11766	0	0	0	0	0	0	0	0	0	0	0	0	0	0	0	1	0	0	9	1043	A	g	3127	1	1	0	0	0	c	3128	9	0	0
1044	226	D	1ab	Nsp3	D226D	D	99.9915	5.6612e-05	3.1844e-05	0.00025475	-0.00022291	0.0122489	0.125001	0.00688995	0.0551192	0	0	0	11775	0	0	0	0	0	0	0	0	0	0	0	0	0	0	1	0	1044	D	g	3130	1	0	0	0	1	a	3131	0	0	0
1045	227	I	1ab	Nsp3	I227I	I	99.983	5.6612e-05	7.2788e-05	0	7.2788e-05	0.0122489	#DIV/0!	0.0157488	0	0	0	0	0	0	0	0	0	0	11774	0	0	0	0	0	0	0	0	0	2	1045	I	a	3133	2	0	0	2	0	t	3134	0	0	0
1046	228	V	1ab	Nsp3	V228V	V	100	0.00050951	0	0.0015285	-0.0015285	0.11024	0	0	0.330715	0	0	0	0	0	0	0	0	0	0	0	0	0	0	0	0	0	0	0	11776	1046	V	g	3136	0	0	0	0	0	t	3137	0	0	0
1047	229	E	1ab	Nsp3	E229E	E	99.983	5.6612e-05	6.4701e-05	0	6.4701e-05	0.0122489	#DIV/0!	0.0139991	0	0	0	0	0	0	0	11774	1	0	0	0	1	0	0	0	0	0	0	0	0	1047	E	g	3139	1	1	0	0	0	a	3140	1	0	0
1048	230	E	1ab	Nsp3	E230E	E	100	5.6612e-05	0	0.0004529	-0.0004529	0.0122489	0	0	0.097992	0	0	0	0	0	0	11776	0	0	0	0	0	0	0	0	0	0	0	0	0	1048	E	g	3142	0	0	0	0	0	a	3143	0	0	0
1049	231	A	1ab	Nsp3	A231A	A	99.8981	0.00033967	0.00050951	0	0.00050951	0.0734929	#DIV/0!	0.11024	0	11764	0	0	0	0	0	0	0	0	0	0	0	0	0	0	0	0	0	0	12	1049	A	g	3145	0	0	0	0	0	c	3146	12	0	0
1050	232	K	1ab	Nsp3	K232K	K	100	0	0	0	0	0	#DIV/0!	0	0	0	0	0	0	0	0	0	0	0	0	0	11776	0	0	0	0	0	0	0	0	1050	K	a	3148	0	0	0	0	0	a	3149	0	0	0
1051	233	K	1ab	Nsp3	K233K	K	99.983	0.00011322	6.47e-05	0.0004529	-0.0003882	0.0244969	0.142857	0.0139989	0.097992	0	0	2	0	0	0	0	0	0	0	0	11774	0	0	0	0	0	0	0	0	1051	K	a	3151	0	0	0	0	0	a	3152	0	0	0
1052	234	V	1ab	Nsp3	V234V	V	99.9915	5.6612e-05	4.2459e-05	8.4919e-05	-4.246e-05	0.0122489	0.499994	0.00918667	0.0183736	0	0	0	0	0	0	0	0	0	0	1	0	0	0	0	0	0	0	0	11775	1052	V	g	3154	1	0	0	0	1	t	3155	0	0	0
1053	235	K	1ab	Nsp3	K235K	K	99.983	5.6612e-05	6.4701e-05	0	6.4701e-05	0.0122489	#DIV/0!	0.0139991	0	0	2	0	0	0	0	0	0	0	0	0	11774	0	0	0	0	0	0	0	0	1053	K	a	3157	0	0	0	0	0	a	3158	2	0	0
1054	236	P	1ab	Nsp3	P236P	P	99.9151	0.00036798	0.00042462	0.00025472	0.00016989	0.0796182	1.66701	0.0918732	0.0551127	0	0	0	0	0	0	0	0	0	0	8	0	0	0	11766	1	1	0	0	0	1054	P	c	3160	2	1	0	0	1	c	3161	8	0	0
1055	237	T	1ab	Nsp3	T237T	T	99.0914	0.0030571	0.0045429	8.4927e-05	0.004458	0.661452	53.4918	0.982928	0.0183753	100	0	0	0	0	0	0	0	0	7	0	0	0	0	0	0	11669	0	0	0	1055	T	a	3163	100	0	0	100	0	c	3164	7	0	0
1056	238	V	1ab	Nsp3	V238V	V	99.6603	0.0011606	0.001698	8.4956e-05	0.001613	0.251114	19.9868	0.367389	0.0183816	0	0	0	0	0	0	0	0	0	0	38	0	2	0	0	0	0	0	0	11736	1056	V	g	3166	40	2	0	0	38	t	3167	0	0	0
1057	239	V	1ab	Nsp3	V239V	V	99.9915	2.8306e-05	4.2459e-05	0	4.2459e-05	0.00612445	#DIV/0!	0.00918667	0	0	0	0	0	0	0	0	0	0	1	0	0	0	0	0	0	0	0	0	11775	1057	V	g	3169	1	1	0	0	0	t	3170	0	0	0
1058	240	V	1ab	Nsp3	V240V	V	100	0	0	0	0	0	#DIV/0!	0	0	0	0	0	0	0	0	0	0	0	0	0	0	0	0	0	0	0	0	0	11776	1058	V	g	3172	0	0	0	0	0	t	3173	0	0	0
1059	241	N	1ab	Nsp3	N241N	N	100	0.00011322	0	0.001019	-0.001019	0.0244969	0	0	0.220477	0	0	11776	0	0	0	0	0	0	0	0	0	0	0	0	0	0	0	0	0	1059	N	a	3175	0	0	0	0	0	a	3176	0	0	0
1060	242	A	1ab	Nsp3	A242A	A	99.9915	2.8306e-05	4.2459e-05	0	4.2459e-05	0.00612445	#DIV/0!	0.00918667	0	11775	0	0	0	0	0	0	0	0	0	0	0	0	0	0	0	0	0	0	1	1060	A	g	3178	0	0	0	0	0	c	3179	1	0	0
1061	243	A	1ab	Nsp3	A243A	A	100	2.8306e-05	0	8.4918e-05	-8.4918e-05	0.00612445	0	0	0.0183733	11776	0	0	0	0	0	0	0	0	0	0	0	0	0	0	0	0	0	0	0	1061	A	g	3181	0	0	0	0	0	c	3182	0	0	0
1062	244	N	1ab	Nsp3	N244N	N	99.9915	2.8306e-05	3.1844e-05	0	3.1844e-05	0.00612445	#DIV/0!	0.00688995	0	0	0	11775	0	0	0	0	0	0	0	0	0	0	0	0	1	0	0	0	0	1062	N	a	3184	0	0	0	0	0	a	3185	1	0	0
1063	245	V	1ab	Nsp3	V245V	V	99.9915	5.6612e-05	4.2459e-05	8.492e-05	-4.2461e-05	0.0122489	0.499988	0.00918667	0.0183738	0	0	0	0	0	0	0	0	0	1	0	0	0	0	0	0	0	0	0	11775	1063	V	g	3187	1	1	0	0	0	t	3188	0	0	0
1064	246	Y	1ab	Nsp3	Y246Y	Y	99.9915	0.0024626	3.3024e-05	0.017041	-0.017007	0.532822	0.00193791	0.00714526	3.68709	0	0	0	0	0	0	0	0	1	0	0	0	0	0	0	0	0	0	11775	0	1064	Y	t	3190	1	0	1	0	0	a	3191	0	0	0
1065	247	L	1ab	Nsp3	L247L	L	99.9915	2.8306e-05	4.2459e-05	0	4.2459e-05	0.00612445	#DIV/0!	0.00918667	0	0	0	0	0	0	0	0	0	0	1	11775	0	0	0	0	0	0	0	0	0	1065	L	c	3193	1	1	0	0	0	t	3194	0	0	0
1066	248	K	1ab	Nsp3	K248K	K	99.9745	8.4918e-05	9.7051e-05	0	9.7051e-05	0.0183733	#DIV/0!	0.0209985	0	0	3	0	0	0	0	0	0	0	0	0	11773	0	0	0	0	0	0	0	0	1066	K	a	3196	0	0	0	0	0	a	3197	3	0	0
1067	249	H	1ab	Nsp3	H249H	H	99.983	0.00014153	6.3689e-05	0.00076425	-0.00070056	0.0306222	0.0833353	0.0137801	0.165357	0	0	0	0	0	0	0	0	11774	0	0	0	0	0	0	0	0	0	2	0	1067	H	c	3199	2	0	0	0	2	a	3200	0	0	0
1068	250	G	1ab	Nsp3	G250G	G	99.9915	2.8306e-05	4.5289e-05	0	4.5289e-05	0.00612445	#DIV/0!	0.00979899	0	0	0	0	0	0	0	1	11775	0	0	0	0	0	0	0	0	0	0	0	0	1068	G	g	3202	0	0	0	0	0	g	3203	1	1	0
1069	251	G	1ab	Nsp3	G251G	G	99.9915	8.4918e-05	4.5289e-05	0.00015097	-0.00010568	0.0183733	0.299987	0.00979899	0.0326647	0	1	0	0	0	0	0	11775	0	0	0	0	0	0	0	0	0	0	0	0	1069	G	g	3205	1	1	0	0	0	g	3206	0	0	0
1070	252	G	1ab	Nsp3	G252G	G	99.9915	2.8306e-05	4.2459e-05	0	4.2459e-05	0.00612445	#DIV/0!	0.00918667	0	0	0	0	0	1	0	0	11775	0	0	0	0	0	0	0	0	0	0	0	0	1070	G	g	3208	1	0	0	0	1	g	3209	0	0	0
1071	253	V	1ab	Nsp3	V253V	V	99.8217	0.00062274	0.00089161	8.4924e-05	0.00080669	0.13474	10.4989	0.192914	0.0183746	17	0	0	0	0	0	0	0	0	3	0	0	0	1	0	0	0	0	0	11755	1071	V	g	3211	4	3	0	0	1	t	3212	17	0	17
1072	254	A	1ab	Nsp3	A254A	A	100	5.6612e-05	0	0.00016984	-0.00016984	0.0122489	0	0	0.0367475	11776	0	0	0	0	0	0	0	0	0	0	0	0	0	0	0	0	0	0	0	1072	A	g	3214	0	0	0	0	0	c	3215	0	0	0
1073	255	G	1ab	Nsp3	G255G	G	99.7877	0.00076427	0.0011319	0.00015104	0.0009809	0.165362	7.49404	0.244904	0.0326799	0	7	0	0	0	0	11	11751	0	0	0	0	0	0	0	0	0	0	0	7	1073	G	g	3217	7	7	0	0	0	g	3218	18	11	0
1074	256	A	1ab	Nsp3	A256A	A	99.9575	0.00025476	0.0002123	0.00033967	-0.00012738	0.0551213	0.625018	0.0459344	0.0734929	11771	0	0	0	0	0	0	0	0	0	0	0	0	0	0	0	1	0	0	4	1074	A	g	3220	1	1	0	0	0	c	3221	4	0	0
1075	257	L	1ab	Nsp3	L257L	L	100	8.4918e-05	0	0.00029722	-0.00029722	0.0183733	0	0	0.0643082	0	0	0	0	0	0	0	0	0	0	11776	0	0	0	0	0	0	0	0	0	1075	L	t	3223	0	0	0	0	0	t	3224	0	0	0
1076	258	N	1ab	Nsp3	N258N	N	99.9745	0.00036798	9.5533e-05	0.0025476	-0.002452	0.0796182	0.0374992	0.0206701	0.551213	0	0	11773	0	0	0	0	0	0	0	0	0	0	0	0	3	0	0	0	0	1076	N	a	3226	0	0	0	0	0	a	3227	3	0	0
1077	259	K	1ab	Nsp3	K259K	K	99.9915	2.8306e-05	3.235e-05	0	3.235e-05	0.00612445	#DIV/0!	0.00699943	0	0	0	1	0	0	0	0	0	0	0	0	11775	0	0	0	0	0	0	0	0	1077	K	a	3229	0	0	0	0	0	a	3230	0	0	0
1078	260	A	1ab	Nsp3	A260A	A	99.983	0.00011322	8.4918e-05	0.00016984	-8.4918e-05	0.0244969	0.499988	0.0183733	0.0367475	11774	0	0	0	0	0	0	0	0	0	0	0	0	0	0	0	1	0	0	1	1078	A	g	3232	1	1	0	0	0	c	3233	1	0	0
1079	261	T	1ab	Nsp3	T261T	T	100	0	0	0	0	0	#DIV/0!	0	0	0	0	0	0	0	0	0	0	0	0	0	0	0	0	0	0	11776	0	0	0	1079	T	a	3235	0	0	0	0	0	c	3236	0	0	0
1080	262	N	1ab	Nsp3	N262N	N	100	0.00011322	0	0.001019	-0.001019	0.0244969	0	0	0.220477	0	0	11776	0	0	0	0	0	0	0	0	0	0	0	0	0	0	0	0	0	1080	N	a	3238	0	0	0	0	0	a	3239	0	0	0
1081	263	N	1ab	Nsp3	N263N	N	99.983	5.6612e-05	6.3689e-05	0	6.3689e-05	0.0122489	#DIV/0!	0.0137801	0	0	0	11774	0	0	0	0	0	0	0	0	1	0	0	0	1	0	0	0	0	1081	N	a	3241	0	0	0	0	0	a	3242	1	0	0
1082	264	A	1ab	Nsp3	A264A	A	99.9915	5.6612e-05	4.2459e-05	8.4918e-05	-4.2459e-05	0.0122489	0.5	0.00918667	0.0183733	11775	0	0	0	0	0	0	0	0	0	0	0	0	0	0	0	0	0	0	1	1082	A	g	3244	0	0	0	0	0	c	3245	1	0	0
1083	265	M	1ab	Nsp3	M265M	M	99.9915	2.8306e-05	2.8306e-05	0	2.8306e-05	0.00612445	#DIV/0!	0.00612445	0	0	0	0	0	0	0	0	0	0	1	0	0	11775	0	0	0	0	0	0	0	1083	M	a	3247	0	0	0	0	0	t	3248	0	0	0
1084	266	Q	1ab	Nsp3	Q266Q	Q	100	2.8306e-05	0	0.00022645	-0.00022645	0.00612445	0	0	0.048996	0	0	0	0	0	11776	0	0	0	0	0	0	0	0	0	0	0	0	0	0	1084	Q	c	3250	0	0	0	0	0	a	3251	0	0	0
1085	267	V	1ab	Nsp3	V267V	V	99.9575	0.00014153	0.00021228	0	0.00021228	0.0306222	#DIV/0!	0.0459301	0	1	0	0	0	0	0	0	0	0	0	0	0	0	4	0	0	0	0	0	11771	1085	V	g	3253	4	0	0	0	4	t	3254	1	0	1
1086	268	E	1ab	Nsp3	E268E	E	99.966	0.00014153	0.0001294	0.0002264	-9.6993e-05	0.0306222	0.571555	0.0279977	0.0489852	3	0	0	1	0	0	11772	0	0	0	0	0	0	0	0	0	0	0	0	0	1086	E	g	3256	0	0	0	0	0	a	3257	3	0	3
1087	269	S	1ab	Nsp3	S269S	S	100	0	0	0	0	0	#DIV/0!	0	0	0	0	0	0	0	0	0	0	0	0	0	0	0	0	0	11776	0	0	0	0	1087	S	t	3259	0	0	0	0	0	c	3260	0	0	0
1088	270	D	1ab	Nsp3	D270D	D	99.983	5.6612e-05	6.3689e-05	0	6.3689e-05	0.0122489	#DIV/0!	0.0137801	0	0	0	2	11774	0	0	0	0	0	0	0	0	0	0	0	0	0	0	0	0	1088	D	g	3262	2	2	0	0	0	a	3263	0	0	0
1089	271	D	1ab	Nsp3	D271D	D	99.966	0.00014153	0.00012738	0.00025469	-0.00012731	0.0306222	0.500137	0.0275607	0.0551062	0	0	0	11772	0	0	0	3	0	0	0	0	0	0	0	0	0	0	1	0	1089	D	g	3265	1	0	0	0	1	a	3266	3	0	0
1090	272	Y	1ab	Nsp3	Y272Y	Y	100	0	0	0	0	0	#DIV/0!	0	0	0	0	0	0	0	0	0	0	0	0	0	0	0	0	0	0	0	0	11776	0	1090	Y	t	3268	0	0	0	0	0	a	3269	0	0	0
1091	273	I	1ab	Nsp3	I273I	I	99.8981	0.00033967	0.00043673	0	0.00043673	0.0734929	#DIV/0!	0.0944934	0	0	0	0	0	0	0	0	0	0	11764	0	0	3	0	0	0	0	0	0	9	1091	I	a	3271	9	0	0	9	0	t	3272	0	0	0
1092	274	A	1ab	Nsp3	A274A	A	99.9406	0.00033967	0.00029721	0.00042459	-0.00012738	0.0734929	0.699993	0.064306	0.0918667	11769	0	0	0	0	0	0	0	0	0	0	0	0	0	0	0	3	0	0	4	1092	A	g	3274	3	3	0	0	0	c	3275	4	0	0
1093	275	T	1ab	Nsp3	T275T	T	99.9066	0.00033967	0.00046703	8.4927e-05	0.0003821	0.0734929	5.49919	0.101049	0.0183753	4	0	0	0	0	0	0	0	0	7	0	0	0	0	0	0	11765	0	0	0	1093	T	a	3277	4	0	0	4	0	c	3278	7	0	0
1094	276	N	1ab	Nsp3	N276N	N	99.9915	0.00025476	3.1844e-05	0.002038	-0.0020062	0.0551213	0.0156251	0.00688995	0.440953	0	0	11775	0	0	0	0	0	0	0	0	1	0	0	0	0	0	0	0	0	1094	N	a	3280	0	0	0	0	0	a	3281	0	0	0
1095	277	G	1ab	Nsp3	G277G	G	100	2.8306e-05	0	7.5483e-05	-7.5483e-05	0.00612445	0	0	0.0163319	0	0	0	0	0	0	0	11776	0	0	0	0	0	0	0	0	0	0	0	0	1095	G	g	3283	0	0	0	0	0	g	3284	0	0	0
1096	278	P	1ab	Nsp3	P278P	P	99.966	0.00019814	0.00016984	0.00025474	-8.4902e-05	0.0428707	0.666719	0.0367475	0.055117	0	0	0	0	0	0	0	0	0	0	2	0	0	0	11772	2	0	0	0	0	1096	P	c	3286	2	0	0	0	2	c	3287	2	0	0
1097	279	L	1ab	Nsp3	L279L	L	100	0	0	0	0	0	#DIV/0!	0	0	0	0	0	0	0	0	0	0	0	0	11776	0	0	0	0	0	0	0	0	0	1097	L	c	3289	0	0	0	0	0	t	3290	0	0	0
1098	280	K	1ab	Nsp3	K280K	K	100	5.6612e-05	0	0.0004529	-0.0004529	0.0122489	0	0	0.097992	0	0	0	0	0	0	0	0	0	0	0	11776	0	0	0	0	0	0	0	0	1098	K	a	3292	0	0	0	0	0	a	3293	0	0	0
1099	281	V	1ab	Nsp3	V281V	V	99.9745	0.00022645	0.00012737	0.00042463	-0.00029726	0.048996	0.299955	0.0275585	0.0918754	0	0	0	0	0	0	0	0	0	0	1	0	2	0	0	0	0	0	0	11773	1099	V	g	3295	3	2	0	0	1	t	3296	0	0	0
1100	282	G	1ab	Nsp3	G282G	G	99.9406	0.00019814	0.0002972	0	0.0002972	0.0428707	#DIV/0!	0.0643039	0	0	0	0	0	1	0	0	11769	0	0	0	0	0	0	0	3	0	0	0	3	1100	G	g	3298	4	3	0	0	1	g	3299	3	0	0
1101	283	G	1ab	Nsp3	G283G	G	99.9915	2.8306e-05	4.2459e-05	0	4.2459e-05	0.00612445	#DIV/0!	0.00918667	0	0	0	0	1	0	0	0	11775	0	0	0	0	0	0	0	0	0	0	0	0	1101	G	g	3301	0	0	0	0	0	g	3302	1	1	0
1102	284	S	1ab	Nsp3	S284S	S	99.8981	0.00033967	0.00038217	0	0.00038217	0.0734929	#DIV/0!	0.0826885	0	0	0	0	0	4	0	0	8	0	0	0	0	0	0	0	11764	0	0	0	0	1102	S	a	3304	12	0	0	8	4	g	3305	0	0	0
1103	285	C	1ab	Nsp3	C285C	C	100	0	0	0	0	0	#DIV/0!	0	0	0	0	0	0	11776	0	0	0	0	0	0	0	0	0	0	0	0	0	0	0	1103	C	t	3307	0	0	0	0	0	g	3308	0	0	0
1104	286	V	1ab	Nsp3	V286V	V	100	0	0	0	0	0	#DIV/0!	0	0	0	0	0	0	0	0	0	0	0	0	0	0	0	0	0	0	0	0	0	11776	1104	V	g	3310	0	0	0	0	0	t	3311	0	0	0
1105	287	L	1ab	Nsp3	L287L	L	100	2.8306e-05	0	9.9072e-05	-9.9072e-05	0.00612445	0	0	0.0214358	0	0	0	0	0	0	0	0	0	0	11776	0	0	0	0	0	0	0	0	0	1105	L	t	3313	0	0	0	0	0	t	3314	0	0	0
1106	288	S	1ab	Nsp3	S288S	S	99.9915	0.00016984	3.1844e-05	0.0012738	-0.0012419	0.0367475	0.0249992	0.00688995	0.275607	0	0	1	0	0	0	0	0	0	0	0	0	0	0	0	11775	0	0	0	0	1106	S	a	3316	0	0	0	0	0	g	3317	1	1	0
1107	289	G	1ab	Nsp3	G289G	G	100	2.8306e-05	0	7.5483e-05	-7.5483e-05	0.00612445	0	0	0.0163319	0	0	0	0	0	0	0	11776	0	0	0	0	0	0	0	0	0	0	0	0	1107	G	g	3319	0	0	0	0	0	g	3320	0	0	0
1108	290	H	1ab	Nsp3	H290H	H	99.8132	0.00076427	0.0007006	0.0012735	-0.00057292	0.165362	0.550137	0.151586	0.275542	0	0	0	0	0	0	0	0	11754	0	0	0	0	0	0	0	0	0	22	0	1108	H	c	3322	22	0	0	0	22	a	3323	0	0	0
1109	291	N	1ab	Nsp3	N291N	N	99.983	0.00042459	6.3689e-05	0.0033118	-0.0032481	0.0918667	0.0192309	0.0137801	0.71656	0	0	11774	2	0	0	0	0	0	0	0	0	0	0	0	0	0	0	0	0	1109	N	a	3325	2	0	0	2	0	a	3326	0	0	0
1110	292	L	1ab	Nsp3	L292L	L	99.966	0.00014153	0.00016983	8.4928e-05	8.4899e-05	0.0306222	1.99969	0.0367454	0.0183755	0	0	0	0	0	0	0	0	0	0	11772	0	0	4	0	0	0	0	0	0	1110	L	c	3328	4	0	0	0	4	t	3329	0	0	0
1111	293	A	1ab	Nsp3	A293A	A	100	8.4918e-05	0	0.00025476	-0.00025476	0.0183733	0	0	0.0551213	11776	0	0	0	0	0	0	0	0	0	0	0	0	0	0	0	0	0	0	0	1111	A	g	3331	0	0	0	0	0	c	3332	0	0	0
1112	294	K	1ab	Nsp3	K294K	K	99.9745	8.4918e-05	9.705e-05	0	9.705e-05	0.0183733	#DIV/0!	0.0209983	0	0	0	0	0	0	0	2	0	0	1	0	11773	0	0	0	0	0	0	0	0	1112	K	a	3334	2	0	0	2	0	a	3335	1	0	0
1113	295	H	1ab	Nsp3	H295H	H	99.6603	0.0012172	0.0012738	0.00076392	0.00050993	0.26336	1.66745	0.275607	0.165286	0	1	0	0	0	0	0	0	11736	0	0	0	0	0	0	0	0	0	39	0	1113	H	c	3337	39	0	0	0	39	a	3338	1	0	0
1114	296	C	1ab	Nsp3	C296C	C	99.9745	8.4918e-05	9.7049e-05	0	9.7049e-05	0.0183733	#DIV/0!	0.0209981	0	0	0	0	0	11773	0	0	0	0	0	0	0	0	3	0	0	0	0	0	0	1114	C	t	3340	0	0	0	0	0	g	3341	3	0	0
1115	297	L	1ab	Nsp3	L297L	L	99.9915	5.6612e-05	4.2459e-05	8.492e-05	-4.2461e-05	0.0122489	0.499988	0.00918667	0.0183738	0	0	0	0	0	0	0	0	0	0	11775	0	0	1	0	0	0	0	0	0	1115	L	c	3343	1	0	0	0	1	t	3344	0	0	0
1116	298	H	1ab	Nsp3	H298H	H	100	0	0	0	0	0	#DIV/0!	0	0	0	0	0	0	0	0	0	0	11776	0	0	0	0	0	0	0	0	0	0	0	1116	H	c	3346	0	0	0	0	0	a	3347	0	0	0
1117	299	V	1ab	Nsp3	V299V	V	100	2.8306e-05	0	8.4918e-05	-8.4918e-05	0.00612445	0	0	0.0183733	0	0	0	0	0	0	0	0	0	0	0	0	0	0	0	0	0	0	0	11776	1117	V	g	3349	0	0	0	0	0	t	3350	0	0	0
1118	300	V	1ab	Nsp3	V300V	V	99.983	0.00039629	8.4918e-05	0.001019	-0.0009341	0.0857436	0.0833346	0.0183733	0.220477	2	0	0	0	0	0	0	0	0	0	0	0	0	0	0	0	0	0	0	11774	1118	V	g	3352	0	0	0	0	0	t	3353	2	0	2
1119	301	G	1ab	Nsp3	G301G	G	99.949	0.00025476	0.00025473	0.0002548	-6.4906e-08	0.0551213	0.999725	0.0551148	0.05513	0	0	0	0	0	0	0	11770	0	0	0	0	0	0	0	6	0	0	0	0	1119	G	g	3355	6	6	0	0	0	g	3356	0	0	0
1120	302	P	1ab	Nsp3	P302P	P	100	0.00016984	0	0.00050951	-0.00050951	0.0367475	0	0	0.11024	0	0	0	0	0	0	0	0	0	0	0	0	0	0	11776	0	0	0	0	0	1120	P	c	3358	0	0	0	0	0	c	3359	0	0	0
1121	303	N	1ab	Nsp3	N303N	N	99.9745	8.4918e-05	9.5533e-05	0	9.5533e-05	0.0183733	#DIV/0!	0.0206701	0	0	0	11773	3	0	0	0	0	0	0	0	0	0	0	0	0	0	0	0	0	1121	N	a	3361	3	0	0	3	0	a	3362	0	0	0
1122	304	V	1ab	Nsp3	V304V	V	99.9915	2.8306e-05	4.2459e-05	0	4.2459e-05	0.00612445	#DIV/0!	0.00918667	0	1	0	0	0	0	0	0	0	0	0	0	0	0	0	0	0	0	0	0	11775	1122	V	g	3364	0	0	0	0	0	t	3365	1	0	1
1123	305	N	1ab	Nsp3	N305N	N	99.9915	0.00028306	3.1844e-05	0.0022928	-0.0022609	0.0612445	0.0138887	0.00688995	0.496083	0	0	11775	0	0	0	0	0	0	0	0	1	0	0	0	0	0	0	0	0	1123	N	a	3367	0	0	0	0	0	a	3368	0	0	0
1124	306	K	1ab	Nsp3	K306K	K	100	2.8306e-05	0	0.00022645	-0.00022645	0.00612445	0	0	0.048996	0	0	0	0	0	0	0	0	0	0	0	11776	0	0	0	0	0	0	0	0	1124	K	a	3370	0	0	0	0	0	a	3371	0	0	0
1125	307	G	1ab	Nsp3	G307G	G	99.5924	0.0013587	0.0020369	0	0.0020369	0.293976	#DIV/0!	0.440715	0	0	0	0	0	43	0	0	11728	0	0	0	0	0	0	0	5	0	0	0	0	1125	G	g	3373	48	5	0	0	43	g	3374	0	0	0
1126	308	E	1ab	Nsp3	E308E	E	99.9915	2.8306e-05	3.235e-05	0	3.235e-05	0.00612445	#DIV/0!	0.00699943	0	0	0	0	0	0	0	11775	0	0	0	0	1	0	0	0	0	0	0	0	0	1126	E	g	3376	1	1	0	0	0	a	3377	0	0	0
1127	309	D	1ab	Nsp3	D309D	D	99.9575	0.00022645	0.00015922	0.00076424	-0.00060501	0.048996	0.208338	0.0344497	0.165355	0	0	1	11771	0	0	0	0	0	0	0	0	0	0	0	0	0	0	4	0	1127	D	g	3379	5	1	0	0	4	a	3380	0	0	0
1128	310	I	1ab	Nsp3	I310I	I	100	0	0	0	0	0	#DIV/0!	0	0	0	0	0	0	0	0	0	0	0	11776	0	0	0	0	0	0	0	0	0	0	1128	I	a	3382	0	0	0	0	0	t	3383	0	0	0
1129	311	Q	1ab	Nsp3	Q311Q	Q	99.9915	0.00011322	3.235e-05	0.00067926	-0.00064691	0.0244969	0.0476254	0.00699943	0.146969	0	1	0	0	0	11775	0	0	0	0	0	0	0	0	0	0	0	0	0	0	1129	Q	c	3385	0	0	0	0	0	a	3386	1	0	0
1130	312	L	1ab	Nsp3	L312L	L	99.9151	0.00028306	0.00042454	0	0.00042454	0.0612445	#DIV/0!	0.0918559	0	0	0	0	0	0	0	0	0	0	0	11766	0	0	9	1	0	0	0	0	0	1130	L	c	3388	9	0	0	0	9	t	3389	1	0	1
1131	313	L	1ab	Nsp3	L313L	L	100	0	0	0	0	0	#DIV/0!	0	0	0	0	0	0	0	0	0	0	0	0	11776	0	0	0	0	0	0	0	0	0	1131	L	c	3391	0	0	0	0	0	t	3392	0	0	0
1132	314	K	1ab	Nsp3	K314K	K	99.9915	2.8306e-05	3.235e-05	0	3.235e-05	0.00612445	#DIV/0!	0.00699943	0	0	0	1	0	0	0	0	0	0	0	0	11775	0	0	0	0	0	0	0	0	1132	K	a	3394	0	0	0	0	0	a	3395	0	0	0
1133	315	S	1ab	Nsp3	S315S	S	100	2.8306e-05	0	0.00025476	-0.00025476	0.00612445	0	0	0.0551213	0	0	0	0	0	0	0	0	0	0	0	0	0	0	0	11776	0	0	0	0	1133	S	a	3397	0	0	0	0	0	g	3398	0	0	0
1134	316	A	1ab	Nsp3	A316A	A	99.9915	2.8306e-05	4.2459e-05	0	4.2459e-05	0.00612445	#DIV/0!	0.00918667	0	11775	0	0	0	0	0	0	0	0	0	0	0	0	0	0	0	0	0	0	1	1134	A	g	3400	0	0	0	0	0	c	3401	1	0	0
1135	317	Y	1ab	Nsp3	Y317Y	Y	100	2.8306e-05	0	0.00019814	-0.00019814	0.00612445	0	0	0.0428707	0	0	0	0	0	0	0	0	0	0	0	0	0	0	0	0	0	0	11776	0	1135	Y	t	3403	0	0	0	0	0	a	3404	0	0	0
1136	318	E	1ab	Nsp3	E318E	E	100	0	0	0	0	0	#DIV/0!	0	0	0	0	0	0	0	0	11776	0	0	0	0	0	0	0	0	0	0	0	0	0	1136	E	g	3406	0	0	0	0	0	a	3407	0	0	0
1137	319	N	1ab	Nsp3	N319N	N	100	0	0	0	0	0	#DIV/0!	0	0	0	0	11776	0	0	0	0	0	0	0	0	0	0	0	0	0	0	0	0	0	1137	N	a	3409	0	0	0	0	0	a	3410	0	0	0
1138	320	F	1ab	Nsp3	F320F	F	100	0	0	0	0	0	#DIV/0!	0	0	0	0	0	0	0	0	0	0	0	0	0	0	0	11776	0	0	0	0	0	0	1138	F	t	3412	0	0	0	0	0	t	3413	0	0	0
1139	321	N	1ab	Nsp3	N321N	N	100	0	0	0	0	0	#DIV/0!	0	0	0	0	11776	0	0	0	0	0	0	0	0	0	0	0	0	0	0	0	0	0	1139	N	a	3415	0	0	0	0	0	a	3416	0	0	0
1140	322	Q	1ab	Nsp3	Q322Q	Q	99.9151	0.00031137	0.00032354	0.00022627	9.7267e-05	0.0673698	1.42988	0.070003	0.0489571	0	6	0	0	0	11766	0	0	3	0	0	0	0	0	1	0	0	0	0	0	1140	Q	c	3418	0	0	0	0	0	a	3419	7	0	1
1141	323	H	1ab	Nsp3	H323H	H	99.983	0.00084918	6.3689e-05	0.007133	-0.0070693	0.183733	0.00892878	0.0137801	1.54334	0	0	0	0	0	0	0	0	11774	0	0	0	0	0	0	0	0	0	2	0	1141	H	c	3421	2	0	0	0	2	a	3422	0	0	0
1142	324	E	1ab	Nsp3	E324E	E	99.9745	0.00011322	9.7051e-05	0.00022643	-0.00012938	0.0244969	0.428614	0.0209985	0.0489917	0	0	0	0	0	0	11773	1	0	0	0	2	0	0	0	0	0	0	0	0	1142	E	g	3424	2	2	0	0	0	a	3425	1	0	0
1143	325	V	1ab	Nsp3	V325V	V	99.8471	0.00050951	0.00076408	0	0.00076408	0.11024	#DIV/0!	0.165321	0	1	0	0	0	0	0	0	0	0	0	0	0	0	17	0	0	0	0	0	11758	1143	V	g	3427	17	0	0	0	17	t	3428	1	0	1
1144	326	L	1ab	Nsp3	L326L	L	100	0.00053782	0	0.0012103	-0.0012103	0.116366	0	0	0.261867	0	0	0	0	0	0	0	0	0	0	11776	0	0	0	0	0	0	0	0	0	1144	L	c	3430	18	0	0	0	18	t	3431	0	0	0
1145	327	L	1ab	Nsp3	L327L	L	99.983	5.6612e-05	8.4916e-05	0	8.4916e-05	0.0122489	#DIV/0!	0.0183729	0	0	0	0	0	0	0	0	0	0	0	11774	0	0	2	0	0	0	0	0	0	1145	L	c	3433	2	0	0	0	2	t	3434	0	0	0
1146	328	A	1ab	Nsp3	A328A	A	99.9745	8.4918e-05	0.00012738	0	0.00012738	0.0183733	#DIV/0!	0.0275607	0	11773	0	0	0	0	0	0	0	0	0	0	0	0	0	0	0	3	0	0	0	1146	A	g	3436	3	3	0	0	0	c	3437	0	0	0
1147	329	P	1ab	Nsp3	P329P	P	99.9575	0.00014153	0.0002123	0	0.0002123	0.0306222	#DIV/0!	0.0459344	0	0	0	0	0	0	0	0	0	0	0	0	0	0	0	11771	5	0	0	0	0	1147	P	c	3439	5	0	0	0	5	c	3440	0	0	0
1148	330	L	1ab	Nsp3	L330L	L	100	2.8306e-05	0	9.9072e-05	-9.9072e-05	0.00612445	0	0	0.0214358	0	0	0	0	0	0	0	0	0	0	11776	0	0	0	0	0	0	0	0	0	1148	L	t	3442	0	0	0	0	0	t	3443	0	0	0
1149	331	L	1ab	Nsp3	L331L	L	100	2.8306e-05	0	9.9072e-05	-9.9072e-05	0.00612445	0	0	0.0214358	0	0	0	0	0	0	0	0	0	0	11776	0	0	0	0	0	0	0	0	0	1149	L	t	3445	0	0	0	0	0	t	3446	0	0	0
1150	332	S	1ab	Nsp3	S332S	S	100	0	0	0	0	0	#DIV/0!	0	0	0	0	0	0	0	0	0	0	0	0	0	0	0	0	0	11776	0	0	0	0	1150	S	t	3448	0	0	0	0	0	c	3449	0	0	0
1151	333	A	1ab	Nsp3	A333A	A	99.966	0.00014153	0.00016984	8.4918e-05	8.4918e-05	0.0306222	2.00005	0.0367475	0.0183733	11772	0	0	0	0	0	0	0	0	0	0	0	0	0	0	1	0	0	0	3	1151	A	g	3451	1	0	0	0	1	c	3452	3	0	0
1152	334	G	1ab	Nsp3	G334G	G	99.983	5.6612e-05	8.4916e-05	0	8.4916e-05	0.0122489	#DIV/0!	0.0183729	0	0	0	0	0	1	0	0	11774	0	0	0	0	0	0	0	1	0	0	0	0	1152	G	g	3454	2	1	0	0	1	g	3455	0	0	0
1153	335	I	1ab	Nsp3	I335I	I	99.983	5.6612e-05	7.2788e-05	0	7.2788e-05	0.0122489	#DIV/0!	0.0157488	0	0	0	0	0	0	0	0	0	0	11774	0	0	0	0	0	0	0	0	0	2	1153	I	a	3457	2	0	0	2	0	t	3458	0	0	0
1154	336	F	1ab	Nsp3	F336F	F	100	0	0	0	0	0	#DIV/0!	0	0	0	0	0	0	0	0	0	0	0	0	0	0	0	11776	0	0	0	0	0	0	1154	F	t	3460	0	0	0	0	0	t	3461	0	0	0
1155	337	G	1ab	Nsp3	G337G	G	99.9406	0.00019814	0.00029719	0	0.00029719	0.0428707	#DIV/0!	0.0643017	0	0	0	0	0	5	0	0	11769	0	0	0	0	0	0	0	1	0	0	0	1	1155	G	g	3463	6	1	0	0	5	g	3464	1	0	0
1156	338	A	1ab	Nsp3	A338A	A	100	8.4918e-05	0	0.00025476	-0.00025476	0.0183733	0	0	0.0551213	11776	0	0	0	0	0	0	0	0	0	0	0	0	0	0	0	0	0	0	0	1156	A	g	3466	0	0	0	0	0	c	3467	0	0	0
1157	339	D	1ab	Nsp3	D339D	D	99.9406	0.00079257	0.00022291	0.0053493	-0.0051264	0.171485	0.0416709	0.0482301	1.1574	0	0	2	11769	0	0	4	1	0	0	0	0	0	0	0	0	0	0	0	0	1157	D	g	3469	2	2	0	0	0	a	3470	1	0	0
1158	340	P	1ab	Nsp3	P340P	P	99.7962	0.00070765	0.001019	8.4918e-05	0.0009341	0.153111	11.9998	0.220477	0.0183733	0	0	0	0	0	0	0	0	0	0	7	0	0	0	11752	17	0	0	0	0	1158	P	c	3472	17	0	0	0	17	c	3473	7	0	0
1159	341	I	1ab	Nsp3	I341I	I	99.9745	8.4918e-05	0.00010918	0	0.00010918	0.0183733	#DIV/0!	0.0236228	0	0	0	0	0	0	0	0	0	0	11773	0	0	0	0	0	0	2	0	0	1	1159	I	a	3475	1	0	0	1	0	t	3476	2	0	2
1160	342	H	1ab	Nsp3	H342H	H	99.7877	0.0012455	0.00079615	0.0048385	-0.0040423	0.269483	0.164545	0.17226	1.04689	0	2	0	0	0	0	0	0	11751	0	0	0	0	0	0	0	0	0	23	0	1160	H	c	3478	23	0	0	0	23	a	3479	2	0	0
1161	343	S	1ab	Nsp3	S343S	S	99.9915	2.8306e-05	4.2459e-05	0	4.2459e-05	0.00612445	#DIV/0!	0.00918667	0	0	0	0	0	0	0	0	0	0	0	0	0	0	1	0	11775	0	0	0	0	1161	S	t	3481	0	0	0	0	0	c	3482	1	0	0
1162	344	L	1ab	Nsp3	L344L	L	100	0	0	0	0	0	#DIV/0!	0	0	0	0	0	0	0	0	0	0	0	0	11776	0	0	0	0	0	0	0	0	0	1162	L	t	3484	0	0	0	0	0	t	3485	0	0	0
1163	345	R	1ab	Nsp3	R345R	R	99.949	0.00016985	0.00022646	0	0.00022646	0.0367497	#DIV/0!	0.0489982	0	0	11769	0	0	0	0	0	0	0	0	0	5	0	0	0	1	0	0	0	0	1163	R	a	3487	1	0	0	0	1	g	3488	5	5	0
1164	346	V	1ab	Nsp3	V346V	V	99.9745	8.4918e-05	0.00012737	0	0.00012737	0.0183733	#DIV/0!	0.0275585	0	0	0	0	0	0	0	0	0	0	1	0	0	0	2	0	0	0	0	0	11773	1164	V	g	3490	3	1	0	0	2	t	3491	0	0	0
1165	347	C	1ab	Nsp3	C347C	C	100	0	0	0	0	0	#DIV/0!	0	0	0	0	0	0	11776	0	0	0	0	0	0	0	0	0	0	0	0	0	0	0	1165	C	t	3493	0	0	0	0	0	g	3494	0	0	0
1166	348	V	1ab	Nsp3	V348V	V	99.9745	8.4918e-05	0.00012738	0	0.00012738	0.0183733	#DIV/0!	0.0275607	0	0	0	0	0	0	0	0	0	0	3	0	0	0	0	0	0	0	0	0	11773	1166	V	g	3496	3	3	0	0	0	t	3497	0	0	0
1167	349	D	1ab	Nsp3	D349D	D	99.949	0.0013304	0.00019108	0.01044	-0.010249	0.287853	0.0183027	0.0413432	2.25886	1	0	0	11770	0	0	0	5	0	0	0	0	0	0	0	0	0	0	0	0	1167	D	g	3499	0	0	0	0	0	a	3500	6	0	1
1168	350	T	1ab	Nsp3	T350T	T	98.7602	0.0041327	0.0061925	0	0.0061925	0.894174	#DIV/0!	1.33984	0	0	0	3	0	0	0	0	0	0	143	0	0	0	0	0	0	11630	0	0	0	1168	T	a	3502	0	0	0	0	0	c	3503	146	3	0
1169	351	V	1ab	Nsp3	V351V	V	99.983	8.4918e-05	8.4917e-05	8.4921e-05	-3.6056e-09	0.0183733	0.999953	0.0183731	0.018374	0	0	0	0	0	0	0	0	0	2	0	0	0	0	0	0	0	0	0	11774	1169	V	g	3505	2	2	0	0	0	t	3506	0	0	0
1170	352	R	1ab	Nsp3	R352R	R	99.9151	0.00028306	0.00042454	0	0.00042454	0.0612445	#DIV/0!	0.0918559	0	0	11766	0	0	6	0	0	0	4	0	0	0	0	0	0	0	0	0	0	0	1170	R	c	3508	6	0	0	0	6	g	3509	4	4	0
1171	353	T	1ab	Nsp3	T353T	T	99.8896	0.00050951	0.00055192	0.00042467	0.00012725	0.11024	1.29964	0.119417	0.091884	2	0	0	0	0	0	0	0	0	8	0	3	0	0	0	0	11763	0	0	0	1171	T	a	3511	2	0	0	2	0	c	3512	11	3	0
1172	354	N	1ab	Nsp3	N354N	N	99.966	0.00011322	0.00012738	0	0.00012738	0.0244969	#DIV/0!	0.0275607	0	0	0	11772	0	0	0	0	0	2	0	0	0	0	0	0	2	0	0	0	0	1172	N	a	3514	2	0	2	0	0	a	3515	2	0	0
1173	355	V	1ab	Nsp3	V355V	V	100	0.0004529	0	0.0013587	-0.0013587	0.097992	0	0	0.293976	0	0	0	0	0	0	0	0	0	0	0	0	0	0	0	0	0	0	0	11776	1173	V	g	3517	0	0	0	0	0	t	3518	0	0	0
1174	356	Y	1ab	Nsp3	Y356Y	Y	99.983	0.0010756	6.6048e-05	0.0071333	-0.0070672	0.232723	0.00925911	0.0142905	1.5434	0	0	0	0	1	0	0	0	1	0	0	0	0	0	0	0	0	0	11774	0	1174	Y	t	3520	1	0	1	0	0	a	3521	1	0	0
1175	357	L	1ab	Nsp3	L357L	L	99.6518	0.0011606	0.0016239	0	0.0016239	0.251114	#DIV/0!	0.351356	0	0	0	0	0	0	0	0	0	0	0	11735	0	0	41	0	0	0	0	0	0	1175	L	t	3523	0	0	0	0	0	t	3524	0	0	0
1176	358	A	1ab	Nsp3	A358A	A	99.9915	0.00016984	4.2459e-05	0.00042459	-0.00038213	0.0367475	0.1	0.00918667	0.0918667	11775	0	0	0	0	0	0	0	0	0	0	0	0	0	0	0	0	0	0	1	1176	A	g	3526	0	0	0	0	0	c	3527	1	0	0
1177	359	V	1ab	Nsp3	V359V	V	99.9745	0.00016984	0.00012738	0.00025477	-0.00012739	0.0367475	0.49998	0.0275607	0.0551235	0	0	0	0	0	0	0	0	0	3	0	0	0	0	0	0	0	0	0	11773	1177	V	g	3529	3	3	0	0	0	t	3530	0	0	0
1178	360	F	1ab	Nsp3	F360F	F	100	0	0	0	0	0	#DIV/0!	0	0	0	0	0	0	0	0	0	0	0	0	0	0	0	11776	0	0	0	0	0	0	1178	F	t	3532	0	0	0	0	0	t	3533	0	0	0
1179	361	D	1ab	Nsp3	D361D	D	100	2.8306e-05	0	0.00025476	-0.00025476	0.00612445	0	0	0.0551213	0	0	0	11776	0	0	0	0	0	0	0	0	0	0	0	0	0	0	0	0	1179	D	g	3535	0	0	0	0	0	a	3536	0	0	0
1180	362	K	1ab	Nsp3	K362K	K	100	0	0	0	0	0	#DIV/0!	0	0	0	0	0	0	0	0	0	0	0	0	0	11776	0	0	0	0	0	0	0	0	1180	K	a	3538	0	0	0	0	0	a	3539	0	0	0
1181	363	N	1ab	Nsp3	N363N	N	99.9915	2.8306e-05	3.1844e-05	0	3.1844e-05	0.00612445	#DIV/0!	0.00688995	0	0	0	11775	1	0	0	0	0	0	0	0	0	0	0	0	0	0	0	0	0	1181	N	a	3541	1	0	0	1	0	a	3542	0	0	0
1182	364	L	1ab	Nsp3	L364L	L	99.949	0.00031137	0.00025473	0.00042466	-0.00016993	0.0673698	0.599845	0.0551148	0.0918818	0	0	0	0	0	0	0	0	0	0	11770	0	0	6	0	0	0	0	0	0	1182	L	c	3544	6	0	0	0	6	t	3545	0	0	0
1183	365	Y	1ab	Nsp3	Y365Y	Y	100	0	0	0	0	0	#DIV/0!	0	0	0	0	0	0	0	0	0	0	0	0	0	0	0	0	0	0	0	0	11776	0	1183	Y	t	3547	0	0	0	0	0	a	3548	0	0	0
1184	366	D	1ab	Nsp3	D366D	D	99.9745	0.00070765	9.5533e-05	0.0056045	-0.005509	0.153111	0.0170458	0.0206701	1.21262	0	0	0	11773	0	0	3	0	0	0	0	0	0	0	0	0	0	0	0	0	1184	D	g	3550	0	0	0	0	0	a	3551	0	0	0
1185	367	K	1ab	Nsp3	K367K	K	99.983	5.6612e-05	6.47e-05	0	6.47e-05	0.0122489	#DIV/0!	0.0139989	0	0	0	0	0	0	0	2	0	0	0	0	11774	0	0	0	0	0	0	0	0	1185	K	a	3553	2	0	0	2	0	a	3554	0	0	0
1186	368	L	1ab	Nsp3	L368L	L	99.8302	0.00062274	0.00084905	0.00016989	0.00067916	0.13474	4.99765	0.183705	0.0367584	0	0	0	0	0	0	0	0	0	18	11756	0	0	2	0	0	0	0	0	0	1186	L	c	3556	20	18	0	0	2	t	3557	0	0	0
1187	369	V	1ab	Nsp3	V369V	V	100	2.8306e-05	0	8.4918e-05	-8.4918e-05	0.00612445	0	0	0.0183733	0	0	0	0	0	0	0	0	0	0	0	0	0	0	0	0	0	0	0	11776	1187	V	g	3559	0	0	0	0	0	t	3560	0	0	0
1188	370	S	1ab	Nsp3	S370S	S	94.319	0.018993	0.032905	0.00013336	0.032772	4.10943	246.738	7.11951	0.0288545	0	0	0	0	0	0	0	0	0	0	669	0	0	0	0	11107	0	0	0	0	1188	S	t	3562	0	0	0	0	0	c	3563	669	0	0
1189	371	S	1ab	Nsp3	S371S	S	100	5.6612e-05	0	0.00050951	-0.00050951	0.0122489	0	0	0.11024	0	0	0	0	0	0	0	0	0	0	0	0	0	0	0	11776	0	0	0	0	1189	S	a	3565	0	0	0	0	0	g	3566	0	0	0
1190	372	F	1ab	Nsp3	F372F	F	99.9915	2.8306e-05	3.1845e-05	0	3.1845e-05	0.00612445	#DIV/0!	0.00689016	0	0	0	0	0	0	0	0	0	0	0	0	0	0	11775	0	0	0	0	0	1	1190	F	t	3568	1	0	0	1	0	t	3569	0	0	0
1191	373	L	1ab	Nsp3	L373L	L	99.9745	0.00011322	0.00011322	0.00011323	-1.1218e-08	0.0244969	0.999912	0.0244969	0.0244991	0	0	0	0	0	0	0	0	0	0	11773	0	0	3	0	0	0	0	0	0	1191	M	t	3571	0	0	0	0	0	t	3572	0	0	0
1192	374	E	1ab	Nsp3	E374E	E	100	0	0	0	0	0	#DIV/0!	0	0	0	0	0	0	0	0	11776	0	0	0	0	0	0	0	0	0	0	0	0	0	1192	E	g	3574	0	0	0	0	0	a	3575	0	0	0
1193	375	M	1ab	Nsp3	M375M	M	99.983	5.6612e-05	5.6614e-05	0	5.6614e-05	0.0122489	#DIV/0!	0.0122493	0	0	0	0	0	0	0	0	0	0	1	0	0	11774	0	0	0	1	0	0	0	1193	M	a	3577	0	0	0	0	0	t	3578	1	0	1
1194	376	K	1ab	Nsp3	K376K	K	99.983	8.4918e-05	6.47e-05	0.00022645	-0.00016175	0.0183733	0.285714	0.0139989	0.048996	0	0	0	0	0	0	2	0	0	0	0	11774	0	0	0	0	0	0	0	0	1194	K	a	3580	2	0	0	2	0	a	3581	0	0	0
1195	377	S	1ab	Nsp3	S377S	S	99.9745	8.4918e-05	9.5535e-05	0	9.5535e-05	0.0183733	#DIV/0!	0.0206705	0	0	0	0	0	0	0	0	0	0	3	0	0	0	0	0	11773	0	0	0	0	1195	S	a	3583	0	0	0	0	0	g	3584	3	0	0
1196	378	E	1ab	Nsp3	E378E	E	99.0999	0.0030005	0.0034332	0	0.0034332	0.649205	#DIV/0!	0.742827	0	0	0	0	1	0	0	11670	0	0	0	0	0	0	0	0	0	0	0	0	105	1196	E	g	3586	0	0	0	0	0	a	3587	105	0	0
1197	379	K	1ab	Nsp3	K379K	K	99.983	5.6612e-05	6.47e-05	0	6.47e-05	0.0122489	#DIV/0!	0.0139989	0	0	0	2	0	0	0	0	0	0	0	0	11774	0	0	0	0	0	0	0	0	1197	K	a	3589	0	0	0	0	0	a	3590	0	0	0
1198	380	Q	1ab	Nsp3	Q380Q	Q	99.983	8.4918e-05	6.4701e-05	0.00022642	-0.00016172	0.0183733	0.285757	0.0139991	0.0489895	0	1	0	0	0	11774	0	0	1	0	0	0	0	0	0	0	0	0	0	0	1198	Q	c	3592	0	0	0	0	0	a	3593	1	0	0
1199	381	V	1ab	Nsp3	V381V	V	99.949	0.00016984	0.00025474	0	0.00025474	0.0367475	#DIV/0!	0.055117	0	3	0	0	0	0	0	0	0	0	0	0	0	0	3	0	0	0	0	0	11770	1199	V	g	3595	3	0	0	0	3	t	3596	3	0	3
1200	382	E	1ab	Nsp3	E382E	E	99.9915	5.6612e-05	3.235e-05	0.00022645	-0.0001941	0.0122489	0.142857	0.00699943	0.048996	0	0	0	0	0	0	11775	0	0	0	0	1	0	0	0	0	0	0	0	0	1200	E	g	3598	1	1	0	0	0	a	3599	0	0	0
1201	383	Q	1ab	Nsp3	Q383Q	Q	99.9915	2.8306e-05	3.235e-05	0	3.235e-05	0.00612445	#DIV/0!	0.00699943	0	0	0	0	0	0	11775	0	0	0	0	1	0	0	0	0	0	0	0	0	0	1201	Q	c	3601	0	0	0	0	0	a	3602	1	0	0
1202	384	K	1ab	Nsp3	K384K	K	99.7198	0.0009341	0.0010675	0	0.0010675	0.202107	#DIV/0!	0.23097	0	0	0	31	0	0	0	1	0	0	0	0	11743	0	0	0	0	1	0	0	0	1202	K	a	3604	1	0	0	1	0	a	3605	1	0	1
1203	385	I	1ab	Nsp3	I385I	I	99.9915	0.00033967	3.6394e-05	0.0014011	-0.0013647	0.0734929	0.0259753	0.00787441	0.30315	0	0	0	0	0	0	0	0	0	11775	0	0	0	0	0	0	1	0	0	0	1203	I	a	3607	0	0	0	0	0	t	3608	1	0	1
1204	386	A	1ab	Nsp3	A386A	A	99.8811	0.00039629	0.00059443	0	0.00059443	0.0857436	#DIV/0!	0.128614	0	11762	0	0	0	0	0	0	0	0	0	0	0	0	0	0	1	4	0	0	9	1204	A	g	3610	5	4	0	0	1	c	3611	9	0	0
1205	387	E	1ab	Nsp3	E387E	E	99.949	0.00028306	0.00019411	0.00090536	-0.00071125	0.0612445	0.214401	0.0419987	0.195889	5	0	0	0	0	0	11770	1	0	0	0	0	0	0	0	0	0	0	0	0	1205	E	g	3613	0	0	0	0	0	a	3614	6	0	5
1206	388	I	1ab	Nsp3	I388I	I	99.9745	8.4918e-05	0.00010918	0	0.00010918	0.0183733	#DIV/0!	0.0236228	0	0	0	0	0	0	0	0	0	0	11773	0	0	0	1	0	0	0	0	0	2	1206	I	a	3616	3	0	0	2	1	t	3617	0	0	0
1207	389	P	1ab	Nsp3	P389P	P	99.6009	0.0013587	0.0019955	8.4923e-05	0.0019106	0.293976	23.4978	0.431758	0.0183744	0	0	0	0	0	0	0	0	2	0	14	0	0	0	11729	30	1	0	0	0	1207	P	c	3619	31	1	0	0	30	c	3620	16	2	0
1208	390	K	1ab	Nsp3	K390K	K	99.9915	2.8306e-05	3.235e-05	0	3.235e-05	0.00612445	#DIV/0!	0.00699943	0	0	1	0	0	0	0	0	0	0	0	0	11775	0	0	0	0	0	0	0	0	1208	K	a	3622	0	0	0	0	0	a	3623	1	0	0
1209	391	E	1ab	Nsp3	E391E	E	99.949	0.00019814	0.0001941	0.00022644	-3.2336e-05	0.0428707	0.857181	0.0419966	0.0489938	0	0	0	5	0	0	11770	1	0	0	0	0	0	0	0	0	0	0	0	0	1209	E	g	3625	0	0	0	0	0	a	3626	1	0	0
1210	392	E	1ab	Nsp3	E392E	E	99.966	0.00014153	0.0001294	0.00022643	-9.703e-05	0.0306222	0.571479	0.0279977	0.0489917	0	0	0	1	0	0	11772	1	0	0	0	2	0	0	0	0	0	0	0	0	1210	E	g	3628	2	2	0	0	0	a	3629	1	0	0
1211	393	V	1ab	Nsp3	V393V	V	99.949	0.00022645	0.00025473	0.00016987	8.4868e-05	0.048996	1.49956	0.0551148	0.036754	0	0	0	0	0	0	0	0	0	0	0	0	0	6	0	0	0	0	0	11770	1211	V	g	3631	6	0	0	0	6	t	3632	0	0	0
1212	394	K	1ab	Nsp3	K394K	K	99.9915	8.4918e-05	3.235e-05	0.0004529	-0.00042055	0.0183733	0.0714286	0.00699943	0.097992	0	0	0	0	0	0	1	0	0	0	0	11775	0	0	0	0	0	0	0	0	1212	K	a	3634	1	0	0	1	0	a	3635	0	0	0
1213	395	P	1ab	Nsp3	P395P	P	99.8896	0.0004529	0.00055201	0.00025472	0.0002973	0.097992	2.16712	0.119436	0.0551127	0	0	0	0	0	0	0	0	0	0	7	0	0	0	11763	6	0	0	0	0	1213	P	c	3637	6	0	0	0	6	c	3638	7	0	0
1214	396	F	1ab	Nsp3	F396F	F	100	0	0	0	0	0	#DIV/0!	0	0	0	0	0	0	0	0	0	0	0	0	0	0	0	11776	0	0	0	0	0	0	1214	F	t	3640	0	0	0	0	0	t	3641	0	0	0
1215	397	I	1ab	Nsp3	I397I	I	99.966	0.00011322	0.00014558	0	0.00014558	0.0244969	#DIV/0!	0.0314985	0	0	0	0	0	0	0	0	0	0	11772	0	0	1	0	0	0	0	0	0	3	1215	I	a	3643	3	0	0	3	0	t	3644	0	0	0
1216	398	T	1ab	Nsp3	T398T	T	99.966	0.00011322	0.00016983	0	0.00016983	0.0244969	#DIV/0!	0.0367454	0	0	0	0	0	0	0	0	0	0	4	0	0	0	0	0	0	11772	0	0	0	1216	T	a	3646	0	0	0	0	0	c	3647	4	0	0
1217	399	E	1ab	Nsp3	E399E	E	99.9915	5.6612e-05	3.235e-05	0.00022643	-0.00019408	0.0122489	0.14287	0.00699943	0.0489917	0	0	0	0	0	0	11775	1	0	0	0	0	0	0	0	0	0	0	0	0	1217	E	g	3649	0	0	0	0	0	a	3650	1	0	0
1218	400	S	1ab	Nsp3	S400S	S	99.983	5.6612e-05	6.369e-05	0	6.369e-05	0.0122489	#DIV/0!	0.0137803	0	0	0	0	0	0	0	0	2	0	0	0	0	0	0	0	11774	0	0	0	0	1218	S	a	3652	2	0	0	2	0	g	3653	0	0	0
1219	401	K	1ab	Nsp3	K401K	K	99.9915	2.8306e-05	3.235e-05	0	3.235e-05	0.00612445	#DIV/0!	0.00699943	0	0	1	0	0	0	0	0	0	0	0	0	11775	0	0	0	0	0	0	0	0	1219	K	a	3655	0	0	0	0	0	a	3656	1	0	0
1220	402	P	1ab	Nsp3	P402P	P	99.8726	0.00053782	0.00063689	0.00033967	0.00029721	0.116366	1.87503	0.137801	0.0734929	0	0	0	0	0	0	0	0	0	0	8	0	0	0	11761	7	0	0	0	0	1220	P	c	3658	7	0	0	0	7	c	3659	8	0	0
1221	403	S	1ab	Nsp3	S403S	S	100	8.4918e-05	0	0.00019815	-0.00019815	0.0183733	0	0	0.0428729	0	0	0	0	0	0	0	0	0	0	0	0	0	0	0	11776	0	0	0	0	1221	S	t	3661	0	0	0	0	0	c	3662	0	0	0
1222	404	V	1ab	Nsp3	V404V	V	99.983	0.00033967	8.4918e-05	0.00084918	-0.00076427	0.0734929	0.1	0.0183733	0.183733	2	0	0	0	0	0	0	0	0	0	0	0	0	0	0	0	0	0	0	11774	1222	V	g	3664	0	0	0	0	0	t	3665	2	0	2
1223	405	E	1ab	Nsp3	E405E	E	99.7792	0.00073596	0.00084134	0	0.00084134	0.159236	#DIV/0!	0.182037	0	25	0	0	0	0	0	11750	0	0	0	0	1	0	0	0	0	0	0	0	0	1223	E	g	3667	1	1	0	0	0	a	3668	25	0	25
1224	406	Q	1ab	Nsp3	Q406Q	Q	100	0	0	0	0	0	#DIV/0!	0	0	0	0	0	0	0	11776	0	0	0	0	0	0	0	0	0	0	0	0	0	0	1224	Q	c	3670	0	0	0	0	0	a	3671	0	0	0
1225	407	R	1ab	Nsp3	R407R	R	99.9406	0.00022645	0.00026419	0.00011323	0.00015096	0.048996	2.33322	0.0571616	0.0244991	0	11769	0	0	0	0	0	0	0	7	0	0	0	0	0	0	0	0	0	0	1225	R	a	3673	0	0	0	0	0	g	3674	7	0	0
1226	408	K	1ab	Nsp3	K408K	K	99.9915	5.6612e-05	3.235e-05	0.00022645	-0.0001941	0.0122489	0.142857	0.00699943	0.048996	0	0	1	0	0	0	0	0	0	0	0	11775	0	0	0	0	0	0	0	0	1226	K	a	3676	0	0	0	0	0	a	3677	0	0	0
1227	409	Q	1ab	Nsp3	Q409Q	Q	100	0	0	0	0	0	#DIV/0!	0	0	0	0	0	0	0	11776	0	0	0	0	0	0	0	0	0	0	0	0	0	0	1227	Q	c	3679	0	0	0	0	0	a	3680	0	0	0
1228	410	D	1ab	Nsp3	D410D	D	99.8641	0.0004529	0.0005096	0	0.0005096	0.097992	#DIV/0!	0.11026	0	0	0	0	11760	0	0	0	16	0	0	0	0	0	0	0	0	0	0	0	0	1228	D	g	3682	0	0	0	0	0	a	3683	16	0	0
1229	411	D	1ab	Nsp3	D411D	D	99.9745	0.00033967	9.5535e-05	0.0022924	-0.0021969	0.0734929	0.0416747	0.0206705	0.495997	0	0	0	11773	0	0	0	2	0	0	0	0	0	0	0	0	0	0	1	0	1229	D	g	3685	1	0	0	0	1	a	3686	2	0	0
1230	412	K	1ab	Nsp3	K412K	K	99.8981	0.00036798	0.0003882	0.00022646	0.00016173	0.0796182	1.71421	0.0839932	0.0489982	0	0	12	0	0	0	0	0	0	0	0	11764	0	0	0	0	0	0	0	0	1230	K	a	3688	0	0	0	0	0	a	3689	0	0	0
1231	413	K	1ab	Nsp3	K413K	K	99.9575	0.00014153	0.00016175	0	0.00016175	0.0306222	#DIV/0!	0.0349971	0	0	5	0	0	0	0	0	0	0	0	0	11771	0	0	0	0	0	0	0	0	1231	K	a	3691	0	0	0	0	0	a	3692	5	0	0
1232	414	I	1ab	Nsp3	I414I	I	99.949	0.0043591	0.00021837	0.01885	-0.018631	0.94316	0.0115846	0.0472478	4.07849	0	0	0	0	0	0	0	0	0	11770	0	0	0	0	0	0	2	0	0	4	1232	I	a	3694	4	0	0	4	0	t	3695	2	0	2
1233	415	K	1ab	Nsp3	K415K	K	100	5.6612e-05	0	0.0004529	-0.0004529	0.0122489	0	0	0.097992	0	0	0	0	0	0	0	0	0	0	0	11776	0	0	0	0	0	0	0	0	1233	K	a	3697	0	0	0	0	0	a	3698	0	0	0
1234	416	A	1ab	Nsp3	A416A	A	99.9745	0.00011322	0.00012738	8.4918e-05	4.2459e-05	0.0244969	1.50004	0.0275607	0.0183733	11773	0	0	0	0	0	0	0	0	0	0	0	0	0	0	0	1	0	0	2	1234	A	g	3700	1	1	0	0	0	c	3701	2	0	0
1235	417	C	1ab	Nsp3	C417C	C	100	0	0	0	0	0	#DIV/0!	0	0	0	0	0	0	11776	0	0	0	0	0	0	0	0	0	0	0	0	0	0	0	1235	C	t	3703	0	0	0	0	0	g	3704	0	0	0
1236	418	V	1ab	Nsp3	V418V	V	99.9066	0.00031137	0.00046698	0	0.00046698	0.0673698	#DIV/0!	0.101038	0	0	0	0	0	0	0	0	0	0	0	0	0	0	11	0	0	0	0	0	11765	1236	V	g	3706	11	0	0	0	11	t	3707	0	0	0
1237	419	E	1ab	Nsp3	E419E	E	100	2.8306e-05	0	0.00022645	-0.00022645	0.00612445	0	0	0.048996	0	0	0	0	0	0	11776	0	0	0	0	0	0	0	0	0	0	0	0	0	1237	E	g	3709	0	0	0	0	0	a	3710	0	0	0
1238	420	E	1ab	Nsp3	E420E	E	99.9915	2.8306e-05	3.235e-05	0	3.235e-05	0.00612445	#DIV/0!	0.00699943	0	0	0	0	0	0	0	11775	0	0	0	0	1	0	0	0	0	0	0	0	0	1238	E	g	3712	1	1	0	0	0	a	3713	0	0	0
1239	421	V	1ab	Nsp3	V421V	V	100	2.8306e-05	0	8.4918e-05	-8.4918e-05	0.00612445	0	0	0.0183733	0	0	0	0	0	0	0	0	0	0	0	0	0	0	0	0	0	0	0	11776	1239	V	g	3715	0	0	0	0	0	t	3716	0	0	0
1240	422	T	1ab	Nsp3	T422T	T	99.966	0.00011322	0.00016983	0	0.00016983	0.0244969	#DIV/0!	0.0367454	0	0	0	0	0	0	0	0	0	0	4	0	0	0	0	0	0	11772	0	0	0	1240	T	a	3718	0	0	0	0	0	c	3719	4	0	0
1241	423	T	1ab	Nsp3	T423T	T	99.966	0.00011322	0.00016983	0	0.00016983	0.0244969	#DIV/0!	0.0367454	0	0	0	0	0	0	0	0	0	0	3	0	1	0	0	0	0	11772	0	0	0	1241	T	a	3721	0	0	0	0	0	c	3722	4	1	0
1242	424	T	1ab	Nsp3	T424T	T	99.966	0.00025476	0.00016983	0.00042463	-0.0002548	0.0551213	0.399948	0.0367454	0.0918754	0	0	2	0	0	0	0	0	0	2	0	0	0	0	0	0	11772	0	0	0	1242	T	a	3724	0	0	0	0	0	c	3725	4	2	0
1243	425	L	1ab	Nsp3	L425L	L	99.9915	0.0016701	5.0923e-05	0.0036965	-0.0036455	0.361352	0.013776	0.011018	0.799796	0	0	0	0	0	0	0	0	0	0	11775	0	0	0	1	0	0	0	0	0	1243	M	c	3727	9	0	0	0	9	t	3728	1	0	1
1244	426	E	1ab	Nsp3	E426E	E	99.983	5.6612e-05	6.47e-05	0	6.47e-05	0.0122489	#DIV/0!	0.0139989	0	0	0	0	2	0	0	11774	0	0	0	0	0	0	0	0	0	0	0	0	0	1244	E	g	3730	0	0	0	0	0	a	3731	0	0	0
1245	427	E	1ab	Nsp3	E427E	E	100	0	0	0	0	0	#DIV/0!	0	0	0	0	0	0	0	0	11776	0	0	0	0	0	0	0	0	0	0	0	0	0	1245	E	g	3733	0	0	0	0	0	a	3734	0	0	0
1246	428	T	1ab	Nsp3	T428T	T	96.357	0.012143	0.01816	0	0.01816	2.62733	#DIV/0!	3.9292	0	0	0	0	0	0	0	0	0	0	429	0	0	0	0	0	0	11347	0	0	0	1246	T	a	3736	0	0	0	0	0	c	3737	429	0	0
1247	429	K	1ab	Nsp3	K429K	K	99.8641	0.0004529	0.0005176	0	0.0005176	0.097992	#DIV/0!	0.111991	0	0	1	15	0	0	0	0	0	0	0	0	11760	0	0	0	0	0	0	0	0	1247	K	a	3739	0	0	0	0	0	a	3740	1	0	0
1248	430	F	1ab	Nsp3	F430F	F	100	0.00011322	0	0.001019	-0.001019	0.0244969	0	0	0.220477	0	0	0	0	0	0	0	0	0	0	0	0	0	11776	0	0	0	0	0	0	1248	F	t	3742	0	0	0	0	0	t	3743	0	0	0
1249	431	L	1ab	Nsp3	L431L	L	99.9575	0.00039629	0.00021228	0.00076436	-0.00055208	0.0857436	0.277723	0.0459301	0.165381	0	0	0	0	0	0	0	0	0	1	11771	0	0	4	0	0	0	0	0	0	1249	L	c	3745	5	1	0	0	4	t	3746	0	0	0
1250	432	T	1ab	Nsp3	T432T	T	99.9406	0.00022645	0.0002972	8.4927e-05	0.00021227	0.048996	3.49948	0.0643039	0.0183753	0	0	0	0	0	0	0	0	0	7	0	0	0	0	0	0	11769	0	0	0	1250	T	a	3748	0	0	0	0	0	c	3749	7	0	0
1251	433	E	1ab	Nsp3	E433E	E	100	0	0	0	0	0	#DIV/0!	0	0	0	0	0	0	0	0	11776	0	0	0	0	0	0	0	0	0	0	0	0	0	1251	E	g	3751	0	0	0	0	0	a	3752	0	0	0
1252	434	N	1ab	Nsp3	N434N	N	99.983	0.00033967	6.3689e-05	0.0025476	-0.0024839	0.0734929	0.0249996	0.0137801	0.551213	0	0	11774	0	0	0	0	0	0	0	0	0	0	0	0	2	0	0	0	0	1252	N	a	3754	0	0	0	0	0	a	3755	2	0	0
1253	435	L	1ab	Nsp3	L435L	L	100	2.8306e-05	0	0.00011322	-0.00011322	0.00612445	0	0	0.0244969	0	0	0	0	0	0	0	0	0	0	11776	0	0	0	0	0	0	0	0	0	1253	M	t	3757	0	0	0	0	0	t	3758	0	0	0
1254	436	L	1ab	Nsp3	L436L	L	100	0	0	0	0	0	#DIV/0!	0	0	0	0	0	0	0	0	0	0	0	0	11776	0	0	0	0	0	0	0	0	0	1254	L	t	3760	0	0	0	0	0	t	3761	0	0	0
1255	437	L	1ab	Nsp3	L437L	L	100	2.8306e-05	0	8.4918e-05	-8.4918e-05	0.00612445	0	0	0.0183733	0	0	0	0	0	0	0	0	0	0	11776	0	0	0	0	0	0	0	0	0	1255	L	c	3763	0	0	0	0	0	t	3764	0	0	0
1256	438	Y	1ab	Nsp3	Y438Y	Y	100	0.00011322	0	0.00079257	-0.00079257	0.0244969	0	0	0.171485	0	0	0	0	0	0	0	0	0	0	0	0	0	0	0	0	0	0	11776	0	1256	Y	t	3766	0	0	0	0	0	a	3767	0	0	0
1257	439	I	1ab	Nsp3	I439I	I	99.9915	2.8306e-05	3.6394e-05	0	3.6394e-05	0.00612445	#DIV/0!	0.00787441	0	0	0	0	0	0	0	0	0	0	11775	0	0	0	0	0	0	0	0	0	1	1257	I	a	3769	1	0	0	1	0	t	3770	0	0	0
1258	440	D	1ab	Nsp3	D440D	D	100	5.6612e-05	0	0.00050951	-0.00050951	0.0122489	0	0	0.11024	0	0	0	11776	0	0	0	0	0	0	0	0	0	0	0	0	0	0	0	0	1258	D	g	3772	0	0	0	0	0	a	3773	0	0	0
1259	441	I	1ab	Nsp3	I441I	I	99.8641	0.0004529	0.00058235	0	0.00058235	0.097992	#DIV/0!	0.126001	0	0	0	0	0	0	0	0	0	0	11760	1	0	0	0	0	0	2	0	0	13	1259	I	a	3775	14	0	1	13	0	t	3776	2	0	2
1260	442	N	1ab	Nsp3	N442N	N	100	8.4918e-05	0	0.00076427	-0.00076427	0.0183733	0	0	0.165362	0	0	11776	0	0	0	0	0	0	0	0	0	0	0	0	0	0	0	0	0	1260	N	a	3778	0	0	0	0	0	a	3779	0	0	0
1261	443	G	1ab	Nsp3	G443G	G	100	0.00011322	0	0.00033967	-0.00033967	0.0244969	0	0	0.0734929	0	0	0	0	0	0	0	11776	0	0	0	0	0	0	0	0	0	0	0	0	1261	G	g	3781	0	0	0	0	0	g	3782	0	0	0
1262	444	N	1ab	Nsp3	N444N	N	99.966	0.00016984	0.00012738	0.00050947	-0.00038209	0.0367475	0.250025	0.0275607	0.110232	0	0	11772	0	0	0	0	0	0	0	0	0	0	0	0	3	1	0	0	0	1262	N	a	3784	0	0	0	0	0	a	3785	4	0	1
1263	445	L	1ab	Nsp3	L445L	L	99.9915	8.4918e-05	4.246e-05	0.00016983	-0.00012737	0.0183733	0.250015	0.00918689	0.0367454	0	0	0	0	0	0	0	0	0	0	11775	0	0	0	0	0	0	0	0	1	1263	L	c	3787	1	0	0	1	0	t	3788	0	0	0
1264	446	H	1ab	Nsp3	H446H	H	99.9915	5.6612e-05	3.1844e-05	0.00025475	-0.00022291	0.0122489	0.125001	0.00688995	0.0551192	0	0	0	0	0	0	0	0	11775	0	0	0	0	0	0	0	0	0	1	0	1264	H	c	3790	1	0	0	0	1	a	3791	0	0	0
1265	447	P	1ab	Nsp3	P447P	P	99.9321	0.00031137	0.00033969	0.00025473	8.4957e-05	0.0673698	1.33353	0.0734973	0.0551148	0	0	0	0	0	0	0	0	0	0	3	0	0	0	11768	5	0	0	0	0	1265	P	c	3793	5	0	0	0	5	c	3794	3	0	0
1266	448	D	1ab	Nsp3	D448D	D	100	0	0	0	0	0	#DIV/0!	0	0	0	0	0	11776	0	0	0	0	0	0	0	0	0	0	0	0	0	0	0	0	1266	D	g	3796	0	0	0	0	0	a	3797	0	0	0
1267	449	S	1ab	Nsp3	S449S	S	100	0	0	0	0	0	#DIV/0!	0	0	0	0	0	0	0	0	0	0	0	0	0	0	0	0	0	11776	0	0	0	0	1267	S	t	3799	0	0	0	0	0	c	3800	0	0	0
1268	450	A	1ab	Nsp3	A450A	A	99.983	0.00025476	8.4918e-05	0.00059443	-0.00050951	0.0551213	0.142856	0.0183733	0.128614	11774	0	0	0	0	0	0	0	0	0	0	0	0	0	0	0	0	0	0	2	1268	A	g	3802	0	0	0	0	0	c	3803	2	0	0
1269	451	T	1ab	Nsp3	T451T	T	99.966	0.00014153	0.00016983	8.4922e-05	8.4911e-05	0.0306222	1.99984	0.0367454	0.0183742	1	0	0	0	0	0	0	0	0	3	0	0	0	0	0	0	11772	0	0	0	1269	T	a	3805	1	0	0	1	0	c	3806	3	0	0
1270	452	L	1ab	Nsp3	L452L	L	99.983	8.4918e-05	8.4917e-05	8.4922e-05	-5.4085e-09	0.0183733	0.999941	0.0183731	0.0183742	0	0	0	0	0	0	0	0	0	1	11774	0	0	1	0	0	0	0	0	0	1270	L	c	3808	2	1	0	0	1	t	3809	0	0	0
1271	453	V	1ab	Nsp3	V453V	V	99.9915	2.8306e-05	4.2459e-05	0	4.2459e-05	0.00612445	#DIV/0!	0.00918667	0	0	0	0	0	0	0	0	0	0	1	0	0	0	0	0	0	0	0	0	11775	1271	V	g	3811	1	1	0	0	0	t	3812	0	0	0
1272	454	S	1ab	Nsp3	S454S	S	99.983	0.00011322	6.369e-05	0.00050944	-0.00044575	0.0244969	0.12502	0.0137803	0.110225	0	1	0	0	0	0	0	1	0	0	0	0	0	0	0	11774	0	0	0	0	1272	S	a	3814	1	0	0	1	0	g	3815	0	0	0
1273	455	D	1ab	Nsp3	D455D	D	99.983	0.00082088	6.369e-05	0.0068778	-0.0068141	0.17761	0.00926023	0.0137803	1.48812	0	0	1	11774	0	0	0	1	0	0	0	0	0	0	0	0	0	0	0	0	1273	D	g	3817	1	1	0	0	0	a	3818	1	0	0
1274	456	I	1ab	Nsp3	I456I	I	100	0	0	0	0	0	#DIV/0!	0	0	0	0	0	0	0	0	0	0	0	11776	0	0	0	0	0	0	0	0	0	0	1274	I	a	3820	0	0	0	0	0	t	3821	0	0	0
1275	457	D	1ab	Nsp3	D457D	D	99.9915	5.6612e-05	3.1844e-05	0.00025476	-0.00022291	0.0122489	0.124996	0.00688995	0.0551213	0	0	1	11775	0	0	0	0	0	0	0	0	0	0	0	0	0	0	0	0	1275	D	g	3823	1	1	0	0	0	a	3824	0	0	0
1276	458	I	1ab	Nsp3	I458I	I	99.8896	0.0004812	0.00047315	0.00050937	-3.6216e-05	0.104115	0.928893	0.102373	0.11021	0	0	0	0	0	0	0	0	0	11763	0	0	0	0	0	0	8	0	0	5	1276	I	a	3826	5	0	0	5	0	t	3827	8	0	8
1277	459	T	1ab	Nsp3	T459T	T	99.9745	0.00016984	0.00012738	0.00025476	-0.00012738	0.0367475	0.5	0.0275607	0.0551213	2	0	0	0	0	0	0	0	0	1	0	0	0	0	0	0	11773	0	0	0	1277	T	a	3829	2	0	0	2	0	c	3830	1	0	0
1278	460	F	1ab	Nsp3	F460F	F	100	8.4918e-05	0	0.00076427	-0.00076427	0.0183733	0	0	0.165362	0	0	0	0	0	0	0	0	0	0	0	0	0	11776	0	0	0	0	0	0	1278	F	t	3832	0	0	0	0	0	t	3833	0	0	0
1279	461	L	1ab	Nsp3	L461L	L	100	0	0	0	0	0	#DIV/0!	0	0	0	0	0	0	0	0	0	0	0	0	11776	0	0	0	0	0	0	0	0	0	1279	L	t	3835	0	0	0	0	0	t	3836	0	0	0
1280	462	K	1ab	Nsp3	K462K	K	99.983	5.6612e-05	6.47e-05	0	6.47e-05	0.0122489	#DIV/0!	0.0139989	0	0	0	2	0	0	0	0	0	0	0	0	11774	0	0	0	0	0	0	0	0	1280	K	a	3838	0	0	0	0	0	a	3839	0	0	0
1281	463	K	1ab	Nsp3	K463K	K	99.9745	0.00014153	9.705e-05	0.0004529	-0.00035585	0.0306222	0.214286	0.0209983	0.097992	0	0	0	0	0	3	0	0	0	0	0	11773	0	0	0	0	0	0	0	0	1281	K	a	3841	3	0	3	0	0	a	3842	0	0	0
1282	464	D	1ab	Nsp3	D464D	D	99.966	0.00011322	0.00012738	0	0.00012738	0.0244969	#DIV/0!	0.0275607	0	0	0	1	11772	0	0	1	0	0	0	0	0	0	0	0	0	0	0	2	0	1282	D	g	3844	3	1	0	0	2	a	3845	0	0	0
1283	465	A	1ab	Nsp3	A465A	A	99.7877	0.00087749	0.0010615	0.00050951	0.00055197	0.189859	2.08337	0.229672	0.11024	11751	0	0	0	0	0	0	0	0	0	0	0	0	0	0	0	0	0	0	25	1283	A	g	3847	0	0	0	0	0	c	3848	25	0	0
1284	466	P	1ab	Nsp3	P466P	P	99.983	5.6612e-05	8.492e-05	0	8.492e-05	0.0122489	#DIV/0!	0.0183738	0	0	0	0	0	0	0	0	0	0	0	2	0	0	0	11774	0	0	0	0	0	1284	P	c	3850	0	0	0	0	0	c	3851	2	0	0
1285	467	Y	1ab	Nsp3	Y467Y	Y	99.9915	5.6612e-05	3.3024e-05	0.00019815	-0.00016512	0.0122489	0.166662	0.00714526	0.0428729	0	0	0	0	0	0	0	0	1	0	0	0	0	0	0	0	0	0	11775	0	1285	Y	t	3853	1	0	1	0	0	a	3854	0	0	0
1286	468	I	1ab	Nsp3	I468I	I	99.983	5.6612e-05	7.2789e-05	0	7.2789e-05	0.0122489	#DIV/0!	0.015749	0	0	0	0	0	0	0	0	0	0	11774	1	0	0	0	0	0	1	0	0	0	1286	I	a	3856	1	0	1	0	0	t	3857	1	0	1
1287	469	V	1ab	Nsp3	V469V	V	99.9406	0.00019814	0.00029719	0	0.00029719	0.0428707	#DIV/0!	0.0643017	0	3	0	0	0	0	0	0	0	0	0	0	0	4	0	0	0	0	0	0	11769	1287	V	g	3859	4	4	0	0	0	t	3860	3	0	3
1288	470	G	1ab	Nsp3	G470G	G	100	0	0	0	0	0	#DIV/0!	0	0	0	0	0	0	0	0	0	11776	0	0	0	0	0	0	0	0	0	0	0	0	1288	G	g	3862	0	0	0	0	0	g	3863	0	0	0
1289	471	D	1ab	Nsp3	D471D	D	100	0	0	0	0	0	#DIV/0!	0	0	0	0	0	11776	0	0	0	0	0	0	0	0	0	0	0	0	0	0	0	0	1289	D	g	3865	0	0	0	0	0	a	3866	0	0	0
1290	472	V	1ab	Nsp3	V472V	V	100	2.8306e-05	0	8.4918e-05	-8.4918e-05	0.00612445	0	0	0.0183733	0	0	0	0	0	0	0	0	0	0	0	0	0	0	0	0	0	0	0	11776	1290	V	g	3868	0	0	0	0	0	t	3869	0	0	0
1291	473	V	1ab	Nsp3	V473V	V	99.6858	0.0011606	0.0015703	0.00033996	0.0012304	0.251114	4.61907	0.339759	0.0735557	0	0	0	0	0	0	0	0	0	14	0	0	0	23	0	0	0	0	0	11739	1291	V	g	3871	37	14	0	0	23	t	3872	0	0	0
1292	474	Q	1ab	Nsp3	Q474Q	Q	99.983	5.6612e-05	6.4701e-05	0	6.4701e-05	0.0122489	#DIV/0!	0.0139991	0	0	1	0	0	0	11774	0	0	1	0	0	0	0	0	0	0	0	0	0	0	1292	Q	c	3874	0	0	0	0	0	a	3875	1	0	0
1293	475	E	1ab	Nsp3	E475E	E	99.949	0.00022645	0.0001941	0.00045291	-0.00025881	0.048996	0.428562	0.0419966	0.0979942	0	0	0	3	0	0	11770	0	0	0	0	3	0	0	0	0	0	0	0	0	1293	E	g	3877	3	3	0	0	0	a	3878	0	0	0
1294	476	G	1ab	Nsp3	G476G	G	99.9915	2.8306e-05	4.2459e-05	0	4.2459e-05	0.00612445	#DIV/0!	0.00918667	0	0	0	0	1	0	0	0	11775	0	0	0	0	0	0	0	0	0	0	0	0	1294	G	g	3880	0	0	0	0	0	g	3881	1	1	0
1295	477	V	1ab	Nsp3	V477V	V	99.8981	0.00033967	0.00050944	0	0.00050944	0.0734929	#DIV/0!	0.110225	0	1	0	0	0	0	0	0	1	0	0	0	0	0	10	0	0	0	0	0	11764	1295	V	g	3883	10	0	0	0	10	t	3884	2	0	1
1296	478	L	1ab	Nsp3	L478L	L	99.9915	2.8306e-05	3.9629e-05	0	3.9629e-05	0.00612445	#DIV/0!	0.00857436	0	0	0	0	0	0	0	0	0	0	0	11775	0	0	0	0	1	0	0	0	0	1296	L	t	3886	0	0	0	0	0	t	3887	1	0	1
1297	479	T	1ab	Nsp3	T479T	T	99.983	8.4918e-05	8.4917e-05	8.4921e-05	-3.6056e-09	0.0183733	0.999953	0.0183731	0.018374	0	0	0	0	0	0	0	0	0	2	0	0	0	0	0	0	11774	0	0	0	1297	T	a	3889	0	0	0	0	0	c	3890	2	0	0
1298	480	A	1ab	Nsp3	A480A	A	99.8981	0.00039629	0.00050951	0.00016984	0.00033967	0.0857436	2.99994	0.11024	0.0367475	11764	0	0	0	0	0	0	0	0	0	0	0	0	0	0	0	0	0	0	12	1298	A	g	3892	0	0	0	0	0	c	3893	12	0	0
1299	481	V	1ab	Nsp3	V481V	V	99.983	0.00036798	8.4918e-05	0.00093412	-0.0008492	0.0796182	0.0909069	0.0183733	0.202112	0	0	0	0	0	0	0	0	0	0	2	0	0	0	0	0	0	0	0	11774	1299	V	g	3895	2	0	0	0	2	t	3896	0	0	0
1300	482	V	1ab	Nsp3	V482V	V	99.9915	8.4918e-05	4.2459e-05	0.00016984	-0.00012738	0.0183733	0.249994	0.00918667	0.0367475	1	0	0	0	0	0	0	0	0	0	0	0	0	0	0	0	0	0	0	11775	1300	V	g	3898	0	0	0	0	0	t	3899	1	0	1
1301	483	I	1ab	Nsp3	I483I	I	99.9915	2.8306e-05	3.6394e-05	0	3.6394e-05	0.00612445	#DIV/0!	0.00787441	0	0	0	0	0	0	0	0	0	0	11775	0	0	0	0	0	0	0	0	0	1	1301	I	a	3901	1	0	0	1	0	t	3902	0	0	0
1302	484	P	1ab	Nsp3	P484P	P	100	0.00011322	0	0.00033967	-0.00033967	0.0244969	0	0	0.0734929	0	0	0	0	0	0	0	0	0	0	0	0	0	0	11776	0	0	0	0	0	1302	P	c	3904	0	0	0	0	0	c	3905	0	0	0
1303	485	T	1ab	Nsp3	T485T	T	99.9915	2.8306e-05	4.2459e-05	0	4.2459e-05	0.00612445	#DIV/0!	0.00918667	0	0	0	0	0	0	0	0	0	0	1	0	0	0	0	0	0	11775	0	0	0	1303	T	a	3907	0	0	0	0	0	c	3908	1	0	0
1304	486	K	1ab	Nsp3	K486K	K	100	2.8306e-05	0	0.00022645	-0.00022645	0.00612445	0	0	0.048996	0	0	0	0	0	0	0	0	0	0	0	11776	0	0	0	0	0	0	0	0	1304	K	a	3910	0	0	0	0	0	a	3911	0	0	0
1305	487	K	1ab	Nsp3	K487K	K	99.9151	0.00028306	0.0003235	0	0.0003235	0.0612445	#DIV/0!	0.0699943	0	0	1	9	0	0	0	0	0	0	0	0	11766	0	0	0	0	0	0	0	0	1305	K	a	3913	0	0	0	0	0	a	3914	1	0	0
1306	488	A	1ab	Nsp3	A488A	A	89.3597	0.035524	0.053201	0.00016984	0.053032	7.68617	313.242	11.5109	0.0367475	10523	0	0	0	0	0	0	0	0	0	0	0	0	0	0	1251	2	0	0	0	1306	A	g	3916	1253	2	0	0	1251	c	3917	0	0	0
1307	489	G	1ab	Nsp3	G489G	G	99.9915	2.8306e-05	4.2459e-05	0	4.2459e-05	0.00612445	#DIV/0!	0.00918667	0	1	0	0	0	0	0	0	11775	0	0	0	0	0	0	0	0	0	0	0	0	1307	G	g	3919	0	0	0	0	0	g	3920	1	0	1
1308	490	G	1ab	Nsp3	G490G	G	99.9915	2.8306e-05	4.2459e-05	0	4.2459e-05	0.00612445	#DIV/0!	0.00918667	0	0	0	0	0	1	0	0	11775	0	0	0	0	0	0	0	0	0	0	0	0	1308	G	g	3922	1	0	0	0	1	g	3923	0	0	0
1309	491	T	1ab	Nsp3	T491T	T	99.9915	5.6612e-05	4.2459e-05	8.4921e-05	-4.2462e-05	0.0122489	0.499982	0.00918667	0.018374	0	0	0	0	0	0	0	0	0	0	0	0	0	0	0	1	11775	0	0	0	1309	T	a	3925	0	0	0	0	0	c	3926	1	0	0
1310	492	T	1ab	Nsp3	T492T	T	99.949	0.00016984	0.00025474	0	0.00025474	0.0367475	#DIV/0!	0.055117	0	0	0	1	0	0	0	0	0	0	5	0	0	0	0	0	0	11770	0	0	0	1310	T	a	3928	0	0	0	0	0	c	3929	6	1	0
1311	493	E	1ab	Nsp3	E493E	E	99.9745	0.00011322	9.7052e-05	0.00022641	-0.00012936	0.0244969	0.428656	0.0209987	0.0489874	1	0	0	1	0	0	11773	1	0	0	0	0	0	0	0	0	0	0	0	0	1311	E	g	3931	0	0	0	0	0	a	3932	2	0	1
1312	494	M	1ab	Nsp3	M494M	M	99.8811	0.00039629	0.00039634	0	0.00039634	0.0857436	#DIV/0!	0.0857544	0	0	0	0	0	0	0	0	0	0	12	0	0	11762	0	0	0	0	0	0	2	1312	M	a	3934	2	0	0	2	0	t	3935	0	0	0
1313	495	L	1ab	Nsp3	L495L	L	100	8.4918e-05	0	0.00019107	-0.00019107	0.0183733	0	0	0.041341	0	0	0	0	0	0	0	0	0	0	11776	0	0	0	0	0	0	0	0	0	1313	L	c	3937	3	0	0	0	3	t	3938	0	0	0
1314	496	A	1ab	Nsp3	A496A	A	99.8726	0.00065104	0.00063688	0.00067936	-4.2483e-05	0.140863	0.937471	0.137799	0.14699	11761	0	0	0	0	0	1	0	0	0	0	0	0	0	0	0	2	0	0	12	1314	A	g	3940	2	2	0	0	0	c	3941	13	1	0
1315	497	K	1ab	Nsp3	K497K	K	99.9915	2.8306e-05	3.235e-05	0	3.235e-05	0.00612445	#DIV/0!	0.00699943	0	0	1	0	0	0	0	0	0	0	0	0	11775	0	0	0	0	0	0	0	0	1315	K	a	3943	0	0	0	0	0	a	3944	1	0	0
1316	498	A	1ab	Nsp3	A498A	A	99.966	0.0018682	0.00016984	0.0052649	-0.0050951	0.404214	0.0322589	0.0367475	1.13914	11772	0	0	0	0	0	0	0	0	0	0	0	0	0	0	1	2	0	0	1	1316	A	g	3946	3	2	0	0	1	c	3947	1	0	0
1317	499	L	1ab	Nsp3	L499L	L	100	0.00016984	0	0.0006792	-0.0006792	0.0367475	0	0	0.146956	0	0	0	0	0	0	0	0	0	0	11776	0	0	0	0	0	0	0	0	0	1317	M	t	3949	6	0	6	0	0	t	3950	0	0	0
1318	500	R	1ab	Nsp3	R500R	R	99.9915	5.6612e-05	3.7741e-05	0.00011323	-7.5486e-05	0.0122489	0.333313	0.00816586	0.0244991	0	11775	0	0	0	0	0	0	0	0	0	1	0	0	0	0	0	0	0	0	1318	R	a	3952	0	0	0	0	0	g	3953	1	1	0
1319	501	K	1ab	Nsp3	K501K	K	99.9406	0.00019814	0.00022645	0	0.00022645	0.0428707	#DIV/0!	0.048996	0	0	0	0	0	0	0	7	0	0	0	0	11769	0	0	0	0	0	0	0	0	1319	K	a	3955	7	0	0	7	0	a	3956	0	0	0
1320	502	V	1ab	Nsp3	V502V	V	99.983	5.6612e-05	8.4915e-05	0	8.4915e-05	0.0122489	#DIV/0!	0.0183727	0	0	0	0	0	0	0	0	0	0	0	0	0	2	0	0	0	0	0	0	11774	1320	V	g	3958	2	2	0	0	0	t	3959	0	0	0
1321	503	P	1ab	Nsp3	P503P	P	99.9236	0.00025476	0.00038215	0	0.00038215	0.0551213	#DIV/0!	0.0826841	0	0	0	0	0	0	0	0	0	0	0	0	0	0	0	11767	9	0	0	0	0	1321	P	c	3961	9	0	0	0	9	c	3962	0	0	0
1322	504	T	1ab	Nsp3	T504T	T	99.9575	0.00014153	0.00021229	0	0.00021229	0.0306222	#DIV/0!	0.0459323	0	2	0	0	0	0	0	0	0	0	1	0	0	0	0	2	0	11771	0	0	0	1322	T	a	3964	4	0	2	2	0	c	3965	1	0	0
1323	505	D	1ab	Nsp3	D505D	D	99.983	0.00028306	6.3689e-05	0.002038	-0.0019743	0.0612445	0.0312507	0.0137801	0.440953	0	0	0	11774	0	0	0	0	0	0	0	0	0	0	0	0	0	0	2	0	1323	D	g	3967	2	0	0	0	2	a	3968	0	0	0
1324	506	N	1ab	Nsp3	N506N	N	100	0.00011322	0	0.001019	-0.001019	0.0244969	0	0	0.220477	0	0	11776	0	0	0	0	0	0	0	0	0	0	0	0	0	0	0	0	0	1324	N	a	3970	0	0	0	0	0	a	3971	0	0	0
1325	507	Y	1ab	Nsp3	Y507Y	Y	100	0	0	0	0	0	#DIV/0!	0	0	0	0	0	0	0	0	0	0	0	0	0	0	0	0	0	0	0	0	11776	0	1325	Y	t	3973	0	0	0	0	0	a	3974	0	0	0
1326	508	I	1ab	Nsp3	I508I	I	99.9915	2.8306e-05	3.6394e-05	0	3.6394e-05	0.00612445	#DIV/0!	0.00787441	0	0	0	0	0	0	0	0	0	0	11775	0	0	0	0	0	0	1	0	0	0	1326	I	a	3976	0	0	0	0	0	t	3977	1	0	1
1327	509	T	1ab	Nsp3	T509T	T	100	0.00022645	0	0.00067935	-0.00067935	0.048996	0	0	0.146988	0	0	0	0	0	0	0	0	0	0	0	0	0	0	0	0	11776	0	0	0	1327	T	a	3979	0	0	0	0	0	c	3980	0	0	0
1328	510	T	1ab	Nsp3	T510T	T	100	2.8306e-05	0	8.4918e-05	-8.4918e-05	0.00612445	0	0	0.0183733	0	0	0	0	0	0	0	0	0	0	0	0	0	0	0	0	11776	0	0	0	1328	T	a	3982	0	0	0	0	0	c	3983	0	0	0
1329	511	Y	1ab	Nsp3	Y511Y	Y	100	8.4918e-05	0	0.00059443	-0.00059443	0.0183733	0	0	0.128614	0	0	0	0	0	0	0	0	0	0	0	0	0	0	0	0	0	0	11776	0	1329	Y	t	3985	0	0	0	0	0	a	3986	0	0	0
1330	512	P	1ab	Nsp3	P512P	P	100	0.00096241	0	0.0028872	-0.0028872	0.208232	0	0	0.624691	0	0	0	0	0	0	0	0	0	0	0	0	0	0	11776	0	0	0	0	0	1330	P	c	3988	0	0	0	0	0	c	3989	0	0	0
1331	513	G	1ab	Nsp3	G513G	G	100	0.00025476	0	0.00076427	-0.00076427	0.0551213	0	0	0.165362	0	0	0	0	0	0	0	11776	0	0	0	0	0	0	0	0	0	0	0	0	1331	G	g	3991	0	0	0	0	0	g	3992	0	0	0
1332	514	Q	1ab	Nsp3	Q514Q	Q	100	0.00016984	0	0.0013587	-0.0013587	0.0367475	0	0	0.293976	0	0	0	0	0	11776	0	0	0	0	0	0	0	0	0	0	0	0	0	0	1332	Q	c	3994	0	0	0	0	0	a	3995	0	0	0
1333	515	G	1ab	Nsp3	G515G	G	100	0	0	0	0	0	#DIV/0!	0	0	0	0	0	0	0	0	0	11776	0	0	0	0	0	0	0	0	0	0	0	0	1333	G	g	3997	0	0	0	0	0	g	3998	0	0	0
1334	516	L	1ab	Nsp3	L516L	L	100	0	0	0	0	0	#DIV/0!	0	0	0	0	0	0	0	0	0	0	0	0	11776	0	0	0	0	0	0	0	0	0	1334	L	t	4000	0	0	0	0	0	t	4001	0	0	0
1335	517	N	1ab	Nsp3	N517N	N	99.9915	2.8306e-05	3.1844e-05	0	3.1844e-05	0.00612445	#DIV/0!	0.00688995	0	0	0	11775	0	0	0	0	0	0	0	0	0	0	0	0	1	0	0	0	0	1335	N	a	4003	0	0	0	0	0	a	4004	1	0	0
1336	518	G	1ab	Nsp3	G518G	G	100	2.8306e-05	0	8.4918e-05	-8.4918e-05	0.00612445	0	0	0.0183733	0	0	0	0	0	0	0	11776	0	0	0	0	0	0	0	0	0	0	0	0	1336	G	g	4006	0	0	0	0	0	g	4007	0	0	0
1337	519	Y	1ab	Nsp3	Y519Y	Y	100	0.00076427	0	0.0053499	-0.0053499	0.165362	0	0	1.15753	0	0	0	0	0	0	0	0	0	0	0	0	0	0	0	0	0	0	11776	0	1337	Y	t	4009	0	0	0	0	0	a	4010	0	0	0
1338	520	T	1ab	Nsp3	T520T	T	100	2.8306e-05	0	8.4918e-05	-8.4918e-05	0.00612445	0	0	0.0183733	0	0	0	0	0	0	0	0	0	0	0	0	0	0	0	0	11776	0	0	0	1338	T	a	4012	0	0	0	0	0	c	4013	0	0	0
1339	521	V	1ab	Nsp3	V521V	V	100	0	0	0	0	0	#DIV/0!	0	0	0	0	0	0	0	0	0	0	0	0	0	0	0	0	0	0	0	0	0	11776	1339	V	g	4015	0	0	0	0	0	t	4016	0	0	0
1340	522	E	1ab	Nsp3	E522E	E	99.966	0.00039629	0.0001294	0.0022645	-0.0021351	0.0857436	0.0571429	0.0279977	0.48996	0	0	0	4	0	0	11772	0	0	0	0	0	0	0	0	0	0	0	0	0	1340	E	g	4018	0	0	0	0	0	a	4019	0	0	0
1341	523	E	1ab	Nsp3	E523E	E	99.949	0.00019814	0.0001941	0.00022646	-3.2358e-05	0.0428707	0.857105	0.0419966	0.0489982	0	0	0	6	0	0	11770	0	0	0	0	0	0	0	0	0	0	0	0	0	1341	E	g	4021	0	0	0	0	0	a	4022	0	0	0
1342	524	A	1ab	Nsp3	A524A	A	99.9915	0.00011322	4.2459e-05	0.00025475	-0.00021229	0.0244969	0.166669	0.00918667	0.0551192	11775	0	0	0	0	0	0	0	0	0	0	0	0	0	0	1	0	0	0	0	1342	A	g	4024	1	0	0	0	1	c	4025	0	0	0
1343	525	K	1ab	Nsp3	K525K	K	99.983	5.6612e-05	6.4701e-05	0	6.4701e-05	0.0122489	#DIV/0!	0.0139991	0	0	0	0	0	0	0	0	0	0	0	0	11774	0	0	0	0	2	0	0	0	1343	K	a	4027	0	0	0	0	0	a	4028	2	0	2
1344	526	T	1ab	Nsp3	T526T	T	99.8387	0.00053782	0.00080664	0	0.00080664	0.116366	#DIV/0!	0.174529	0	0	11	0	0	0	0	0	0	0	8	0	0	0	0	0	0	11757	0	0	0	1344	T	a	4030	0	0	0	0	0	c	4031	19	0	0
1345	527	V	1ab	Nsp3	V527V	V	100	0.00084918	0	0.0025476	-0.0025476	0.183733	0	0	0.551213	0	0	0	0	0	0	0	0	0	0	0	0	0	0	0	0	0	0	0	11776	1345	V	g	4033	0	0	0	0	0	t	4034	0	0	0
1346	528	L	1ab	Nsp3	L528L	L	99.9745	8.4918e-05	0.00012737	0	0.00012737	0.0183733	#DIV/0!	0.0275585	0	0	0	0	0	0	0	0	0	0	0	11773	0	0	3	0	0	0	0	0	0	1346	L	c	4036	3	0	0	0	3	t	4037	0	0	0
1347	529	K	1ab	Nsp3	K529K	K	100	0	0	0	0	0	#DIV/0!	0	0	0	0	0	0	0	0	0	0	0	0	0	11776	0	0	0	0	0	0	0	0	1347	K	a	4039	0	0	0	0	0	a	4040	0	0	0
1348	530	K	1ab	Nsp3	K530K	K	99.9745	8.4918e-05	9.705e-05	0	9.705e-05	0.0183733	#DIV/0!	0.0209983	0	0	0	0	0	0	3	0	0	0	0	0	11773	0	0	0	0	0	0	0	0	1348	K	a	4042	3	0	3	0	0	a	4043	0	0	0
1349	531	C	1ab	Nsp3	C531C	C	100	2.8306e-05	0	0.00022645	-0.00022645	0.00612445	0	0	0.048996	0	0	0	0	11776	0	0	0	0	0	0	0	0	0	0	0	0	0	0	0	1349	C	t	4045	0	0	0	0	0	g	4046	0	0	0
1350	532	K	1ab	Nsp3	K532K	K	100	0	0	0	0	0	#DIV/0!	0	0	0	0	0	0	0	0	0	0	0	0	0	11776	0	0	0	0	0	0	0	0	1350	K	a	4048	0	0	0	0	0	a	4049	0	0	0
1351	533	S	1ab	Nsp3	S533S	S	100	0	0	0	0	0	#DIV/0!	0	0	0	0	0	0	0	0	0	0	0	0	0	0	0	0	0	11776	0	0	0	0	1351	S	a	4051	0	0	0	0	0	g	4052	0	0	0
1352	534	A	1ab	Nsp3	A534A	A	99.7792	0.0015002	0.0011039	0.0022928	-0.0011889	0.324592	0.481464	0.238846	0.496083	11750	0	0	0	0	0	0	0	0	0	0	0	0	0	0	0	4	0	0	22	1352	A	g	4054	4	4	0	0	0	c	4055	22	0	0
1353	535	F	1ab	Nsp3	F535F	F	99.9915	5.6612e-05	3.1845e-05	0.00025472	-0.00022288	0.0122489	0.12502	0.00689016	0.0551127	0	0	0	0	0	0	0	0	0	0	1	0	0	11775	0	0	0	0	0	0	1353	F	t	4057	1	0	1	0	0	t	4058	0	0	0
1354	536	Y	1ab	Nsp3	Y536Y	Y	100	0.00019814	0	0.001387	-0.001387	0.0428707	0	0	0.300099	0	0	0	0	0	0	0	0	0	0	0	0	0	0	0	0	0	0	11776	0	1354	Y	t	4060	0	0	0	0	0	a	4061	0	0	0
1355	537	I	1ab	Nsp3	I537I	I	100	0.00011322	0	0.00050951	-0.00050951	0.0244969	0	0	0.11024	0	0	0	0	0	0	0	0	0	11776	0	0	0	0	0	0	0	0	0	0	1355	I	a	4063	0	0	0	0	0	t	4064	0	0	0
1356	538	L	1ab	Nsp3	L538L	L	100	0.00082088	0	0.0018476	-0.0018476	0.17761	0	0	0.399757	0	0	0	0	0	0	0	0	0	0	11776	0	0	0	0	0	0	0	0	0	1356	L	c	4066	29	0	0	0	29	t	4067	0	0	0
1357	539	P	1ab	Nsp3	P539P	P	99.9915	2.8306e-05	4.2459e-05	0	4.2459e-05	0.00612445	#DIV/0!	0.00918667	0	0	0	0	0	0	0	0	0	0	0	0	0	0	0	11775	1	0	0	0	0	1357	P	c	4069	1	0	0	0	1	c	4070	0	0	0
1358	540	S	1ab	Nsp3	S540S	S	100	0.00036798	0	0.0011039	-0.0011039	0.0796182	0	0	0.238846	0	0	0	0	0	0	0	0	0	0	0	0	0	0	0	11776	0	0	0	0	1358	S	t	4072	0	0	0	0	0	c	4073	0	0	0
1359	541	I	1ab	Nsp3	I541I	I	100	2.8306e-05	0	0.00012738	-0.00012738	0.00612445	0	0	0.0275607	0	0	0	0	0	0	0	0	0	11776	0	0	0	0	0	0	0	0	0	0	1359	I	a	4075	0	0	0	0	0	t	4076	0	0	0
1360	542	I	1ab	Nsp3	I542I	I	99.983	0.00011322	7.2788e-05	0.00025474	-0.00018196	0.0244969	0.285734	0.0157488	0.055117	0	0	0	0	0	0	0	0	0	11774	0	0	0	0	0	0	2	0	0	0	1360	I	a	4078	0	0	0	0	0	t	4079	2	0	2
1361	543	S	1ab	Nsp3	S543S	S	99.8471	0.00062274	0.00076424	0.00033969	0.00042455	0.13474	2.24982	0.165355	0.0734973	0	0	0	0	0	0	0	0	0	0	0	0	0	2	15	11758	1	0	0	0	1361	S	t	4081	16	1	15	0	0	c	4082	2	0	0
1362	544	N	1ab	Nsp3	N544N	N	100	8.4918e-05	0	0.00076427	-0.00076427	0.0183733	0	0	0.165362	0	0	11776	0	0	0	0	0	0	0	0	0	0	0	0	0	0	0	0	0	1362	N	a	4084	0	0	0	0	0	a	4085	0	0	0
1363	545	E	1ab	Nsp3	E545E	E	99.9066	0.00036798	0.00035587	0.00045269	-9.6823e-05	0.0796182	0.786123	0.0769981	0.0979466	1	0	0	5	0	0	11765	5	0	0	0	0	0	0	0	0	0	0	0	0	1363	E	g	4087	0	0	0	0	0	a	4088	6	0	1
1364	546	K	1ab	Nsp3	K546K	K	100	0	0	0	0	0	#DIV/0!	0	0	0	0	0	0	0	0	0	0	0	0	0	11776	0	0	0	0	0	0	0	0	1364	K	a	4090	0	0	0	0	0	a	4091	0	0	0
1365	547	Q	1ab	Nsp3	Q547Q	Q	100	0	0	0	0	0	#DIV/0!	0	0	0	0	0	0	0	11776	0	0	0	0	0	0	0	0	0	0	0	0	0	0	1365	Q	c	4093	0	0	0	0	0	a	4094	0	0	0
1366	548	E	1ab	Nsp3	E548E	E	100	0	0	0	0	0	#DIV/0!	0	0	0	0	0	0	0	0	11776	0	0	0	0	0	0	0	0	0	0	0	0	0	1366	E	g	4096	0	0	0	0	0	a	4097	0	0	0
1367	549	I	1ab	Nsp3	I549I	I	99.9915	0.00016984	3.6394e-05	0.00063688	-0.00060048	0.0367475	0.0571442	0.00787441	0.137799	0	0	0	0	0	0	0	0	0	11775	0	0	0	0	0	0	0	0	0	1	1367	I	a	4099	1	0	0	1	0	t	4100	0	0	0
1368	550	L	1ab	Nsp3	L550L	L	100	0.00014153	0	0.00042459	-0.00042459	0.0306222	0	0	0.0918667	0	0	0	0	0	0	0	0	0	0	11776	0	0	0	0	0	0	0	0	0	1368	L	c	4102	0	0	0	0	0	t	4103	0	0	0
1369	551	G	1ab	Nsp3	G551G	G	100	2.8306e-05	0	7.5483e-05	-7.5483e-05	0.00612445	0	0	0.0163319	0	0	0	0	0	0	0	11776	0	0	0	0	0	0	0	0	0	0	0	0	1369	G	g	4105	0	0	0	0	0	g	4106	0	0	0
1370	552	T	1ab	Nsp3	T552T	T	100	2.8306e-05	0	8.4918e-05	-8.4918e-05	0.00612445	0	0	0.0183733	0	0	0	0	0	0	0	0	0	0	0	0	0	0	0	0	11776	0	0	0	1370	T	a	4108	0	0	0	0	0	c	4109	0	0	0
1371	553	V	1ab	Nsp3	V553V	V	100	2.8306e-05	0	8.4918e-05	-8.4918e-05	0.00612445	0	0	0.0183733	0	0	0	0	0	0	0	0	0	0	0	0	0	0	0	0	0	0	0	11776	1371	V	g	4111	0	0	0	0	0	t	4112	0	0	0
1372	554	S	1ab	Nsp3	S554S	S	100	0	0	0	0	0	#DIV/0!	0	0	0	0	0	0	0	0	0	0	0	0	0	0	0	0	0	11776	0	0	0	0	1372	S	t	4114	0	0	0	0	0	c	4115	0	0	0
1373	555	W	1ab	Nsp3	W555W	W	100	0	0	0	0	0	#DIV/0!	0	0	0	0	0	0	0	0	0	0	0	0	0	0	0	0	0	0	0	11776	0	0	1373	W	t	4117	0	0	0	0	0	g	4118	0	0	0
1374	556	N	1ab	Nsp3	N556N	N	100	0	0	0	0	0	#DIV/0!	0	0	0	0	11776	0	0	0	0	0	0	0	0	0	0	0	0	0	0	0	0	0	1374	N	a	4120	0	0	0	0	0	a	4121	0	0	0
1375	557	L	1ab	Nsp3	L557L	L	99.966	0.00014153	0.00015096	0.00011323	3.773e-05	0.0306222	1.33322	0.0326626	0.0244991	0	0	0	0	0	0	0	0	0	0	11772	0	0	4	0	0	0	0	0	0	1375	M	t	4123	1	0	1	0	0	t	4124	0	0	0
1376	558	R	1ab	Nsp3	R558R	R	99.9915	5.6612e-05	5.661e-05	5.6614e-05	-4.2065e-09	0.0122489	0.999929	0.0122485	0.0122493	0	11775	0	0	0	1	0	0	0	0	0	0	0	0	0	0	0	0	0	0	1376	R	c	4126	0	0	0	0	0	g	4127	1	1	0
1377	559	E	1ab	Nsp3	E559E	E	100	2.8306e-05	0	0.00022645	-0.00022645	0.00612445	0	0	0.048996	0	0	0	0	0	0	11776	0	0	0	0	0	0	0	0	0	0	0	0	0	1377	E	g	4129	0	0	0	0	0	a	4130	0	0	0
1378	560	M	1ab	Nsp3	M560M	M	99.9151	0.00028306	0.00028309	0	0.00028309	0.0612445	#DIV/0!	0.061251	0	0	0	0	0	0	0	0	0	0	10	0	0	11766	0	0	0	0	0	0	0	1378	M	a	4132	0	0	0	0	0	t	4133	0	0	0
1379	561	L	1ab	Nsp3	L561L	L	99.9915	2.8306e-05	4.2459e-05	0	4.2459e-05	0.00612445	#DIV/0!	0.00918667	0	0	0	0	0	0	0	0	0	0	0	11775	0	0	1	0	0	0	0	0	0	1379	L	c	4135	1	0	0	0	1	t	4136	0	0	0
1380	562	A	1ab	Nsp3	A562A	A	99.8641	0.00050951	0.00067935	0.00016984	0.00050951	0.11024	3.99994	0.146988	0.0367475	11760	0	0	0	0	0	0	0	0	0	0	0	0	0	0	0	16	0	0	0	1380	A	g	4138	16	16	0	0	0	c	4139	0	0	0
1381	563	H	1ab	Nsp3	H563H	H	99.9915	2.8306e-05	3.1844e-05	0	3.1844e-05	0.00612445	#DIV/0!	0.00688995	0	0	0	0	0	0	0	0	0	11775	0	0	0	0	0	0	0	0	0	1	0	1381	H	c	4141	1	0	0	0	1	a	4142	0	0	0
1382	564	A	1ab	Nsp3	A564A	A	99.983	0.00014153	8.4918e-05	0.00025476	-0.00016984	0.0306222	0.333325	0.0183733	0.0551213	11774	0	0	0	0	0	0	0	0	0	0	0	0	0	0	0	0	0	0	2	1382	A	g	4144	0	0	0	0	0	c	4145	2	0	0
1383	565	E	1ab	Nsp3	E565E	E	100	0	0	0	0	0	#DIV/0!	0	0	0	0	0	0	0	0	11776	0	0	0	0	0	0	0	0	0	0	0	0	0	1383	E	g	4147	0	0	0	0	0	a	4148	0	0	0
1384	566	E	1ab	Nsp3	E566E	E	99.9915	2.8306e-05	3.235e-05	0	3.235e-05	0.00612445	#DIV/0!	0.00699943	0	0	0	0	1	0	0	11775	0	0	0	0	0	0	0	0	0	0	0	0	0	1384	E	g	4150	0	0	0	0	0	a	4151	0	0	0
1385	567	T	1ab	Nsp3	T567T	T	100	0	0	0	0	0	#DIV/0!	0	0	0	0	0	0	0	0	0	0	0	0	0	0	0	0	0	0	11776	0	0	0	1385	T	a	4153	0	0	0	0	0	c	4154	0	0	0
1386	568	R	1ab	Nsp3	R568R	R	99.9575	0.00073596	0.00021228	0.0017835	-0.0015712	0.159236	0.119024	0.0459301	0.385888	0	11771	0	0	1	0	0	0	4	0	0	0	0	0	0	0	0	0	0	0	1386	R	c	4156	1	0	0	0	1	g	4157	4	4	0
1387	569	K	1ab	Nsp3	K569K	K	100	2.8306e-05	0	0.00022645	-0.00022645	0.00612445	0	0	0.048996	0	0	0	0	0	0	0	0	0	0	0	11776	0	0	0	0	0	0	0	0	1387	K	a	4159	0	0	0	0	0	a	4160	0	0	0
1388	570	L	1ab	Nsp3	L570L	L	100	2.8306e-05	0	9.9072e-05	-9.9072e-05	0.00612445	0	0	0.0214358	0	0	0	0	0	0	0	0	0	0	11776	0	0	0	0	0	0	0	0	0	1388	L	t	4162	0	0	0	0	0	t	4163	0	0	0
1389	571	M	1ab	Nsp3	M571M	M	99.9915	2.8306e-05	2.8306e-05	0	2.8306e-05	0.00612445	#DIV/0!	0.00612445	0	0	0	0	0	0	0	0	0	0	1	0	0	11775	0	0	0	0	0	0	0	1389	M	a	4165	0	0	0	0	0	t	4166	0	0	0
1390	572	P	1ab	Nsp3	P572P	P	100	0	0	0	0	0	#DIV/0!	0	0	0	0	0	0	0	0	0	0	0	0	0	0	0	0	11776	0	0	0	0	0	1390	P	c	4168	0	0	0	0	0	c	4169	0	0	0
1391	573	V	1ab	Nsp3	V573V	V	99.983	0.00011322	8.4917e-05	0.00016984	-8.4924e-05	0.0244969	0.499982	0.0183731	0.0367475	0	0	0	0	0	0	0	0	0	2	0	0	0	0	0	0	0	0	0	11774	1391	V	g	4171	2	2	0	0	0	t	4172	0	0	0
1392	574	C	1ab	Nsp3	C574C	C	100	0	0	0	0	0	#DIV/0!	0	0	0	0	0	0	11776	0	0	0	0	0	0	0	0	0	0	0	0	0	0	0	1392	C	t	4174	0	0	0	0	0	g	4175	0	0	0
1393	575	V	1ab	Nsp3	V575V	V	99.9915	0.0004812	4.2458e-05	0.0013588	-0.0013163	0.104115	0.0312467	0.00918645	0.293998	0	0	0	0	0	0	0	0	0	0	0	0	1	0	0	0	0	0	0	11775	1393	V	g	4177	1	1	0	0	0	t	4178	0	0	0
1394	576	E	1ab	Nsp3	E576E	E	100	0	0	0	0	0	#DIV/0!	0	0	0	0	0	0	0	0	11776	0	0	0	0	0	0	0	0	0	0	0	0	0	1394	E	g	4180	0	0	0	0	0	a	4181	0	0	0
1395	577	T	1ab	Nsp3	T577T	T	99.983	0.00011322	8.4918e-05	0.00016984	-8.4918e-05	0.0244969	0.499988	0.0183733	0.0367475	2	0	0	0	0	0	0	0	0	0	0	0	0	0	0	0	11774	0	0	0	1395	T	a	4183	2	0	0	2	0	c	4184	0	0	0
1396	578	K	1ab	Nsp3	K578K	K	100	2.8306e-05	0	0.00022645	-0.00022645	0.00612445	0	0	0.048996	0	0	0	0	0	0	0	0	0	0	0	11776	0	0	0	0	0	0	0	0	1396	K	a	4186	0	0	0	0	0	a	4187	0	0	0
1397	579	A	1ab	Nsp3	A579A	A	99.8387	0.0013304	0.00080673	0.0023777	-0.001571	0.287853	0.33929	0.174549	0.514453	11757	0	0	0	0	0	0	0	0	0	0	0	0	0	0	2	0	0	0	17	1397	A	g	4189	2	0	0	0	2	c	4190	17	0	0
1398	580	I	1ab	Nsp3	I580I	I	99.7028	0.00099072	0.001274	0	0.001274	0.214358	#DIV/0!	0.27565	0	0	0	0	0	0	0	0	0	0	11741	0	0	3	0	0	0	0	0	0	32	1398	I	a	4192	32	0	0	32	0	t	4193	0	0	0
1399	581	V	1ab	Nsp3	V581V	V	100	0	0	0	0	0	#DIV/0!	0	0	0	0	0	0	0	0	0	0	0	0	0	0	0	0	0	0	0	0	0	11776	1399	V	g	4195	0	0	0	0	0	t	4196	0	0	0
1400	582	S	1ab	Nsp3	S582S	S	99.949	0.00016984	0.0002972	0	0.0002972	0.0367475	#DIV/0!	0.0643039	0	0	0	0	0	0	0	0	0	0	0	6	0	0	0	0	11770	0	0	0	0	1400	S	t	4198	0	0	0	0	0	c	4199	6	0	0
1401	583	T	1ab	Nsp3	T583T	T	99.9915	2.8306e-05	4.2459e-05	0	4.2459e-05	0.00612445	#DIV/0!	0.00918667	0	0	0	0	0	0	0	0	0	0	1	0	0	0	0	0	0	11775	0	0	0	1401	T	a	4201	0	0	0	0	0	c	4202	1	0	0
1402	584	I	1ab	Nsp3	I584I	I	100	0	0	0	0	0	#DIV/0!	0	0	0	0	0	0	0	0	0	0	0	11776	0	0	0	0	0	0	0	0	0	0	1402	I	a	4204	0	0	0	0	0	t	4205	0	0	0
1403	585	Q	1ab	Nsp3	Q585Q	Q	99.9915	2.8306e-05	3.235e-05	0	3.235e-05	0.00612445	#DIV/0!	0.00699943	0	0	0	0	0	0	11775	0	0	1	0	0	0	0	0	0	0	0	0	0	0	1403	Q	c	4207	0	0	0	0	0	a	4208	0	0	0
1404	586	R	1ab	Nsp3	R586R	R	99.966	0.00011322	0.00016983	0	0.00016983	0.0244969	#DIV/0!	0.0367454	0	0	11772	0	0	3	0	0	0	1	0	0	0	0	0	0	0	0	0	0	0	1404	R	c	4210	3	0	0	0	3	g	4211	1	1	0
1405	587	K	1ab	Nsp3	K587K	K	100	5.6612e-05	0	0.0004529	-0.0004529	0.0122489	0	0	0.097992	0	0	0	0	0	0	0	0	0	0	0	11776	0	0	0	0	0	0	0	0	1405	K	a	4213	0	0	0	0	0	a	4214	0	0	0
1406	588	Y	1ab	Nsp3	Y588Y	Y	100	0	0	0	0	0	#DIV/0!	0	0	0	0	0	0	0	0	0	0	0	0	0	0	0	0	0	0	0	0	11776	0	1406	Y	t	4216	0	0	0	0	0	a	4217	0	0	0
1407	589	K	1ab	Nsp3	K589K	K	99.9745	0.00011322	9.7051e-05	0.00022643	-0.00012938	0.0244969	0.428614	0.0209985	0.0489917	0	2	1	0	0	0	0	0	0	0	0	11773	0	0	0	0	0	0	0	0	1407	K	a	4219	0	0	0	0	0	a	4220	2	0	0
1408	590	G	1ab	Nsp3	G590G	G	100	0	0	0	0	0	#DIV/0!	0	0	0	0	0	0	0	0	0	11776	0	0	0	0	0	0	0	0	0	0	0	0	1408	G	g	4222	0	0	0	0	0	g	4223	0	0	0
1409	591	I	1ab	Nsp3	I591I	I	100	0	0	0	0	0	#DIV/0!	0	0	0	0	0	0	0	0	0	0	0	11776	0	0	0	0	0	0	0	0	0	0	1409	I	a	4225	0	0	0	0	0	t	4226	0	0	0
1410	592	K	1ab	Nsp3	K592K	K	99.983	5.6612e-05	6.4701e-05	0	6.4701e-05	0.0122489	#DIV/0!	0.0139991	0	0	0	0	0	0	0	0	0	0	1	0	11774	0	0	0	0	1	0	0	0	1410	K	a	4228	0	0	0	0	0	a	4229	2	0	1
1411	593	I	1ab	Nsp3	I593I	I	100	2.8306e-05	0	0.00012738	-0.00012738	0.00612445	0	0	0.0275607	0	0	0	0	0	0	0	0	0	11776	0	0	0	0	0	0	0	0	0	0	1411	I	a	4231	0	0	0	0	0	t	4232	0	0	0
1412	594	Q	1ab	Nsp3	Q594Q	Q	100	2.8306e-05	0	0.00022645	-0.00022645	0.00612445	0	0	0.048996	0	0	0	0	0	11776	0	0	0	0	0	0	0	0	0	0	0	0	0	0	1412	Q	c	4234	0	0	0	0	0	a	4235	0	0	0
1413	595	E	1ab	Nsp3	E595E	E	99.9236	0.00028306	0.00029115	0.00022646	6.4687e-05	0.0612445	1.28566	0.0629949	0.0489982	0	0	0	9	0	0	11767	0	0	0	0	0	0	0	0	0	0	0	0	0	1413	E	g	4237	0	0	0	0	0	a	4238	0	0	0
1414	596	G	1ab	Nsp3	G596G	G	100	2.8306e-05	0	8.4918e-05	-8.4918e-05	0.00612445	0	0	0.0183733	0	0	0	0	0	0	0	11776	0	0	0	0	0	0	0	0	0	0	0	0	1414	G	g	4240	0	0	0	0	0	g	4241	0	0	0
1415	597	V	1ab	Nsp3	V597V	V	100	0.0011039	0	0.0033118	-0.0033118	0.238846	0	0	0.71656	0	0	0	0	0	0	0	0	0	0	0	0	0	0	0	0	0	0	0	11776	1415	V	g	4243	0	0	0	0	0	t	4244	0	0	0
1416	598	V	1ab	Nsp3	V598V	V	99.983	5.6612e-05	8.4917e-05	0	8.4917e-05	0.0122489	#DIV/0!	0.0183731	0	0	0	0	0	0	0	0	0	0	2	0	0	0	0	0	0	0	0	0	11774	1416	V	g	4246	2	2	0	0	0	t	4247	0	0	0
1417	599	D	1ab	Nsp3	D599D	D	99.9745	0.00014153	9.5533e-05	0.00050951	-0.00041398	0.0306222	0.1875	0.0206701	0.11024	0	0	3	11773	0	0	0	0	0	0	0	0	0	0	0	0	0	0	0	0	1417	D	g	4249	3	3	0	0	0	a	4250	0	0	0
1418	600	Y	1ab	Nsp3	Y600Y	Y	99.9915	2.8306e-05	3.3024e-05	0	3.3024e-05	0.00612445	#DIV/0!	0.00714526	0	0	0	0	0	1	0	0	0	0	0	0	0	0	0	0	0	0	0	11775	0	1418	Y	t	4252	0	0	0	0	0	a	4253	1	0	0
1419	601	G	1ab	Nsp3	G601G	G	99.9915	2.8306e-05	4.2459e-05	0	4.2459e-05	0.00612445	#DIV/0!	0.00918667	0	0	0	0	0	1	0	0	11775	0	0	0	0	0	0	0	0	0	0	0	0	1419	G	g	4255	1	0	0	0	1	g	4256	0	0	0
1420	602	A	1ab	Nsp3	A602A	A	99.983	8.4918e-05	8.4918e-05	8.4918e-05	0	0.0183733	1	0.0183733	0.0183733	11774	0	0	0	0	0	0	0	0	0	0	0	0	0	0	0	1	0	0	1	1420	A	g	4258	1	1	0	0	0	c	4259	1	0	0
1421	603	R	1ab	Nsp3	R603R	R	100	0.00011322	0	0.00045291	-0.00045291	0.0244969	0	0	0.0979942	0	11776	0	0	0	0	0	0	0	0	0	0	0	0	0	0	0	0	0	0	1421	R	a	4261	0	0	0	0	0	g	4262	0	0	0
1422	604	F	1ab	Nsp3	F604F	F	100	0	0	0	0	0	#DIV/0!	0	0	0	0	0	0	0	0	0	0	0	0	0	0	0	11776	0	0	0	0	0	0	1422	F	t	4264	0	0	0	0	0	t	4265	0	0	0
1423	605	Y	1ab	Nsp3	Y605Y	Y	100	8.4918e-05	0	0.00059443	-0.00059443	0.0183733	0	0	0.128614	0	0	0	0	0	0	0	0	0	0	0	0	0	0	0	0	0	0	11776	0	1423	Y	t	4267	0	0	0	0	0	a	4268	0	0	0
1424	606	F	1ab	Nsp3	F606F	F	100	0	0	0	0	0	#DIV/0!	0	0	0	0	0	0	0	0	0	0	0	0	0	0	0	11776	0	0	0	0	0	0	1424	F	t	4270	0	0	0	0	0	t	4271	0	0	0
1425	607	Y	1ab	Nsp3	Y607Y	Y	100	0.001019	0	0.0071332	-0.0071332	0.220477	0	0	1.54338	0	0	0	0	0	0	0	0	0	0	0	0	0	0	0	0	0	0	11776	0	1425	Y	t	4273	0	0	0	0	0	a	4274	0	0	0
1426	608	T	1ab	Nsp3	T608T	T	100	0.0050385	0	0.015115	-0.015115	1.09016	0	0	3.27037	0	0	0	0	0	0	0	0	0	0	0	0	0	0	0	0	11776	0	0	0	1426	T	a	4276	0	0	0	0	0	c	4277	0	0	0
1427	609	S	1ab	Nsp3	S609S	S	99.983	5.6612e-05	6.3689e-05	0	6.3689e-05	0.0122489	#DIV/0!	0.0137801	0	0	0	1	0	1	0	0	0	0	0	0	0	0	0	0	11774	0	0	0	0	1427	S	a	4279	1	0	0	0	1	g	4280	1	1	0
1428	610	K	1ab	Nsp3	K610K	K	99.9151	0.00028306	0.00032351	0	0.00032351	0.0612445	#DIV/0!	0.0699965	0	0	6	0	0	0	0	4	0	0	0	0	11766	0	0	0	0	0	0	0	0	1428	K	a	4282	4	0	0	4	0	a	4283	6	0	0
1429	611	T	1ab	Nsp3	T611T	T	99.8811	0.00039629	0.00059437	0	0.00059437	0.0857436	#DIV/0!	0.128601	0	0	0	0	0	0	0	0	0	0	14	0	0	0	0	0	0	11762	0	0	0	1429	T	a	4285	0	0	0	0	0	c	4286	14	0	0
1430	612	T	1ab	Nsp3	T612T	T	99.9915	8.4918e-05	4.2459e-05	0.00016984	-0.00012738	0.0183733	0.249994	0.00918667	0.0367475	0	0	0	0	0	0	0	0	0	1	0	0	0	0	0	0	11775	0	0	0	1430	T	a	4288	0	0	0	0	0	c	4289	1	0	0
1431	613	V	1ab	Nsp3	V613V	V	99.9915	8.4918e-05	4.2459e-05	0.00016984	-0.00012738	0.0183733	0.249994	0.00918667	0.0367475	0	0	0	0	0	0	0	0	0	1	0	0	0	0	0	0	0	0	0	11775	1431	V	g	4291	1	1	0	0	0	t	4292	0	0	0
1432	614	A	1ab	Nsp3	A614A	A	99.9915	0.00014153	4.2459e-05	0.00033967	-0.00029721	0.0306222	0.125001	0.00918667	0.0734929	11775	0	0	0	0	0	0	0	0	0	0	0	0	0	0	0	0	0	0	1	1432	A	g	4294	0	0	0	0	0	c	4295	1	0	0
1433	615	S	1ab	Nsp3	S615S	S	100	0	0	0	0	0	#DIV/0!	0	0	0	0	0	0	0	0	0	0	0	0	0	0	0	0	0	11776	0	0	0	0	1433	S	t	4297	0	0	0	0	0	c	4298	0	0	0
1434	616	L	1ab	Nsp3	L616L	L	100	0	0	0	0	0	#DIV/0!	0	0	0	0	0	0	0	0	0	0	0	0	11776	0	0	0	0	0	0	0	0	0	1434	L	c	4300	0	0	0	0	0	t	4301	0	0	0
1435	617	I	1ab	Nsp3	I617I	I	100	0.00025476	0	0.0011464	-0.0011464	0.0551213	0	0	0.248042	0	0	0	0	0	0	0	0	0	11776	0	0	0	0	0	0	0	0	0	0	1435	I	a	4303	0	0	0	0	0	t	4304	0	0	0
1436	618	N	1ab	Nsp3	N618N	N	99.9915	0.0017267	3.1844e-05	0.015285	-0.015253	0.373599	0.00208335	0.00688995	3.30715	0	0	11775	0	0	0	0	0	0	0	0	0	0	0	0	1	0	0	0	0	1436	N	a	4306	0	0	0	0	0	a	4307	1	0	0
1437	619	T	1ab	Nsp3	T619T	T	99.966	0.00014153	0.00016983	8.4923e-05	8.491e-05	0.0306222	1.99981	0.0367454	0.0183744	0	0	0	0	0	0	0	0	0	2	0	1	0	0	1	0	11772	0	0	0	1437	T	a	4309	1	0	1	0	0	c	4310	3	1	0
1438	620	L	1ab	Nsp3	L620L	L	99.983	0.00050951	8.4926e-05	0.0013585	-0.0012735	0.11024	0.0625145	0.0183751	0.293933	0	0	0	0	0	0	0	0	0	0	11774	0	0	2	0	0	0	0	0	0	1438	L	c	4312	2	0	0	0	2	t	4313	0	0	0
1439	621	N	1ab	Nsp3	N621N	N	100	0.001019	0	0.0091712	-0.0091712	0.220477	0	0	1.98433	0	0	11776	0	0	0	0	0	0	0	0	0	0	0	0	0	0	0	0	0	1439	N	a	4315	0	0	0	0	0	a	4316	0	0	0
1440	622	D	1ab	Nsp3	D622D	D	99.9575	0.00016984	0.00015922	0.00025473	-9.551e-05	0.0367475	0.625054	0.0344497	0.0551148	1	0	4	11771	0	0	0	0	0	0	0	0	0	0	0	0	0	0	0	0	1440	D	g	4318	4	4	0	0	0	a	4319	1	0	1
1441	623	L	1ab	Nsp3	L623L	L	100	0.00033967	0	0.00076437	-0.00076437	0.0734929	0	0	0.165383	0	0	0	0	0	0	0	0	0	0	11776	0	0	0	0	0	0	0	0	0	1441	L	c	4321	12	0	0	0	12	t	4322	0	0	0
1442	624	N	1ab	Nsp3	N624N	N	99.9915	2.8306e-05	3.1844e-05	0	3.1844e-05	0.00612445	#DIV/0!	0.00688995	0	0	0	11775	0	0	0	0	0	1	0	0	0	0	0	0	0	0	0	0	0	1442	N	a	4324	1	0	1	0	0	a	4325	0	0	0
1443	625	E	1ab	Nsp3	E625E	E	100	0	0	0	0	0	#DIV/0!	0	0	0	0	0	0	0	0	11776	0	0	0	0	0	0	0	0	0	0	0	0	0	1443	E	g	4327	0	0	0	0	0	a	4328	0	0	0
1444	626	T	1ab	Nsp3	T626T	T	99.9745	8.4918e-05	0.00012737	0	0.00012737	0.0183733	#DIV/0!	0.0275585	0	0	0	1	0	0	0	0	0	0	2	0	0	0	0	0	0	11773	0	0	0	1444	T	a	4330	0	0	0	0	0	c	4331	3	1	0
1445	627	L	1ab	Nsp3	L627L	L	100	2.8306e-05	0	8.4918e-05	-8.4918e-05	0.00612445	0	0	0.0183733	0	0	0	0	0	0	0	0	0	0	11776	0	0	0	0	0	0	0	0	0	1445	L	c	4333	0	0	0	0	0	t	4334	0	0	0
1446	628	V	1ab	Nsp3	V628V	V	100	0	0	0	0	0	#DIV/0!	0	0	0	0	0	0	0	0	0	0	0	0	0	0	0	0	0	0	0	0	0	11776	1446	V	g	4336	0	0	0	0	0	t	4337	0	0	0
1447	629	T	1ab	Nsp3	T629T	T	100	0	0	0	0	0	#DIV/0!	0	0	0	0	0	0	0	0	0	0	0	0	0	0	0	0	0	0	11776	0	0	0	1447	T	a	4339	0	0	0	0	0	c	4340	0	0	0
1448	630	M	1ab	Nsp3	M630M	M	100	0	0	0	0	0	#DIV/0!	0	0	0	0	0	0	0	0	0	0	0	0	0	0	11776	0	0	0	0	0	0	0	1448	M	a	4342	0	0	0	0	0	t	4343	0	0	0
1449	631	P	1ab	Nsp3	P631P	P	100	0	0	0	0	0	#DIV/0!	0	0	0	0	0	0	0	0	0	0	0	0	0	0	0	0	11776	0	0	0	0	0	1449	P	c	4345	0	0	0	0	0	c	4346	0	0	0
1450	632	L	1ab	Nsp3	L632L	L	100	0	0	0	0	0	#DIV/0!	0	0	0	0	0	0	0	0	0	0	0	0	11776	0	0	0	0	0	0	0	0	0	1450	L	c	4348	0	0	0	0	0	t	4349	0	0	0
1451	633	G	1ab	Nsp3	G633G	G	100	0	0	0	0	0	#DIV/0!	0	0	0	0	0	0	0	0	0	11776	0	0	0	0	0	0	0	0	0	0	0	0	1451	G	g	4351	0	0	0	0	0	g	4352	0	0	0
1452	634	Y	1ab	Nsp3	Y634Y	Y	100	0	0	0	0	0	#DIV/0!	0	0	0	0	0	0	0	0	0	0	0	0	0	0	0	0	0	0	0	0	11776	0	1452	Y	t	4354	0	0	0	0	0	a	4355	0	0	0
1453	635	V	1ab	Nsp3	V635V	V	99.9915	0.00028306	4.2459e-05	0.00076428	-0.00072182	0.0612445	0.0555542	0.00918667	0.165364	0	0	0	0	0	0	0	0	0	1	0	0	0	0	0	0	0	0	0	11775	1453	V	g	4357	1	1	0	0	0	t	4358	0	0	0
1454	636	T	1ab	Nsp3	T636T	T	100	0	0	0	0	0	#DIV/0!	0	0	0	0	0	0	0	0	0	0	0	0	0	0	0	0	0	0	11776	0	0	0	1454	T	a	4360	0	0	0	0	0	c	4361	0	0	0
1455	637	H	1ab	Nsp3	H637H	H	100	5.6612e-05	0	0.00050951	-0.00050951	0.0122489	0	0	0.11024	0	0	0	0	0	0	0	0	11776	0	0	0	0	0	0	0	0	0	0	0	1455	H	c	4363	0	0	0	0	0	a	4364	0	0	0
1456	638	G	1ab	Nsp3	G638G	G	100	0.0014719	0	0.0044158	-0.0044158	0.318469	0	0	0.955428	0	0	0	0	0	0	0	11776	0	0	0	0	0	0	0	0	0	0	0	0	1456	G	g	4366	0	0	0	0	0	g	4367	0	0	0
1457	639	L	1ab	Nsp3	L639L	L	100	5.6612e-05	0	0.00019813	-0.00019813	0.0122489	0	0	0.0428685	0	0	0	0	0	0	0	0	0	0	11776	0	0	0	0	0	0	0	0	0	1457	L	t	4369	2	0	2	0	0	t	4370	0	0	0
1458	640	N	1ab	Nsp3	N640N	N	100	0	0	0	0	0	#DIV/0!	0	0	0	0	11776	0	0	0	0	0	0	0	0	0	0	0	0	0	0	0	0	0	1458	N	a	4372	0	0	0	0	0	a	4373	0	0	0
1459	641	L	1ab	Nsp3	L641L	L	100	8.4918e-05	0	0.00033965	-0.00033965	0.0183733	0	0	0.0734886	0	0	0	0	0	0	0	0	0	0	11776	0	0	0	0	0	0	0	0	0	1459	M	t	4375	2	0	2	0	0	t	4376	0	0	0
1460	642	E	1ab	Nsp3	E642E	E	100	0	0	0	0	0	#DIV/0!	0	0	0	0	0	0	0	0	11776	0	0	0	0	0	0	0	0	0	0	0	0	0	1460	E	g	4378	0	0	0	0	0	a	4379	0	0	0
1461	643	E	1ab	Nsp3	E643E	E	99.9915	2.8306e-05	3.235e-05	0	3.235e-05	0.00612445	#DIV/0!	0.00699943	0	0	0	0	0	0	0	11775	1	0	0	0	0	0	0	0	0	0	0	0	0	1461	E	g	4381	0	0	0	0	0	a	4382	1	0	0
1462	644	A	1ab	Nsp3	A644A	A	99.983	5.6612e-05	8.4918e-05	0	8.4918e-05	0.0122489	#DIV/0!	0.0183733	0	11774	0	0	0	0	0	0	0	0	0	0	0	0	0	0	2	0	0	0	0	1462	A	g	4384	2	0	0	0	2	c	4385	0	0	0
1463	645	A	1ab	Nsp3	A645A	A	99.9915	8.4918e-05	4.2459e-05	0.00016984	-0.00012738	0.0183733	0.249994	0.00918667	0.0367475	11775	0	0	0	0	0	0	0	0	0	0	0	0	0	0	0	0	0	0	1	1463	A	g	4387	0	0	0	0	0	c	4388	1	0	0
1464	646	R	1ab	Nsp3	R646R	R	99.8641	0.00076427	0.00081491	0.00070091	0.000114	0.165362	1.16265	0.176319	0.151653	0	11760	0	0	0	9	0	0	0	0	0	0	0	0	0	0	0	7	0	0	1464	R	c	4390	7	0	0	0	7	g	4391	9	9	0
1465	647	Y	1ab	Nsp3	Y647Y	Y	99.983	8.4918e-05	6.6048e-05	0.00019815	-0.0001321	0.0183733	0.333323	0.0142905	0.0428729	0	0	0	0	2	0	0	0	0	0	0	0	0	0	0	0	0	0	11774	0	1465	Y	t	4393	0	0	0	0	0	a	4394	2	0	0
1466	648	M	1ab	Nsp3	M648M	M	100	0	0	0	0	0	#DIV/0!	0	0	0	0	0	0	0	0	0	0	0	0	0	0	11776	0	0	0	0	0	0	0	1466	M	a	4396	0	0	0	0	0	t	4397	0	0	0
1467	649	R	1ab	Nsp3	R649R	R	99.9915	5.6612e-05	3.7741e-05	0.00011323	-7.5486e-05	0.0122489	0.333313	0.00816586	0.0244991	0	11775	0	0	0	0	0	0	0	0	0	1	0	0	0	0	0	0	0	0	1467	R	a	4399	0	0	0	0	0	g	4400	1	1	0
1468	650	S	1ab	Nsp3	S650S	S	99.8811	0.00042459	0.00059432	8.495e-05	0.00050937	0.0918667	6.99612	0.12859	0.0183803	1	0	0	0	0	0	0	0	0	0	0	0	0	13	0	11762	0	0	0	0	1468	S	t	4402	1	0	0	1	0	c	4403	13	0	0
1469	651	L	1ab	Nsp3	L651L	L	100	0.00011322	0	0.00033967	-0.00033967	0.0244969	0	0	0.0734929	0	0	0	0	0	0	0	0	0	0	11776	0	0	0	0	0	0	0	0	0	1469	L	c	4405	0	0	0	0	0	t	4406	0	0	0
1470	652	K	1ab	Nsp3	K652K	K	100	0	0	0	0	0	#DIV/0!	0	0	0	0	0	0	0	0	0	0	0	0	0	11776	0	0	0	0	0	0	0	0	1470	K	a	4408	0	0	0	0	0	a	4409	0	0	0
1471	653	V	1ab	Nsp3	V653V	V	100	2.8306e-05	0	8.4918e-05	-8.4918e-05	0.00612445	0	0	0.0183733	0	0	0	0	0	0	0	0	0	0	0	0	0	0	0	0	0	0	0	11776	1471	V	g	4411	0	0	0	0	0	t	4412	0	0	0
1472	654	P	1ab	Nsp3	P654P	P	99.966	0.00014153	0.00016984	8.4915e-05	8.4925e-05	0.0306222	2.00012	0.0367475	0.0183727	0	0	0	0	0	0	0	0	0	0	0	0	0	0	11772	4	0	0	0	0	1472	P	c	4414	4	0	0	0	4	c	4415	0	0	0
1473	655	A	1ab	Nsp3	A655A	A	99.8981	0.00056612	0.00050951	0.00067935	-0.00016984	0.122489	0.749996	0.11024	0.146988	11764	0	0	0	0	0	0	0	0	0	0	0	0	0	0	0	0	0	0	12	1473	A	g	4417	0	0	0	0	0	c	4418	12	0	0
1474	656	T	1ab	Nsp3	T656T	T	99.9066	0.00033967	0.00046702	8.4932e-05	0.00038208	0.0734929	5.49875	0.101047	0.0183764	0	0	0	0	0	0	0	0	0	11	0	0	0	0	0	0	11765	0	0	0	1474	T	a	4420	0	0	0	0	0	c	4421	11	0	0
1475	657	V	1ab	Nsp3	V657V	V	100	5.6612e-05	0	0.00016984	-0.00016984	0.0122489	0	0	0.0367475	0	0	0	0	0	0	0	0	0	0	0	0	0	0	0	0	0	0	0	11776	1475	V	g	4423	0	0	0	0	0	t	4424	0	0	0
1476	658	S	1ab	Nsp3	S658S	S	100	2.8306e-05	0	8.4918e-05	-8.4918e-05	0.00612445	0	0	0.0183733	0	0	0	0	0	0	0	0	0	0	0	0	0	0	0	11776	0	0	0	0	1476	S	t	4426	0	0	0	0	0	c	4427	0	0	0
1477	659	V	1ab	Nsp3	V659V	V	99.9915	5.6612e-05	4.2459e-05	8.492e-05	-4.2461e-05	0.0122489	0.499988	0.00918667	0.0183738	0	0	0	0	0	0	0	0	0	1	0	0	0	0	0	0	0	0	0	11775	1477	V	g	4429	1	1	0	0	0	t	4430	0	0	0
1478	660	S	1ab	Nsp3	S660S	S	99.983	5.6612e-05	8.4916e-05	0	8.4916e-05	0.0122489	#DIV/0!	0.0183729	0	0	0	0	0	0	0	0	0	0	0	0	0	0	1	0	11774	0	0	1	0	1478	S	t	4432	0	0	0	0	0	c	4433	2	1	0
1479	661	S	1ab	Nsp3	S661S	S	100	0	0	0	0	0	#DIV/0!	0	0	0	0	0	0	0	0	0	0	0	0	0	0	0	0	0	11776	0	0	0	0	1479	S	t	4435	0	0	0	0	0	c	4436	0	0	0
1480	662	P	1ab	Nsp3	P662P	P	99.983	8.4918e-05	8.4918e-05	8.4918e-05	0	0.0183733	1	0.0183733	0.0183733	0	0	0	0	0	0	0	0	0	0	2	0	0	0	11774	0	0	0	0	0	1480	P	c	4438	0	0	0	0	0	c	4439	2	0	0
1481	663	D	1ab	Nsp3	D663D	D	99.9915	5.6612e-05	3.1844e-05	0.00025476	-0.00022291	0.0122489	0.124996	0.00688995	0.0551213	0	0	1	11775	0	0	0	0	0	0	0	0	0	0	0	0	0	0	0	0	1481	D	g	4441	1	1	0	0	0	a	4442	0	0	0
1482	664	A	1ab	Nsp3	A664A	A	99.983	5.6612e-05	8.4918e-05	0	8.4918e-05	0.0122489	#DIV/0!	0.0183733	0	11774	0	0	0	0	0	0	0	0	0	0	0	0	0	0	0	0	0	0	2	1482	A	g	4444	0	0	0	0	0	c	4445	2	0	0
1483	665	V	1ab	Nsp3	V665V	V	100	0	0	0	0	0	#DIV/0!	0	0	0	0	0	0	0	0	0	0	0	0	0	0	0	0	0	0	0	0	0	11776	1483	V	g	4447	0	0	0	0	0	t	4448	0	0	0
1484	666	T	1ab	Nsp3	T666T	T	100	0	0	0	0	0	#DIV/0!	0	0	0	0	0	0	0	0	0	0	0	0	0	0	0	0	0	0	11776	0	0	0	1484	T	a	4450	0	0	0	0	0	c	4451	0	0	0
1485	667	A	1ab	Nsp3	A667A	A	100	0.00039629	0	0.0011889	-0.0011889	0.0857436	0	0	0.257237	11776	0	0	0	0	0	0	0	0	0	0	0	0	0	0	0	0	0	0	0	1485	A	g	4453	0	0	0	0	0	c	4454	0	0	0
1486	668	Y	1ab	Nsp3	Y668Y	Y	100	2.8306e-05	0	0.00019814	-0.00019814	0.00612445	0	0	0.0428707	0	0	0	0	0	0	0	0	0	0	0	0	0	0	0	0	0	0	11776	0	1486	Y	t	4456	0	0	0	0	0	a	4457	0	0	0
1487	669	N	1ab	Nsp3	N669N	N	100	0.00011322	0	0.001019	-0.001019	0.0244969	0	0	0.220477	0	0	11776	0	0	0	0	0	0	0	0	0	0	0	0	0	0	0	0	0	1487	N	a	4459	0	0	0	0	0	a	4460	0	0	0
1488	670	G	1ab	Nsp3	G670G	G	100	0	0	0	0	0	#DIV/0!	0	0	0	0	0	0	0	0	0	11776	0	0	0	0	0	0	0	0	0	0	0	0	1488	G	g	4462	0	0	0	0	0	g	4463	0	0	0
1489	671	Y	1ab	Nsp3	Y671Y	Y	100	0.00014153	0	0.00099072	-0.00099072	0.0306222	0	0	0.214358	0	0	0	0	0	0	0	0	0	0	0	0	0	0	0	0	0	0	11776	0	1489	Y	t	4465	0	0	0	0	0	a	4466	0	0	0
1490	672	L	1ab	Nsp3	L672L	L	99.983	5.6612e-05	8.4916e-05	0	8.4916e-05	0.0122489	#DIV/0!	0.0183729	0	0	0	0	0	0	0	0	0	0	0	11774	0	0	2	0	0	0	0	0	0	1490	L	c	4468	2	0	0	0	2	t	4469	0	0	0
1491	673	T	1ab	Nsp3	T673T	T	100	2.8306e-05	0	8.4918e-05	-8.4918e-05	0.00612445	0	0	0.0183733	0	0	0	0	0	0	0	0	0	0	0	0	0	0	0	0	11776	0	0	0	1491	T	a	4471	0	0	0	0	0	c	4472	0	0	0
1492	674	S	1ab	Nsp3	S674S	S	100	0	0	0	0	0	#DIV/0!	0	0	0	0	0	0	0	0	0	0	0	0	0	0	0	0	0	11776	0	0	0	0	1492	S	t	4474	0	0	0	0	0	c	4475	0	0	0
1493	675	S	1ab	Nsp3	S675S	S	100	5.6612e-05	0	0.00016984	-0.00016984	0.0122489	0	0	0.0367475	0	0	0	0	0	0	0	0	0	0	0	0	0	0	0	11776	0	0	0	0	1493	S	t	4477	0	0	0	0	0	c	4478	0	0	0
1494	676	S	1ab	Nsp3	S676S	S	99.9915	5.6612e-05	4.2459e-05	8.4921e-05	-4.2462e-05	0.0122489	0.499982	0.00918667	0.018374	0	0	0	0	0	0	0	0	0	0	0	0	0	1	0	11775	0	0	0	0	1494	S	t	4480	0	0	0	0	0	c	4481	1	0	0
1495	677	K	1ab	Nsp3	K677K	K	100	0	0	0	0	0	#DIV/0!	0	0	0	0	0	0	0	0	0	0	0	0	0	11776	0	0	0	0	0	0	0	0	1495	K	a	4483	0	0	0	0	0	a	4484	0	0	0
1496	678	T	1ab	Nsp3	T678T	T	99.2782	0.002406	0.0036069	0	0.0036069	0.520576	#DIV/0!	0.780409	0	0	0	0	0	0	0	0	0	0	85	0	0	0	0	0	0	11691	0	0	0	1496	T	a	4486	0	0	0	0	0	c	4487	85	0	0
1497	679	P	1ab	Nsp3	P679P	P	99.9151	0.00031137	0.00042459	8.4918e-05	0.00033967	0.0673698	5	0.0918667	0.0183733	0	0	0	0	0	0	0	0	0	0	5	0	0	0	11766	5	0	0	0	0	1497	P	c	4489	5	0	0	0	5	c	4490	5	0	0
1498	680	E	1ab	Nsp3	E680E	E	100	0	0	0	0	0	#DIV/0!	0	0	0	0	0	0	0	0	11776	0	0	0	0	0	0	0	0	0	0	0	0	0	1498	E	g	4492	0	0	0	0	0	a	4493	0	0	0
1499	681	E	1ab	Nsp3	E681E	E	99.9915	2.8306e-05	3.235e-05	0	3.235e-05	0.00612445	#DIV/0!	0.00699943	0	0	0	0	1	0	0	11775	0	0	0	0	0	0	0	0	0	0	0	0	0	1499	E	g	4495	0	0	0	0	0	a	4496	0	0	0
1500	682	H	1ab	Nsp3	H682H	H	99.8811	0.00039629	0.00044585	0	0.00044585	0.0857436	#DIV/0!	0.0964666	0	0	5	0	0	0	0	0	0	11762	0	0	0	0	0	0	0	0	0	9	0	1500	H	c	4498	9	0	0	0	9	a	4499	5	0	0
1501	683	F	1ab	Nsp3	F683F	F	100	2.8306e-05	0	0.00025476	-0.00025476	0.00612445	0	0	0.0551213	0	0	0	0	0	0	0	0	0	0	0	0	0	11776	0	0	0	0	0	0	1501	F	t	4501	0	0	0	0	0	t	4502	0	0	0
1502	684	I	1ab	Nsp3	I684I	I	99.983	5.6612e-05	7.2787e-05	0	7.2787e-05	0.0122489	#DIV/0!	0.0157486	0	0	0	0	0	0	0	0	0	0	11774	0	0	1	0	0	0	0	0	0	1	1502	I	a	4504	1	0	0	1	0	t	4505	0	0	0
1503	685	E	1ab	Nsp3	E685E	E	100	2.8306e-05	0	0.00022645	-0.00022645	0.00612445	0	0	0.048996	0	0	0	0	0	0	11776	0	0	0	0	0	0	0	0	0	0	0	0	0	1503	E	g	4507	0	0	0	0	0	a	4508	0	0	0
1504	686	T	1ab	Nsp3	T686T	T	99.9745	0.00019814	0.00012738	0.00033969	-0.00021231	0.0428707	0.374989	0.0275607	0.0734973	0	0	0	0	0	0	0	0	0	3	0	0	0	0	0	0	11773	0	0	0	1504	T	a	4510	0	0	0	0	0	c	4511	3	0	0
1505	687	I	1ab	Nsp3	I687I	I	99.9915	0.00011322	3.6394e-05	0.00038213	-0.00034573	0.0244969	0.0952398	0.00787441	0.0826798	0	0	0	0	0	0	0	0	0	11775	0	0	0	0	0	0	0	0	0	1	1505	I	a	4513	1	0	0	1	0	t	4514	0	0	0
1506	688	S	1ab	Nsp3	S688S	S	99.9745	0.00014153	0.0001486	0.0001321	1.6499e-05	0.0306222	1.12491	0.0321519	0.0285819	0	0	0	0	0	0	0	0	0	0	3	0	0	0	0	11773	0	0	0	0	1506	S	t	4516	0	0	0	0	0	c	4517	3	0	0
1507	689	L	1ab	Nsp3	L689L	L	99.6349	0.0012172	0.0018246	0	0.0018246	0.26336	#DIV/0!	0.394781	0	0	0	0	0	0	0	0	0	0	0	11733	0	0	43	0	0	0	0	0	0	1507	L	c	4519	43	0	0	0	43	t	4520	0	0	0
1508	690	A	1ab	Nsp3	A690A	A	99.9745	8.4918e-05	0.00012738	0	0.00012738	0.0183733	#DIV/0!	0.0275607	0	11773	0	0	1	0	0	0	0	0	0	0	0	0	0	0	0	0	0	0	2	1508	A	g	4522	0	0	0	0	0	c	4523	3	1	0
1509	691	G	1ab	Nsp3	G691G	G	100	2.8306e-05	0	8.4918e-05	-8.4918e-05	0.00612445	0	0	0.0183733	0	0	0	0	0	0	0	11776	0	0	0	0	0	0	0	0	0	0	0	0	1509	G	g	4525	0	0	0	0	0	g	4526	0	0	0
1510	692	S	1ab	Nsp3	S692S	S	99.9066	0.00082088	0.00046698	0.001529	-0.001062	0.17761	0.305415	0.101038	0.330823	0	0	0	0	0	0	0	0	0	0	0	0	0	11	0	11765	0	0	0	0	1510	S	t	4528	0	0	0	0	0	c	4529	11	0	0
1511	693	Y	1ab	Nsp3	Y693Y	Y	100	0	0	0	0	0	#DIV/0!	0	0	0	0	0	0	0	0	0	0	0	0	0	0	0	0	0	0	0	0	11776	0	1511	Y	t	4531	0	0	0	0	0	a	4532	0	0	0
1512	694	K	1ab	Nsp3	K694K	K	99.9915	5.6612e-05	3.235e-05	0.00022644	-0.00019409	0.0122489	0.142863	0.00699943	0.0489938	0	1	0	0	0	0	0	0	0	0	0	11775	0	0	0	0	0	0	0	0	1512	K	a	4534	0	0	0	0	0	a	4535	1	0	0
1513	695	D	1ab	Nsp3	D695D	D	100	0	0	0	0	0	#DIV/0!	0	0	0	0	0	11776	0	0	0	0	0	0	0	0	0	0	0	0	0	0	0	0	1513	D	g	4537	0	0	0	0	0	a	4538	0	0	0
1514	696	W	1ab	Nsp3	W696W	W	99.9915	2.8306e-05	2.8306e-05	0	2.8306e-05	0.00612445	#DIV/0!	0.00612445	0	0	0	0	0	1	0	0	0	0	0	0	0	0	0	0	0	0	11775	0	0	1514	W	t	4540	0	0	0	0	0	g	4541	0	0	0
1515	697	S	1ab	Nsp3	S697S	S	99.9745	0.00033967	0.00012737	0.00076432	-0.00063694	0.0734929	0.166645	0.0275585	0.165373	0	0	0	0	0	0	0	0	0	0	0	0	0	3	0	11773	0	0	0	0	1515	S	t	4543	0	0	0	0	0	c	4544	3	0	0
1516	698	Y	1ab	Nsp3	Y698Y	Y	100	0	0	0	0	0	#DIV/0!	0	0	0	0	0	0	0	0	0	0	0	0	0	0	0	0	0	0	0	0	11776	0	1516	Y	t	4546	0	0	0	0	0	a	4547	0	0	0
1517	699	S	1ab	Nsp3	S699S	S	99.9915	0.00011322	4.2459e-05	0.00025476	-0.0002123	0.0244969	0.166663	0.00918667	0.0551213	0	0	0	0	0	0	0	0	0	0	0	0	0	1	0	11775	0	0	0	0	1517	S	t	4549	0	0	0	0	0	c	4550	1	0	0
1518	700	G	1ab	Nsp3	G700G	G	100	0	0	0	0	0	#DIV/0!	0	0	0	0	0	0	0	0	0	11776	0	0	0	0	0	0	0	0	0	0	0	0	1518	G	g	4552	0	0	0	0	0	g	4553	0	0	0
1519	701	Q	1ab	Nsp3	Q701Q	Q	99.9915	8.4918e-05	3.235e-05	0.0004529	-0.00042055	0.0183733	0.0714286	0.00699943	0.097992	0	0	0	0	0	11775	0	0	1	0	0	0	0	0	0	0	0	0	0	0	1519	Q	c	4555	0	0	0	0	0	a	4556	0	0	0
1520	702	S	1ab	Nsp3	S702S	S	99.9575	0.00014153	0.00021228	0	0.00021228	0.0306222	#DIV/0!	0.0459301	0	1	0	0	0	0	0	0	0	0	0	0	0	0	4	0	11771	0	0	0	0	1520	S	t	4558	1	0	0	1	0	c	4559	4	0	0
1521	703	T	1ab	Nsp3	T703T	T	99.9915	2.8306e-05	4.2459e-05	0	4.2459e-05	0.00612445	#DIV/0!	0.00918667	0	0	0	0	0	0	0	0	0	0	1	0	0	0	0	0	0	11775	0	0	0	1521	T	a	4561	0	0	0	0	0	c	4562	1	0	0
1522	704	Q	1ab	Nsp3	Q704Q	Q	100	0	0	0	0	0	#DIV/0!	0	0	0	0	0	0	0	11776	0	0	0	0	0	0	0	0	0	0	0	0	0	0	1522	Q	c	4564	0	0	0	0	0	a	4565	0	0	0
1523	705	L	1ab	Nsp3	L705L	L	100	0.00039629	0	0.00089179	-0.00089179	0.0857436	0	0	0.192953	0	0	0	0	0	0	0	0	0	0	11776	0	0	0	0	0	0	0	0	0	1523	L	c	4567	14	0	0	0	14	t	4568	0	0	0
1524	706	G	1ab	Nsp3	G706G	G	100	0	0	0	0	0	#DIV/0!	0	0	0	0	0	0	0	0	0	11776	0	0	0	0	0	0	0	0	0	0	0	0	1524	G	g	4570	0	0	0	0	0	g	4571	0	0	0
1525	707	I	1ab	Nsp3	I707I	I	99.9406	0.00019814	0.00025477	0	0.00025477	0.0428707	#DIV/0!	0.0551235	0	0	0	0	0	0	0	0	0	0	11769	0	0	0	0	0	0	1	0	0	6	1525	I	a	4573	6	0	0	6	0	t	4574	1	0	1
1526	708	E	1ab	Nsp3	E708E	E	100	0	0	0	0	0	#DIV/0!	0	0	0	0	0	0	0	0	11776	0	0	0	0	0	0	0	0	0	0	0	0	0	1526	E	g	4576	0	0	0	0	0	a	4577	0	0	0
1527	709	F	1ab	Nsp3	F709F	F	99.9915	5.6612e-05	3.1845e-05	0.00025473	-0.00022289	0.0122489	0.125015	0.00689016	0.0551148	0	0	0	0	0	0	0	0	0	0	1	0	0	11775	0	0	0	0	0	0	1527	F	t	4579	1	0	1	0	0	t	4580	0	0	0
1528	710	L	1ab	Nsp3	L710L	L	99.9915	2.8306e-05	4.2459e-05	0	4.2459e-05	0.00612445	#DIV/0!	0.00918667	0	0	0	0	0	0	0	0	0	0	1	11775	0	0	0	0	0	0	0	0	0	1528	L	c	4582	1	1	0	0	0	t	4583	0	0	0
1529	711	K	1ab	Nsp3	K711K	K	99.9745	0.00014153	9.7051e-05	0.00045287	-0.00035582	0.0306222	0.214302	0.0209985	0.0979855	0	2	1	0	0	0	0	0	0	0	0	11773	0	0	0	0	0	0	0	0	1529	K	a	4585	0	0	0	0	0	a	4586	2	0	0
1530	712	R	1ab	Nsp3	R712R	R	100	8.4918e-05	0	0.00033968	-0.00033968	0.0183733	0	0	0.0734951	0	11776	0	0	0	0	0	0	0	0	0	0	0	0	0	0	0	0	0	0	1530	R	a	4588	0	0	0	0	0	g	4589	0	0	0
1531	713	G	1ab	Nsp3	G713G	G	99.983	5.6612e-05	8.4916e-05	0	8.4916e-05	0.0122489	#DIV/0!	0.0183729	0	0	0	0	0	1	0	0	11774	0	0	0	0	0	0	0	1	0	0	0	0	1531	G	g	4591	2	1	0	0	1	g	4592	0	0	0
1532	714	D	1ab	Nsp3	D714D	D	99.966	0.00014153	0.00012738	0.00025467	-0.00012729	0.0306222	0.500177	0.0275607	0.0551018	0	0	0	11772	0	0	0	3	0	0	0	0	0	0	0	0	0	0	0	1	1532	D	g	4594	0	0	0	0	0	a	4595	4	0	0
1533	715	K	1ab	Nsp3	K715K	K	100	0	0	0	0	0	#DIV/0!	0	0	0	0	0	0	0	0	0	0	0	0	0	11776	0	0	0	0	0	0	0	0	1533	K	a	4597	0	0	0	0	0	a	4598	0	0	0
1534	716	S	1ab	Nsp3	S716S	S	99.9321	0.00022645	0.00025477	0	0.00025477	0.048996	#DIV/0!	0.0551235	0	0	1	0	0	0	0	0	0	0	7	0	0	0	0	0	11768	0	0	0	0	1534	S	a	4600	1	0	1	0	0	g	4601	7	0	0
1535	717	V	1ab	Nsp3	V717V	V	100	0	0	0	0	0	#DIV/0!	0	0	0	0	0	0	0	0	0	0	0	0	0	0	0	0	0	0	0	0	0	11776	1535	V	g	4603	0	0	0	0	0	t	4604	0	0	0
1536	718	Y	1ab	Nsp3	Y718Y	Y	100	0	0	0	0	0	#DIV/0!	0	0	0	0	0	0	0	0	0	0	0	0	0	0	0	0	0	0	0	0	11776	0	1536	Y	t	4606	0	0	0	0	0	a	4607	0	0	0
1537	719	Y	1ab	Nsp3	Y719Y	Y	100	2.8306e-05	0	0.00019814	-0.00019814	0.00612445	0	0	0.0428707	0	0	0	0	0	0	0	0	0	0	0	0	0	0	0	0	0	0	11776	0	1537	Y	t	4609	0	0	0	0	0	a	4610	0	0	0
1538	720	T	1ab	Nsp3	T720T	T	99.1253	0.0029155	0.0043701	0	0.0043701	0.630814	#DIV/0!	0.94554	0	0	0	0	0	0	0	0	0	0	103	0	0	0	0	0	0	11673	0	0	0	1538	T	a	4612	0	0	0	0	0	c	4613	103	0	0
1539	721	S	1ab	Nsp3	S721S	S	99.9915	5.6612e-05	3.1844e-05	0.00025476	-0.00022291	0.0122489	0.124996	0.00688995	0.0551213	0	0	1	0	0	0	0	0	0	0	0	0	0	0	0	11775	0	0	0	0	1539	S	a	4615	0	0	0	0	0	g	4616	1	1	0
1540	722	N	1ab	Nsp3	N722N	N	100	8.4918e-05	0	0.00076427	-0.00076427	0.0183733	0	0	0.165362	0	0	11776	0	0	0	0	0	0	0	0	0	0	0	0	0	0	0	0	0	1540	N	a	4618	0	0	0	0	0	a	4619	0	0	0
1541	723	P	1ab	Nsp3	P723P	P	100	2.8306e-05	0	8.4918e-05	-8.4918e-05	0.00612445	0	0	0.0183733	0	0	0	0	0	0	0	0	0	0	0	0	0	0	11776	0	0	0	0	0	1541	P	c	4621	0	0	0	0	0	c	4622	0	0	0
1542	724	T	1ab	Nsp3	T724T	T	99.8132	0.0014153	0.00093396	0.0023785	-0.0014445	0.306222	0.392668	0.202077	0.514626	0	0	0	0	0	0	0	0	0	22	0	0	0	0	0	0	11754	0	0	0	1542	T	a	4624	0	0	0	0	0	c	4625	22	0	0
1543	725	T	1ab	Nsp3	T725T	T	99.8387	0.00059443	0.00080661	0.00016988	0.00063673	0.128614	4.74812	0.174523	0.0367562	0	0	0	0	0	0	0	0	0	18	0	1	0	0	0	0	11757	0	0	0	1543	T	a	4627	0	0	0	0	0	c	4628	19	1	0
1544	726	F	1ab	Nsp3	F726F	F	100	0.00082088	0	0.0073879	-0.0073879	0.17761	0	0	1.59849	0	0	0	0	0	0	0	0	0	0	0	0	0	11776	0	0	0	0	0	0	1544	F	t	4630	0	0	0	0	0	t	4631	0	0	0
1545	727	H	1ab	Nsp3	H727H	H	99.8726	0.001387	0.00047771	0.0086559	-0.0081782	0.300099	0.0551889	0.10336	1.87284	0	7	0	0	0	0	0	0	11761	0	0	0	0	0	0	0	0	0	8	0	1545	H	c	4633	8	0	0	0	8	a	4634	7	0	0
1546	728	L	1ab	Nsp3	L728L	L	99.9745	0.00022645	0.00015284	0.00031848	-0.00016565	0.048996	0.479905	0.0330693	0.0689081	0	0	0	0	0	0	0	0	0	3	11773	0	0	0	0	0	0	0	0	0	1546	L	c	4636	8	3	0	0	5	t	4637	0	0	0
1547	729	D	1ab	Nsp3	D729D	D	99.9236	0.00025476	0.0002866	0	0.0002866	0.0551213	#DIV/0!	0.0620104	0	0	0	2	11767	0	0	0	0	0	0	0	0	0	0	0	0	0	0	7	0	1547	D	g	4639	9	2	0	0	7	a	4640	0	0	0
1548	730	G	1ab	Nsp3	G730G	G	99.9745	8.4918e-05	0.00012737	0	0.00012737	0.0183733	#DIV/0!	0.0275585	0	0	0	0	1	0	0	0	11773	0	0	0	0	0	0	0	1	0	0	0	1	1548	G	g	4642	1	1	0	0	0	g	4643	2	1	0
1549	731	E	1ab	Nsp3	E731E	E	99.9915	5.6612e-05	3.235e-05	0.00022645	-0.0001941	0.0122489	0.142857	0.00699943	0.048996	0	0	0	1	0	0	11775	0	0	0	0	0	0	0	0	0	0	0	0	0	1549	E	g	4645	0	0	0	0	0	a	4646	0	0	0
1550	732	V	1ab	Nsp3	V732V	V	99.9575	0.00014153	0.00021228	0	0.00021228	0.0306222	#DIV/0!	0.0459301	0	0	0	0	0	0	0	0	0	0	2	0	0	0	3	0	0	0	0	0	11771	1550	V	g	4648	5	2	0	0	3	t	4649	0	0	0
1551	733	I	1ab	Nsp3	I733I	I	99.9575	0.00016984	0.00018197	0.00012736	5.4609e-05	0.0367475	1.42878	0.0393721	0.0275563	0	0	0	0	0	0	0	0	0	11771	0	0	0	0	0	0	1	0	0	4	1551	I	a	4651	4	0	0	4	0	t	4652	1	0	1
1552	734	T	1ab	Nsp3	T734T	T	99.9915	8.4918e-05	4.2459e-05	0.00016984	-0.00012738	0.0183733	0.249994	0.00918667	0.0367475	0	0	0	0	0	0	0	0	0	1	0	0	0	0	0	0	11775	0	0	0	1552	T	a	4654	0	0	0	0	0	c	4655	1	0	0
1553	735	F	1ab	Nsp3	F735F	F	99.9745	0.00014153	9.5536e-05	0.00050938	-0.00041384	0.0306222	0.187553	0.0206707	0.110212	0	0	0	0	0	0	0	0	0	0	3	0	0	11773	0	0	0	0	0	0	1553	F	t	4657	3	0	3	0	0	t	4658	0	0	0
1554	736	D	1ab	Nsp3	D736D	D	99.9236	0.00070765	0.00028663	0.004073	-0.0037863	0.153111	0.0703732	0.0620169	0.881257	0	0	0	11767	0	0	0	9	0	0	0	0	0	0	0	0	0	0	0	0	1554	D	g	4660	0	0	0	0	0	a	4661	9	0	0
1555	737	N	1ab	Nsp3	N737N	N	99.9915	8.4918e-05	3.1844e-05	0.00050951	-0.00047766	0.0183733	0.0624993	0.00688995	0.11024	0	0	11775	0	0	0	0	0	0	0	0	0	0	0	0	0	0	0	1	0	1555	N	a	4663	1	0	0	0	1	a	4664	0	0	0
1556	738	L	1ab	Nsp3	L738L	L	100	0	0	0	0	0	#DIV/0!	0	0	0	0	0	0	0	0	0	0	0	0	11776	0	0	0	0	0	0	0	0	0	1556	L	c	4666	0	0	0	0	0	t	4667	0	0	0
1557	739	K	1ab	Nsp3	K739K	K	99.9915	8.4918e-05	3.235e-05	0.0004529	-0.00042055	0.0183733	0.0714286	0.00699943	0.097992	0	0	1	0	0	0	0	0	0	0	0	11775	0	0	0	0	0	0	0	0	1557	K	a	4669	0	0	0	0	0	a	4670	0	0	0
1558	740	T	1ab	Nsp3	T740T	T	99.983	8.4918e-05	8.4917e-05	8.4921e-05	-3.6056e-09	0.0183733	0.999953	0.0183731	0.018374	0	0	0	0	0	0	0	0	0	2	0	0	0	0	0	0	11774	0	0	0	1558	T	a	4672	0	0	0	0	0	c	4673	2	0	0
1559	741	L	1ab	Nsp3	L741L	L	99.983	5.6612e-05	8.4917e-05	0	8.4917e-05	0.0122489	#DIV/0!	0.0183731	0	0	1	0	0	0	0	0	0	0	0	11774	0	0	1	0	0	0	0	0	0	1559	L	c	4675	1	0	0	0	1	t	4676	1	0	0
1560	742	L	1ab	Nsp3	L742L	L	100	0	0	0	0	0	#DIV/0!	0	0	0	0	0	0	0	0	0	0	0	0	11776	0	0	0	0	0	0	0	0	0	1560	L	c	4678	0	0	0	0	0	t	4679	0	0	0
1561	743	S	1ab	Nsp3	S743S	S	99.9915	2.8306e-05	4.2459e-05	0	4.2459e-05	0.00612445	#DIV/0!	0.00918667	0	0	0	0	0	0	0	0	0	0	0	0	0	0	0	1	11775	0	0	0	0	1561	S	t	4681	1	0	1	0	0	c	4682	0	0	0
1562	744	L	1ab	Nsp3	L744L	L	100	0	0	0	0	0	#DIV/0!	0	0	0	0	0	0	0	0	0	0	0	0	11776	0	0	0	0	0	0	0	0	0	1562	M	t	4684	0	0	0	0	0	t	4685	0	0	0
1563	745	R	1ab	Nsp3	R745R	R	99.9745	0.00011322	0.00011322	0.00011323	-4.0062e-09	0.0244969	0.999912	0.0244969	0.0244991	0	11773	0	0	0	0	0	1	0	0	0	2	0	0	0	0	0	0	0	0	1563	R	a	4687	1	0	0	1	0	g	4688	2	2	0
1564	746	E	1ab	Nsp3	E746E	E	99.983	5.6612e-05	6.4701e-05	0	6.4701e-05	0.0122489	#DIV/0!	0.0139991	0	1	0	0	0	0	1	11774	0	0	0	0	0	0	0	0	0	0	0	0	0	1564	E	g	4690	1	0	1	0	0	a	4691	1	0	1
1565	747	V	1ab	Nsp3	V747V	V	99.9745	0.00039629	0.00012738	0.00093412	-0.00080674	0.0857436	0.136364	0.0275607	0.202112	1	0	0	0	0	0	0	0	0	0	2	0	0	0	0	0	0	0	0	11773	1565	V	g	4693	2	0	0	0	2	t	4694	1	0	1
1566	748	R	1ab	Nsp3	R748R	R	100	0	0	0	0	0	#DIV/0!	0	0	0	11776	0	0	0	0	0	0	0	0	0	0	0	0	0	0	0	0	0	0	1566	R	a	4696	0	0	0	0	0	g	4697	0	0	0
1567	749	T	1ab	Nsp3	T749T	T	98.8281	0.0039062	0.0058546	0	0.0058546	0.845168	#DIV/0!	1.26673	0	23	0	0	0	0	0	0	0	0	115	0	0	0	0	0	0	11638	0	0	0	1567	T	a	4699	23	0	0	23	0	c	4700	115	0	0
1568	750	I	1ab	Nsp3	I750I	I	99.9745	0.00016984	0.00014557	0.00025476	-0.00010918	0.0367475	0.571401	0.0314964	0.0551213	0	0	0	0	0	0	0	0	0	11773	0	2	0	0	0	0	0	0	0	1	1568	I	a	4702	1	0	0	1	0	t	4703	2	2	0
1569	751	K	1ab	Nsp3	K751K	K	100	0	0	0	0	0	#DIV/0!	0	0	0	0	0	0	0	0	0	0	0	0	0	11776	0	0	0	0	0	0	0	0	1569	K	a	4705	0	0	0	0	0	a	4706	0	0	0
1570	752	V	1ab	Nsp3	V752V	V	99.983	0.00050951	8.4918e-05	0.0013587	-0.0012738	0.11024	0.0624994	0.0183733	0.293976	1	0	0	0	0	0	0	0	0	0	1	0	0	0	0	0	0	0	0	11774	1570	V	g	4708	1	0	0	0	1	t	4709	1	0	1
1571	753	F	1ab	Nsp3	F753F	F	100	2.8306e-05	0	0.00025476	-0.00025476	0.00612445	0	0	0.0551213	0	0	0	0	0	0	0	0	0	0	0	0	0	11776	0	0	0	0	0	0	1571	F	t	4711	0	0	0	0	0	t	4712	0	0	0
1572	754	T	1ab	Nsp3	T754T	T	99.9915	2.8306e-05	4.2459e-05	0	4.2459e-05	0.00612445	#DIV/0!	0.00918667	0	0	0	0	0	0	0	0	0	0	1	0	0	0	0	0	0	11775	0	0	0	1572	T	a	4714	0	0	0	0	0	c	4715	1	0	0
1573	755	T	1ab	Nsp3	T755T	T	99.9915	5.6612e-05	4.2459e-05	8.492e-05	-4.2461e-05	0.0122489	0.499988	0.00918667	0.0183738	0	0	0	0	0	0	0	0	0	1	0	0	0	0	0	0	11775	0	0	0	1573	T	a	4717	0	0	0	0	0	c	4718	1	0	0
1574	756	V	1ab	Nsp3	V756V	V	100	5.6612e-05	0	0.00016984	-0.00016984	0.0122489	0	0	0.0367475	0	0	0	0	0	0	0	0	0	0	0	0	0	0	0	0	0	0	0	11776	1574	V	g	4720	0	0	0	0	0	t	4721	0	0	0
1575	757	D	1ab	Nsp3	D757D	D	100	5.6612e-05	0	0.00050951	-0.00050951	0.0122489	0	0	0.11024	0	0	0	11776	0	0	0	0	0	0	0	0	0	0	0	0	0	0	0	0	1575	D	g	4723	0	0	0	0	0	a	4724	0	0	0
1576	758	N	1ab	Nsp3	N758N	N	99.9915	8.4918e-05	3.1844e-05	0.00050951	-0.00047767	0.0183733	0.0624993	0.00688995	0.11024	0	0	11775	0	0	0	0	0	1	0	0	0	0	0	0	0	0	0	0	0	1576	N	a	4726	1	0	1	0	0	a	4727	0	0	0
1577	759	I	1ab	Nsp3	I759I	I	99.983	8.4918e-05	7.2788e-05	0.00012737	-5.4584e-05	0.0183733	0.571469	0.0157488	0.0275585	0	0	0	0	0	0	0	0	0	11774	1	0	0	0	0	0	0	0	0	1	1577	I	a	4729	2	0	1	1	0	t	4730	0	0	0
1578	760	N	1ab	Nsp3	N760N	N	100	0.0009058	0	0.0081522	-0.0081522	0.195984	0	0	1.76386	0	0	11776	0	0	0	0	0	0	0	0	0	0	0	0	0	0	0	0	0	1578	N	a	4732	0	0	0	0	0	a	4733	0	0	0
1579	761	L	1ab	Nsp3	L761L	L	99.9575	0.00014153	0.00021228	0	0.00021228	0.0306222	#DIV/0!	0.0459301	0	0	0	0	0	0	0	0	0	0	0	11771	0	0	5	0	0	0	0	0	0	1579	L	c	4735	5	0	0	0	5	t	4736	0	0	0
1580	762	H	1ab	Nsp3	H762H	H	99.983	5.6612e-05	6.3689e-05	0	6.3689e-05	0.0122489	#DIV/0!	0.0137801	0	0	0	0	0	0	0	0	0	11774	0	0	0	0	0	0	0	0	0	2	0	1580	H	c	4738	2	0	0	0	2	a	4739	0	0	0
1581	763	T	1ab	Nsp3	T763T	T	99.966	0.00087749	0.00016983	0.0022931	-0.0021233	0.189859	0.0740613	0.0367454	0.496148	1	0	0	0	0	0	0	0	0	0	0	0	3	0	0	0	11772	0	0	0	1581	T	a	4741	1	0	0	1	0	c	4742	3	0	0
1582	764	Q	1ab	Nsp3	Q764Q	Q	99.983	5.6612e-05	6.47e-05	0	6.47e-05	0.0122489	#DIV/0!	0.0139989	0	0	0	0	0	0	11774	0	0	2	0	0	0	0	0	0	0	0	0	0	0	1582	Q	c	4744	0	0	0	0	0	a	4745	0	0	0
1583	765	V	1ab	Nsp3	V765V	V	99.9236	0.00031137	0.00038209	0.00016988	0.00021221	0.0673698	2.24918	0.0826712	0.0367562	0	0	0	0	0	0	0	0	0	2	0	0	0	7	0	0	0	0	0	11767	1583	V	g	4747	9	2	0	0	7	t	4748	0	0	0
1584	766	V	1ab	Nsp3	V766V	V	99.9745	8.4918e-05	0.00012737	0	0.00012737	0.0183733	#DIV/0!	0.0275585	0	1	0	0	0	0	0	0	0	0	0	0	0	2	0	0	0	0	0	0	11773	1584	V	g	4750	2	2	0	0	0	t	4751	1	0	1
1585	767	D	1ab	Nsp3	D767D	D	100	0.00014153	0	0.0012738	-0.0012738	0.0306222	0	0	0.275607	0	0	0	11776	0	0	0	0	0	0	0	0	0	0	0	0	0	0	0	0	1585	D	g	4753	0	0	0	0	0	a	4754	0	0	0
1586	768	M	1ab	Nsp3	M768M	M	99.8981	0.00033967	0.00033971	0	0.00033971	0.0734929	#DIV/0!	0.0735016	0	0	0	0	0	0	0	0	0	0	11	0	0	11764	0	0	0	1	0	0	0	1586	M	a	4756	0	0	0	0	0	t	4757	1	0	1
1587	769	S	1ab	Nsp3	S769S	S	99.8981	0.00033967	0.00059435	0	0.00059435	0.0734929	#DIV/0!	0.128597	0	0	0	0	0	0	0	0	0	0	0	12	0	0	0	0	11764	0	0	0	0	1587	S	t	4759	0	0	0	0	0	c	4760	12	0	0
1588	770	M	1ab	Nsp3	M770M	M	99.9915	2.8306e-05	2.8306e-05	0	2.8306e-05	0.00612445	#DIV/0!	0.00612445	0	0	0	0	0	0	0	0	0	0	1	0	0	11775	0	0	0	0	0	0	0	1588	M	a	4762	0	0	0	0	0	t	4763	0	0	0
1589	771	T	1ab	Nsp3	T771T	T	99.983	8.4918e-05	8.4917e-05	8.4921e-05	-3.6056e-09	0.0183733	0.999953	0.0183731	0.018374	0	0	0	0	0	0	0	0	0	2	0	0	0	0	0	0	11774	0	0	0	1589	T	a	4765	0	0	0	0	0	c	4766	2	0	0
1590	772	Y	1ab	Nsp3	Y772Y	Y	100	2.8306e-05	0	0.00019814	-0.00019814	0.00612445	0	0	0.0428707	0	0	0	0	0	0	0	0	0	0	0	0	0	0	0	0	0	0	11776	0	1590	Y	t	4768	0	0	0	0	0	a	4769	0	0	0
1591	773	G	1ab	Nsp3	G773G	G	99.949	0.00019814	0.00027172	7.5491e-05	0.00019623	0.0428707	3.59937	0.0587909	0.0163337	0	5	0	0	0	0	1	11770	0	0	0	0	0	0	0	0	0	0	0	0	1591	G	g	4771	5	5	0	0	0	g	4772	1	1	0
1592	774	Q	1ab	Nsp3	Q774Q	Q	99.9236	0.00067935	0.00029119	0.0033933	-0.0031021	0.146988	0.0858132	0.0630035	0.734194	0	8	0	0	0	11767	0	0	0	0	0	1	0	0	0	0	0	0	0	0	1592	Q	c	4774	1	1	0	0	0	a	4775	8	0	0
1593	775	Q	1ab	Nsp3	Q775Q	Q	99.9915	5.6612e-05	3.235e-05	0.00022645	-0.0001941	0.0122489	0.142857	0.00699943	0.048996	0	0	0	0	0	11775	0	0	1	0	0	0	0	0	0	0	0	0	0	0	1593	Q	c	4777	0	0	0	0	0	a	4778	0	0	0
1594	776	F	1ab	Nsp3	F776F	F	99.9915	2.8306e-05	3.1845e-05	0	3.1845e-05	0.00612445	#DIV/0!	0.00689016	0	0	0	0	0	0	0	0	0	0	0	1	0	0	11775	0	0	0	0	0	0	1594	F	t	4780	1	0	1	0	0	t	4781	0	0	0
1595	777	G	1ab	Nsp3	G777G	G	99.9915	2.8306e-05	4.2459e-05	0	4.2459e-05	0.00612445	#DIV/0!	0.00918667	0	0	0	0	1	0	0	0	11775	0	0	0	0	0	0	0	0	0	0	0	0	1595	G	g	4783	0	0	0	0	0	g	4784	1	1	0
1596	778	P	1ab	Nsp3	P778P	P	99.8641	0.0004812	0.00067941	8.4904e-05	0.0005945	0.104115	8.0021	0.147001	0.0183703	0	0	0	0	0	0	0	0	0	0	4	0	0	0	11760	12	0	0	0	0	1596	P	c	4786	12	0	0	0	12	c	4787	4	0	0
1597	779	T	1ab	Nsp3	T779T	T	99.9236	0.00031137	0.00038211	0.00016986	0.00021225	0.0673698	2.24956	0.0826755	0.0367519	0	0	0	0	0	0	0	0	0	9	0	0	0	0	0	0	11767	0	0	0	1597	T	a	4789	0	0	0	0	0	c	4790	9	0	0
1598	780	Y	1ab	Nsp3	Y780Y	Y	100	0	0	0	0	0	#DIV/0!	0	0	0	0	0	0	0	0	0	0	0	0	0	0	0	0	0	0	0	0	11776	0	1598	Y	t	4792	0	0	0	0	0	a	4793	0	0	0
1599	781	L	1ab	Nsp3	L781L	L	99.9915	2.8306e-05	3.7741e-05	0	3.7741e-05	0.00612445	#DIV/0!	0.00816586	0	0	0	0	0	0	0	0	0	0	0	11775	0	0	1	0	0	0	0	0	0	1599	M	t	4795	0	0	0	0	0	t	4796	0	0	0
1600	782	D	1ab	Nsp3	D782D	D	99.9745	0.00014153	9.5533e-05	0.00050951	-0.00041398	0.0306222	0.1875	0.0206701	0.11024	0	0	2	11773	0	0	1	0	0	0	0	0	0	0	0	0	0	0	0	0	1600	D	g	4798	2	2	0	0	0	a	4799	0	0	0
1601	783	G	1ab	Nsp3	G783G	G	100	5.6612e-05	0	0.00015097	-0.00015097	0.0122489	0	0	0.0326647	0	0	0	0	0	0	0	11776	0	0	0	0	0	0	0	0	0	0	0	0	1601	G	g	4801	0	0	0	0	0	g	4802	0	0	0
1602	784	A	1ab	Nsp3	A784A	A	100	0.00011322	0	0.00033967	-0.00033967	0.0244969	0	0	0.0734929	11776	0	0	0	0	0	0	0	0	0	0	0	0	0	0	0	0	0	0	0	1602	A	g	4804	0	0	0	0	0	c	4805	0	0	0
1603	785	D	1ab	Nsp3	D785D	D	100	0	0	0	0	0	#DIV/0!	0	0	0	0	0	11776	0	0	0	0	0	0	0	0	0	0	0	0	0	0	0	0	1603	D	g	4807	0	0	0	0	0	a	4808	0	0	0
1604	786	V	1ab	Nsp3	V786V	V	100	0.00033967	0	0.001019	-0.001019	0.0734929	0	0	0.220477	0	0	0	0	0	0	0	0	0	0	0	0	0	0	0	0	0	0	0	11776	1604	V	g	4810	0	0	0	0	0	t	4811	0	0	0
1605	787	T	1ab	Nsp3	T787T	T	99.949	0.00022645	0.00025474	0.00016985	8.4893e-05	0.048996	1.49979	0.055117	0.0367497	0	0	0	0	0	0	0	0	0	6	0	0	0	0	0	0	11770	0	0	0	1605	T	a	4813	0	0	0	0	0	c	4814	6	0	0
1606	788	K	1ab	Nsp3	K788K	K	100	0	0	0	0	0	#DIV/0!	0	0	0	0	0	0	0	0	0	0	0	0	0	11776	0	0	0	0	0	0	0	0	1606	K	a	4816	0	0	0	0	0	a	4817	0	0	0
1607	789	I	1ab	Nsp3	I789I	I	99.9915	2.8306e-05	3.6394e-05	0	3.6394e-05	0.00612445	#DIV/0!	0.00787441	0	0	0	0	0	0	0	0	0	0	11775	0	0	0	0	0	0	0	0	0	1	1607	I	a	4819	1	0	0	1	0	t	4820	0	0	0
1608	790	K	1ab	Nsp3	K790K	K	99.9915	0.00036798	3.235e-05	0.0027173	-0.0026849	0.0796182	0.0119052	0.00699943	0.58793	0	1	0	0	0	0	0	0	0	0	0	11775	0	0	0	0	0	0	0	0	1608	K	a	4822	0	0	0	0	0	a	4823	1	0	0
1609	791	P	1ab	Nsp3	P791P	P	99.9915	2.8306e-05	4.2459e-05	0	4.2459e-05	0.00612445	#DIV/0!	0.00918667	0	0	0	0	0	0	0	0	0	0	0	0	0	0	0	11775	1	0	0	0	0	1609	P	c	4825	1	0	0	0	1	c	4826	0	0	0
1610	792	H	1ab	Nsp3	H792H	H	99.9321	0.00022645	0.00025477	0	0.00025477	0.048996	#DIV/0!	0.0551235	0	0	5	0	0	0	0	0	0	11768	0	1	0	0	0	0	0	0	0	2	0	1610	H	c	4828	2	0	0	0	2	a	4829	6	0	0
1611	793	N	1ab	Nsp3	N793N	N	99.949	0.00019814	0.00019107	0.00025474	-6.3676e-05	0.0428707	0.750059	0.041341	0.055117	0	0	11770	0	0	0	0	0	0	1	0	1	0	0	0	4	0	0	0	0	1611	N	a	4831	0	0	0	0	0	a	4832	5	0	0
1612	794	S	1ab	Nsp3	S794S	S	99.5924	0.0013587	0.0023765	0	0.0023765	0.293976	#DIV/0!	0.514193	0	0	0	0	0	0	0	0	0	0	0	48	0	0	0	0	11728	0	0	0	0	1612	S	t	4834	0	0	0	0	0	c	4835	48	0	0
1613	795	H	1ab	Nsp3	H795H	H	99.966	0.00011322	0.00012738	0	0.00012738	0.0244969	#DIV/0!	0.0275607	0	0	0	0	0	0	2	0	0	11772	0	1	0	0	0	0	0	0	0	1	0	1613	H	c	4837	1	0	0	0	1	a	4838	1	0	0
1614	796	E	1ab	Nsp3	E796E	E	99.9915	2.8306e-05	3.235e-05	0	3.235e-05	0.00612445	#DIV/0!	0.00699943	0	1	0	0	0	0	0	11775	0	0	0	0	0	0	0	0	0	0	0	0	0	1614	E	g	4840	0	0	0	0	0	a	4841	1	0	1
1615	797	G	1ab	Nsp3	G797G	G	100	0	0	0	0	0	#DIV/0!	0	0	0	0	0	0	0	0	0	11776	0	0	0	0	0	0	0	0	0	0	0	0	1615	G	g	4843	0	0	0	0	0	g	4844	0	0	0
1616	798	K	1ab	Nsp3	K798K	K	100	0	0	0	0	0	#DIV/0!	0	0	0	0	0	0	0	0	0	0	0	0	0	11776	0	0	0	0	0	0	0	0	1616	K	a	4846	0	0	0	0	0	a	4847	0	0	0
1617	799	T	1ab	Nsp3	T799T	T	99.9915	2.8306e-05	4.2459e-05	0	4.2459e-05	0.00612445	#DIV/0!	0.00918667	0	0	0	0	0	0	0	0	0	0	1	0	0	0	0	0	0	11775	0	0	0	1617	T	a	4849	0	0	0	0	0	c	4850	1	0	0
1618	800	F	1ab	Nsp3	F800F	F	100	0	0	0	0	0	#DIV/0!	0	0	0	0	0	0	0	0	0	0	0	0	0	0	0	11776	0	0	0	0	0	0	1618	F	t	4852	0	0	0	0	0	t	4853	0	0	0
1619	801	Y	1ab	Nsp3	Y801Y	Y	100	2.8306e-05	0	0.00019814	-0.00019814	0.00612445	0	0	0.0428707	0	0	0	0	0	0	0	0	0	0	0	0	0	0	0	0	0	0	11776	0	1619	Y	t	4855	0	0	0	0	0	a	4856	0	0	0
1620	802	V	1ab	Nsp3	V802V	V	99.9745	8.4918e-05	0.00012738	0	0.00012738	0.0183733	#DIV/0!	0.0275607	0	0	0	0	0	0	0	0	3	0	0	0	0	0	0	0	0	0	0	0	11773	1620	V	g	4858	0	0	0	0	0	t	4859	3	0	0
1621	803	L	1ab	Nsp3	L803L	L	99.9915	0.0004812	3.9632e-05	0.0015848	-0.0015451	0.104115	0.0250076	0.008575	0.342896	0	0	0	0	0	0	0	0	0	0	11775	0	0	0	0	0	0	0	0	1	1621	L	t	4861	10	0	9	1	0	t	4862	0	0	0
1622	804	P	1ab	Nsp3	P804P	P	100	0	0	0	0	0	#DIV/0!	0	0	0	0	0	0	0	0	0	0	0	0	0	0	0	0	11776	0	0	0	0	0	1622	P	c	4864	0	0	0	0	0	c	4865	0	0	0
1623	805	N	1ab	Nsp3	N805N	N	99.966	0.00014153	0.00012738	0.00025476	-0.00012738	0.0306222	0.5	0.0275607	0.0551213	0	0	11772	4	0	0	0	0	0	0	0	0	0	0	0	0	0	0	0	0	1623	N	a	4867	4	0	0	4	0	a	4868	0	0	0
1624	806	D	1ab	Nsp3	D806D	D	99.983	5.6612e-05	6.369e-05	0	6.369e-05	0.0122489	#DIV/0!	0.0137803	0	0	0	0	11774	0	0	0	2	0	0	0	0	0	0	0	0	0	0	0	0	1624	D	g	4870	0	0	0	0	0	a	4871	2	0	0
1625	807	D	1ab	Nsp3	D807D	D	99.8981	0.00036798	0.00038214	0.00025472	0.00012742	0.0796182	1.50024	0.082682	0.0551127	0	0	0	11764	0	0	11	1	0	0	0	0	0	0	0	0	0	0	0	0	1625	D	g	4873	0	0	0	0	0	a	4874	1	0	0
1626	808	T	1ab	Nsp3	T808T	T	99.983	5.6612e-05	8.4917e-05	0	8.4917e-05	0.0122489	#DIV/0!	0.0183731	0	0	0	0	0	0	0	0	0	0	2	0	0	0	0	0	0	11774	0	0	0	1626	T	a	4876	0	0	0	0	0	c	4877	2	0	0
1627	809	L	1ab	Nsp3	L809L	L	100	0.0012738	0	0.0028675	-0.0028675	0.275607	0	0	0.620429	0	0	0	0	0	0	0	0	0	0	11776	0	0	0	0	0	0	0	0	0	1627	L	c	4879	45	0	0	0	45	t	4880	0	0	0
1628	810	R	1ab	Nsp3	R810R	R	99.9406	0.00019814	0.00029719	0	0.00029719	0.0428707	#DIV/0!	0.0643017	0	0	11769	0	0	6	0	0	0	0	0	1	0	0	0	0	0	0	0	0	0	1628	R	c	4882	6	0	0	0	6	g	4883	1	0	0
1629	811	V	1ab	Nsp3	V811V	V	99.9915	2.8306e-05	4.2459e-05	0	4.2459e-05	0.00612445	#DIV/0!	0.00918667	0	0	0	0	0	0	0	0	0	0	1	0	0	0	0	0	0	0	0	0	11775	1629	V	g	4885	1	1	0	0	0	t	4886	0	0	0
1630	812	E	1ab	Nsp3	E812E	E	100	0	0	0	0	0	#DIV/0!	0	0	0	0	0	0	0	0	11776	0	0	0	0	0	0	0	0	0	0	0	0	0	1630	E	g	4888	0	0	0	0	0	a	4889	0	0	0
1631	813	A	1ab	Nsp3	A813A	A	99.966	0.00016984	0.00016984	0.00016984	0	0.0367475	1	0.0367475	0.0367475	11772	0	0	0	0	0	0	0	0	0	0	0	0	0	0	0	0	0	0	4	1631	A	g	4891	0	0	0	0	0	c	4892	4	0	0
1632	814	F	1ab	Nsp3	F814F	F	99.9915	5.6612e-05	3.1845e-05	0.00025473	-0.00022289	0.0122489	0.125015	0.00689016	0.0551148	0	0	0	0	0	0	0	0	0	0	0	0	0	11775	0	1	0	0	0	0	1632	F	t	4894	0	0	0	0	0	t	4895	1	0	1
1633	815	E	1ab	Nsp3	E815E	E	99.9575	0.00016984	0.00016175	0.00022646	-6.4706e-05	0.0367475	0.714254	0.0349971	0.0489982	0	0	0	5	0	0	11771	0	0	0	0	0	0	0	0	0	0	0	0	0	1633	E	g	4897	0	0	0	0	0	a	4898	0	0	0
1634	816	Y	1ab	Nsp3	Y816Y	Y	100	0	0	0	0	0	#DIV/0!	0	0	0	0	0	0	0	0	0	0	0	0	0	0	0	0	0	0	0	0	11776	0	1634	Y	t	4900	0	0	0	0	0	a	4901	0	0	0
1635	817	Y	1ab	Nsp3	Y817Y	Y	100	0.00070765	0	0.0049536	-0.0049536	0.153111	0	0	1.07179	0	0	0	0	0	0	0	0	0	0	0	0	0	0	0	0	0	0	11776	0	1635	Y	t	4903	0	0	0	0	0	a	4904	0	0	0
1636	818	H	1ab	Nsp3	H818H	H	99.983	0.00036798	6.3689e-05	0.0028023	-0.0027386	0.0796182	0.0227274	0.0137801	0.606322	0	0	1	0	0	0	0	0	11774	0	0	0	0	0	0	0	0	0	1	0	1636	H	c	4906	2	1	0	0	1	a	4907	0	0	0
1637	819	T	1ab	Nsp3	T819T	T	99.8981	0.00039629	0.00050947	0.00016987	0.0003396	0.0857436	2.99918	0.110232	0.036754	0	0	0	0	0	0	0	0	0	12	0	0	0	0	0	0	11764	0	0	0	1637	T	a	4909	0	0	0	0	0	c	4910	12	0	0
1638	820	T	1ab	Nsp3	T820T	T	99.8811	0.00042459	0.00059437	8.4935e-05	0.00050944	0.0918667	6.99794	0.128601	0.018377	0	0	0	0	0	0	0	0	0	14	0	0	0	0	0	0	11762	0	0	0	1638	T	a	4912	0	0	0	0	0	c	4913	14	0	0
1639	821	D	1ab	Nsp3	D821D	D	99.6009	0.0014153	0.0014967	0.00076427	0.00073242	0.306222	1.95834	0.323835	0.165362	0	0	47	11729	0	0	0	0	0	0	0	0	0	0	0	0	0	0	0	0	1639	D	g	4915	47	47	0	0	0	a	4916	0	0	0
1640	822	P	1ab	Nsp3	P822P	P	92.9008	0.023721	0.035578	0	0.035578	5.13241	#DIV/0!	7.69786	0	0	0	0	0	0	0	0	0	3	0	809	0	0	2	10940	22	0	0	0	0	1640	P	c	4918	24	0	0	0	24	c	4919	814	3	0
1641	823	S	1ab	Nsp3	S823S	S	100	0	0	0	0	0	#DIV/0!	0	0	0	0	0	0	0	0	0	0	0	0	0	0	0	0	0	11776	0	0	0	0	1641	S	a	4921	0	0	0	0	0	g	4922	0	0	0
1642	824	F	1ab	Nsp3	F824F	F	100	0	0	0	0	0	#DIV/0!	0	0	0	0	0	0	0	0	0	0	0	0	0	0	0	11776	0	0	0	0	0	0	1642	F	t	4924	0	0	0	0	0	t	4925	0	0	0
1643	825	L	1ab	Nsp3	L825L	L	100	0.0011606	0	0.0026128	-0.0026128	0.251114	0	0	0.56532	0	0	0	0	0	0	0	0	0	0	11776	0	0	0	0	0	0	0	0	0	1643	M	c	4927	32	0	0	0	32	t	4928	0	0	0
1644	826	G	1ab	Nsp3	G826G	G	100	0	0	0	0	0	#DIV/0!	0	0	0	0	0	0	0	0	0	11776	0	0	0	0	0	0	0	0	0	0	0	0	1644	G	g	4930	0	0	0	0	0	g	4931	0	0	0
1645	827	R	1ab	Nsp3	R827R	R	100	0	0	0	0	0	#DIV/0!	0	0	0	11776	0	0	0	0	0	0	0	0	0	0	0	0	0	0	0	0	0	0	1645	R	a	4933	0	0	0	0	0	g	4934	0	0	0
1646	828	Y	1ab	Nsp3	Y828Y	Y	100	8.4918e-05	0	0.00059443	-0.00059443	0.0183733	0	0	0.128614	0	0	0	0	0	0	0	0	0	0	0	0	0	0	0	0	0	0	11776	0	1646	Y	t	4936	0	0	0	0	0	a	4937	0	0	0
1647	829	M	1ab	Nsp3	M829M	M	99.9151	0.00028306	0.00028309	0	0.00028309	0.0612445	#DIV/0!	0.061251	0	0	0	0	0	0	0	0	0	0	10	0	0	11766	0	0	0	0	0	0	0	1647	M	a	4939	0	0	0	0	0	t	4940	0	0	0
1648	830	S	1ab	Nsp3	S830S	S	100	5.6612e-05	0	0.0001321	-0.0001321	0.0122489	0	0	0.0285819	0	0	0	0	0	0	0	0	0	0	0	0	0	0	0	11776	0	0	0	0	1648	S	t	4942	0	0	0	0	0	c	4943	0	0	0
1649	831	A	1ab	Nsp3	A831A	A	99.9745	8.4918e-05	0.00012738	0	0.00012738	0.0183733	#DIV/0!	0.0275607	0	11773	0	0	0	0	0	0	0	0	0	0	0	0	0	0	1	1	0	0	1	1649	A	g	4945	2	1	0	0	1	c	4946	1	0	0
1650	832	L	1ab	Nsp3	L832L	L	100	5.6612e-05	0	0.00019813	-0.00019813	0.0122489	0	0	0.0428685	0	0	0	0	0	0	0	0	0	0	11776	0	0	0	0	0	0	0	0	0	1650	L	t	4948	2	0	2	0	0	t	4949	0	0	0
1651	833	N	1ab	Nsp3	N833N	N	100	2.8306e-05	0	0.00025476	-0.00025476	0.00612445	0	0	0.0551213	0	0	11776	0	0	0	0	0	0	0	0	0	0	0	0	0	0	0	0	0	1651	N	a	4951	0	0	0	0	0	a	4952	0	0	0
1652	834	H	1ab	Nsp3	H834H	H	100	0.00025476	0	0.0022928	-0.0022928	0.0551213	0	0	0.496083	0	0	0	0	0	0	0	0	11776	0	0	0	0	0	0	0	0	0	0	0	1652	H	c	4954	0	0	0	0	0	a	4955	0	0	0
1653	835	T	1ab	Nsp3	T835T	T	99.983	5.6612e-05	8.4917e-05	0	8.4917e-05	0.0122489	#DIV/0!	0.0183731	0	0	0	0	0	0	0	0	0	0	2	0	0	0	0	0	0	11774	0	0	0	1653	T	a	4957	0	0	0	0	0	c	4958	2	0	0
1654	836	K	1ab	Nsp3	K836K	K	100	0	0	0	0	0	#DIV/0!	0	0	0	0	0	0	0	0	0	0	0	0	0	11776	0	0	0	0	0	0	0	0	1654	K	a	4960	0	0	0	0	0	a	4961	0	0	0
1655	837	K	1ab	Nsp3	K837K	K	96.0003	0.013332	0.015232	0	0.015232	2.88459	#DIV/0!	3.29568	0	0	3	468	0	0	0	0	0	0	0	0	11305	0	0	0	0	0	0	0	0	1655	K	a	4963	0	0	0	0	0	a	4964	3	0	0
1656	838	W	1ab	Nsp3	W838W	W	100	0	0	0	0	0	#DIV/0!	0	0	0	0	0	0	0	0	0	0	0	0	0	0	0	0	0	0	0	11776	0	0	1656	W	t	4966	0	0	0	0	0	g	4967	0	0	0
1657	839	K	1ab	Nsp3	K839K	K	99.4056	0.0019814	0.0022645	0	0.0022645	0.428707	#DIV/0!	0.48996	0	0	2	0	0	0	1	67	0	0	0	0	11706	0	0	0	0	0	0	0	0	1657	K	a	4969	68	0	1	67	0	a	4970	2	0	0
1658	840	Y	1ab	Nsp3	Y840Y	Y	100	0.00053782	0	0.0037647	-0.0037647	0.116366	0	0	0.814552	0	0	0	0	0	0	0	0	0	0	0	0	0	0	0	0	0	0	11776	0	1658	Y	t	4972	0	0	0	0	0	a	4973	0	0	0
1659	841	P	1ab	Nsp3	P841P	P	99.9406	0.00019814	0.00029723	0	0.00029723	0.0428707	#DIV/0!	0.0643104	0	0	0	0	0	0	0	0	0	0	0	2	0	0	0	11769	5	0	0	0	0	1659	P	c	4975	5	0	0	0	5	c	4976	2	0	0
1660	842	Q	1ab	Nsp3	Q842Q	Q	100	0	0	0	0	0	#DIV/0!	0	0	0	0	0	0	0	11776	0	0	0	0	0	0	0	0	0	0	0	0	0	0	1660	Q	c	4978	0	0	0	0	0	a	4979	0	0	0
1661	843	V	1ab	Nsp3	V843V	V	99.9915	0.00011322	4.2459e-05	0.00025476	-0.0002123	0.0244969	0.166663	0.00918667	0.0551213	0	0	0	0	0	0	0	0	0	1	0	0	0	0	0	0	0	0	0	11775	1661	V	g	4981	1	1	0	0	0	t	4982	0	0	0
1662	844	N	1ab	Nsp3	N844N	N	99.8811	0.0004529	0.00044582	0.00050951	-6.3689e-05	0.097992	0.874998	0.0964601	0.11024	0	0	11762	0	0	0	0	0	0	0	0	0	0	0	0	14	0	0	0	0	1662	N	a	4984	0	0	0	0	0	a	4985	14	0	0
1663	845	G	1ab	Nsp3	G845G	G	99.9915	2.8306e-05	4.2459e-05	0	4.2459e-05	0.00612445	#DIV/0!	0.00918667	0	0	0	0	0	0	0	0	11775	0	0	0	0	0	0	0	1	0	0	0	0	1663	G	g	4987	1	1	0	0	0	g	4988	0	0	0
1664	846	L	1ab	Nsp3	L846L	L	100	2.8306e-05	0	9.9069e-05	-9.9069e-05	0.00612445	0	0	0.0214351	0	0	0	0	0	0	0	0	0	0	11776	0	0	0	0	0	0	0	0	0	1664	L	t	4990	1	0	1	0	0	t	4991	0	0	0
1665	847	T	1ab	Nsp3	T847T	T	99.9575	0.00016984	0.00021229	8.4924e-05	0.00012736	0.0367475	2.49976	0.0459323	0.0183746	0	0	0	0	0	0	0	0	0	5	0	0	0	0	0	0	11771	0	0	0	1665	T	a	4993	0	0	0	0	0	c	4994	5	0	0
1666	848	S	1ab	Nsp3	S848S	S	100	0	0	0	0	0	#DIV/0!	0	0	0	0	0	0	0	0	0	0	0	0	0	0	0	0	0	11776	0	0	0	0	1666	S	t	4996	0	0	0	0	0	c	4997	0	0	0
1667	849	I	1ab	Nsp3	I849I	I	100	5.6612e-05	0	0.00025476	-0.00025476	0.0122489	0	0	0.0551213	0	0	0	0	0	0	0	0	0	11776	0	0	0	0	0	0	0	0	0	0	1667	I	a	4999	0	0	0	0	0	t	5000	0	0	0
1668	850	K	1ab	Nsp3	K850K	K	100	0	0	0	0	0	#DIV/0!	0	0	0	0	0	0	0	0	0	0	0	0	0	11776	0	0	0	0	0	0	0	0	1668	K	a	5002	0	0	0	0	0	a	5003	0	0	0
1669	851	W	1ab	Nsp3	W851W	W	100	0	0	0	0	0	#DIV/0!	0	0	0	0	0	0	0	0	0	0	0	0	0	0	0	0	0	0	0	11776	0	0	1669	W	t	5005	0	0	0	0	0	g	5006	0	0	0
1670	852	A	1ab	Nsp3	A852A	A	99.983	0.00011322	8.4919e-05	0.00016984	-8.4916e-05	0.0244969	0.499994	0.0183736	0.0367475	11774	0	0	0	0	0	0	0	0	0	0	0	0	0	0	1	1	0	0	0	1670	A	g	5008	2	1	0	0	1	c	5009	0	0	0
1671	853	D	1ab	Nsp3	D853D	D	99.9575	0.00028306	0.00015922	0.0012736	-0.0011144	0.0612445	0.125016	0.0344497	0.275563	0	0	0	11771	0	0	4	1	0	0	0	0	0	0	0	0	0	0	0	0	1671	D	g	5011	0	0	0	0	0	a	5012	1	0	0
1672	854	N	1ab	Nsp3	N854N	N	100	2.8306e-05	0	0.00025476	-0.00025476	0.00612445	0	0	0.0551213	0	0	11776	0	0	0	0	0	0	0	0	0	0	0	0	0	0	0	0	0	1672	N	a	5014	0	0	0	0	0	a	5015	0	0	0
1673	855	N	1ab	Nsp3	N855N	N	100	0.00067935	0	0.0061141	-0.0061141	0.146988	0	0	1.32288	0	0	11776	0	0	0	0	0	0	0	0	0	0	0	0	0	0	0	0	0	1673	N	a	5017	0	0	0	0	0	a	5018	0	0	0
1674	856	C	1ab	Nsp3	C856C	C	100	0	0	0	0	0	#DIV/0!	0	0	0	0	0	0	11776	0	0	0	0	0	0	0	0	0	0	0	0	0	0	0	1674	C	t	5020	0	0	0	0	0	g	5021	0	0	0
1675	857	Y	1ab	Nsp3	Y857Y	Y	100	8.4918e-05	0	0.00059443	-0.00059443	0.0183733	0	0	0.128614	0	0	0	0	0	0	0	0	0	0	0	0	0	0	0	0	0	0	11776	0	1675	Y	t	5023	0	0	0	0	0	a	5024	0	0	0
1676	858	L	1ab	Nsp3	L858L	L	100	0	0	0	0	0	#DIV/0!	0	0	0	0	0	0	0	0	0	0	0	0	11776	0	0	0	0	0	0	0	0	0	1676	L	c	5026	0	0	0	0	0	t	5027	0	0	0
1677	859	A	1ab	Nsp3	A859A	A	100	8.4918e-05	0	0.00025476	-0.00025476	0.0183733	0	0	0.0551213	11776	0	0	0	0	0	0	0	0	0	0	0	0	0	0	0	0	0	0	0	1677	A	g	5029	0	0	0	0	0	c	5030	0	0	0
1678	860	T	1ab	Nsp3	T860T	T	99.966	0.00016984	0.00016983	0.00016985	-1.8029e-08	0.0367475	0.999882	0.0367454	0.0367497	0	0	1	0	0	0	0	0	0	3	0	0	0	0	0	0	11772	0	0	0	1678	T	a	5032	0	0	0	0	0	c	5033	4	1	0
1679	861	A	1ab	Nsp3	A861A	A	99.8217	0.00062274	0.0008917	8.4908e-05	0.00080679	0.13474	10.502	0.192933	0.0183712	11755	0	0	0	0	0	0	0	0	0	0	0	0	0	0	13	0	0	0	8	1679	A	g	5035	13	0	0	0	13	c	5036	8	0	0
1680	862	L	1ab	Nsp3	L862L	L	99.983	0.00014153	7.5482e-05	0.00033969	-0.0002642	0.0306222	0.222208	0.0163317	0.0734973	0	0	0	0	0	0	0	0	0	0	11774	0	0	2	0	0	0	0	0	0	1680	M	t	5038	0	0	0	0	0	t	5039	0	0	0
1681	863	L	1ab	Nsp3	L863L	L	100	2.8306e-05	0	9.9072e-05	-9.9072e-05	0.00612445	0	0	0.0214358	0	0	0	0	0	0	0	0	0	0	11776	0	0	0	0	0	0	0	0	0	1681	L	t	5041	0	0	0	0	0	t	5042	0	0	0
1682	864	T	1ab	Nsp3	T864T	T	99.8132	0.00073596	0.0009764	0.00025484	0.00072157	0.159236	3.83142	0.211259	0.0551386	1	0	2	0	0	0	0	0	0	19	0	0	0	0	0	0	11754	0	0	0	1682	T	a	5044	1	0	0	1	0	c	5045	21	2	0
1683	865	L	1ab	Nsp3	L865L	L	99.9915	8.4918e-05	4.2459e-05	0.00016984	-0.00012738	0.0183733	0.249994	0.00918667	0.0367475	0	0	0	0	0	0	0	0	0	1	11775	0	0	0	0	0	0	0	0	0	1683	L	c	5047	1	1	0	0	0	t	5048	0	0	0
1684	866	Q	1ab	Nsp3	Q866Q	Q	100	2.8306e-05	0	0.00022645	-0.00022645	0.00612445	0	0	0.048996	0	0	0	0	0	11776	0	0	0	0	0	0	0	0	0	0	0	0	0	0	1684	Q	c	5050	0	0	0	0	0	a	5051	0	0	0
1685	867	Q	1ab	Nsp3	Q867Q	Q	100	0	0	0	0	0	#DIV/0!	0	0	0	0	0	0	0	11776	0	0	0	0	0	0	0	0	0	0	0	0	0	0	1685	Q	c	5053	0	0	0	0	0	a	5054	0	0	0
1686	868	I	1ab	Nsp3	I868I	I	99.9745	0.00014153	0.00014557	0.00012738	1.8188e-05	0.0306222	1.1428	0.0314964	0.0275607	0	0	0	0	0	0	0	0	0	11773	0	3	0	0	0	0	0	0	0	0	1686	I	a	5056	0	0	0	0	0	t	5057	3	3	0
1687	869	E	1ab	Nsp3	E869E	E	99.9151	0.00028306	0.0003235	0	0.0003235	0.0612445	#DIV/0!	0.0699943	0	0	0	0	8	0	0	11766	0	0	0	0	0	0	0	0	0	0	0	0	2	1687	E	g	5059	0	0	0	0	0	a	5060	2	0	0
1688	870	L	1ab	Nsp3	L870L	L	100	0	0	0	0	0	#DIV/0!	0	0	0	0	0	0	0	0	0	0	0	0	11776	0	0	0	0	0	0	0	0	0	1688	M	t	5062	0	0	0	0	0	t	5063	0	0	0
1689	871	K	1ab	Nsp3	K871K	K	100	0	0	0	0	0	#DIV/0!	0	0	0	0	0	0	0	0	0	0	0	0	0	11776	0	0	0	0	0	0	0	0	1689	K	a	5065	0	0	0	0	0	a	5066	0	0	0
1690	872	F	1ab	Nsp3	F872F	F	100	0	0	0	0	0	#DIV/0!	0	0	0	0	0	0	0	0	0	0	0	0	0	0	0	11776	0	0	0	0	0	0	1690	F	t	5068	0	0	0	0	0	t	5069	0	0	0
1691	873	N	1ab	Nsp3	N873N	N	99.9915	0.00022645	3.1844e-05	0.0017833	-0.0017514	0.048996	0.0178568	0.00688995	0.385845	0	0	11775	0	0	0	0	0	0	0	0	0	0	0	0	0	0	0	1	0	1691	N	a	5071	1	0	0	0	1	a	5072	0	0	0
1692	874	P	1ab	Nsp3	P874P	P	99.8981	0.00033967	0.00050954	0	0.00050954	0.0734929	#DIV/0!	0.110247	0	0	0	0	0	0	0	0	0	0	0	0	0	0	0	11764	12	0	0	0	0	1692	P	c	5074	12	0	0	0	12	c	5075	0	0	0
1693	875	P	1ab	Nsp3	P875P	P	99.9915	2.8306e-05	4.2459e-05	0	4.2459e-05	0.00612445	#DIV/0!	0.00918667	0	0	0	0	0	0	0	0	0	0	0	0	0	0	0	11775	1	0	0	0	0	1693	P	c	5077	1	0	0	0	1	c	5078	0	0	0
1694	876	A	1ab	Nsp3	A876A	A	100	0	0	0	0	0	#DIV/0!	0	0	11776	0	0	0	0	0	0	0	0	0	0	0	0	0	0	0	0	0	0	0	1694	A	g	5080	0	0	0	0	0	c	5081	0	0	0
1695	877	L	1ab	Nsp3	L877L	L	99.9915	0.00014153	5.0949e-05	0.00025477	-0.00020382	0.0306222	0.19998	0.0110236	0.0551235	0	0	0	0	0	0	0	0	0	1	11775	0	0	0	0	0	0	0	0	0	1695	L	c	5083	3	1	0	0	2	t	5084	0	0	0
1696	878	Q	1ab	Nsp3	Q878Q	Q	100	0.00014153	0	0.0011322	-0.0011322	0.0306222	0	0	0.244969	0	0	0	0	0	11776	0	0	0	0	0	0	0	0	0	0	0	0	0	0	1696	Q	c	5086	0	0	0	0	0	a	5087	0	0	0
1697	879	D	1ab	Nsp3	D879D	D	99.983	5.6612e-05	6.3689e-05	0	6.3689e-05	0.0122489	#DIV/0!	0.0137801	0	0	0	0	11774	0	0	0	0	2	0	0	0	0	0	0	0	0	0	0	0	1697	D	g	5089	2	0	2	0	0	a	5090	0	0	0
1698	880	A	1ab	Nsp3	A880A	A	100	8.4918e-05	0	0.00025476	-0.00025476	0.0183733	0	0	0.0551213	11776	0	0	0	0	0	0	0	0	0	0	0	0	0	0	0	0	0	0	0	1698	A	g	5092	0	0	0	0	0	c	5093	0	0	0
1699	881	Y	1ab	Nsp3	Y881Y	Y	100	0	0	0	0	0	#DIV/0!	0	0	0	0	0	0	0	0	0	0	0	0	0	0	0	0	0	0	0	0	11776	0	1699	Y	t	5095	0	0	0	0	0	a	5096	0	0	0
1700	882	Y	1ab	Nsp3	Y882Y	Y	100	0.0011322	0	0.0079257	-0.0079257	0.244969	0	0	1.71485	0	0	0	0	0	0	0	0	0	0	0	0	0	0	0	0	0	0	11776	0	1700	Y	t	5098	0	0	0	0	0	a	5099	0	0	0
1701	883	R	1ab	Nsp3	R883R	R	99.9745	8.4918e-05	0.00011322	0	0.00011322	0.0183733	#DIV/0!	0.0244969	0	0	11773	0	0	0	0	0	1	0	0	0	2	0	0	0	0	0	0	0	0	1701	R	a	5101	1	0	0	1	0	g	5102	2	2	0
1702	884	A	1ab	Nsp3	A884A	A	100	2.8306e-05	0	8.4918e-05	-8.4918e-05	0.00612445	0	0	0.0183733	11776	0	0	0	0	0	0	0	0	0	0	0	0	0	0	0	0	0	0	0	1702	A	g	5104	0	0	0	0	0	c	5105	0	0	0
1703	885	R	1ab	Nsp3	R885R	R	100	0.00025476	0	0.0011464	-0.0011464	0.0551213	0	0	0.248042	0	11776	0	0	0	0	0	0	0	0	0	0	0	0	0	0	0	0	0	0	1703	R	a	5107	0	0	0	0	0	g	5108	0	0	0
1704	886	A	1ab	Nsp3	A886A	A	100	2.8306e-05	0	8.4918e-05	-8.4918e-05	0.00612445	0	0	0.0183733	11776	0	0	0	0	0	0	0	0	0	0	0	0	0	0	0	0	0	0	0	1704	A	g	5110	0	0	0	0	0	c	5111	0	0	0
1705	887	G	1ab	Nsp3	G887G	G	100	0	0	0	0	0	#DIV/0!	0	0	0	0	0	0	0	0	0	11776	0	0	0	0	0	0	0	0	0	0	0	0	1705	G	g	5113	0	0	0	0	0	g	5114	0	0	0
1706	888	E	1ab	Nsp3	E888E	E	100	8.4918e-05	0	0.00067935	-0.00067935	0.0183733	0	0	0.146988	0	0	0	0	0	0	11776	0	0	0	0	0	0	0	0	0	0	0	0	0	1706	E	g	5116	0	0	0	0	0	a	5117	0	0	0
1707	889	A	1ab	Nsp3	A889A	A	100	2.8306e-05	0	8.4918e-05	-8.4918e-05	0.00612445	0	0	0.0183733	11776	0	0	0	0	0	0	0	0	0	0	0	0	0	0	0	0	0	0	0	1707	A	g	5119	0	0	0	0	0	c	5120	0	0	0
1708	890	A	1ab	Nsp3	A890A	A	76.7408	0.077615	0.11196	0.00027616	0.11168	16.7932	405.417	24.2243	0.0597515	9037	0	0	2738	0	0	0	0	0	0	0	0	0	0	0	0	0	0	0	1	1708	A	g	5122	0	0	0	0	0	c	5123	2739	2738	0
1709	891	N	1ab	Nsp3	N891N	N	100	0.00050951	0	0.0045856	-0.0045856	0.11024	0	0	0.992166	0	0	11776	0	0	0	0	0	0	0	0	0	0	0	0	0	0	0	0	0	1709	N	a	5125	0	0	0	0	0	a	5126	0	0	0
1710	892	F	1ab	Nsp3	F892F	F	100	0	0	0	0	0	#DIV/0!	0	0	0	0	0	0	0	0	0	0	0	0	0	0	0	11776	0	0	0	0	0	0	1710	F	t	5128	0	0	0	0	0	t	5129	0	0	0
1711	893	C	1ab	Nsp3	C893C	C	100	0	0	0	0	0	#DIV/0!	0	0	0	0	0	0	11776	0	0	0	0	0	0	0	0	0	0	0	0	0	0	0	1711	C	t	5131	0	0	0	0	0	g	5132	0	0	0
1712	894	A	1ab	Nsp3	A894A	A	100	0	0	0	0	0	#DIV/0!	0	0	11776	0	0	0	0	0	0	0	0	0	0	0	0	0	0	0	0	0	0	0	1712	A	g	5134	0	0	0	0	0	c	5135	0	0	0
1713	895	L	1ab	Nsp3	L895L	L	100	2.8306e-05	0	8.4918e-05	-8.4918e-05	0.00612445	0	0	0.0183733	0	0	0	0	0	0	0	0	0	0	11776	0	0	0	0	0	0	0	0	0	1713	L	c	5137	0	0	0	0	0	t	5138	0	0	0
1714	896	I	1ab	Nsp3	I896I	I	99.983	0.00011322	7.2788e-05	0.00025474	-0.00018196	0.0244969	0.285734	0.0157488	0.055117	0	0	0	0	0	0	0	0	0	11774	0	0	0	0	0	0	1	0	0	1	1714	I	a	5140	1	0	0	1	0	t	5141	1	0	1
1715	897	L	1ab	Nsp3	L897L	L	100	0	0	0	0	0	#DIV/0!	0	0	0	0	0	0	0	0	0	0	0	0	11776	0	0	0	0	0	0	0	0	0	1715	L	t	5143	0	0	0	0	0	t	5144	0	0	0
1716	898	A	1ab	Nsp3	A898A	A	99.983	0.00011322	8.4918e-05	0.00016984	-8.4918e-05	0.0244969	0.499988	0.0183733	0.0367475	11774	0	0	0	0	0	0	0	0	0	0	0	0	0	0	0	0	0	0	2	1716	A	g	5146	0	0	0	0	0	c	5147	2	0	0
1717	899	Y	1ab	Nsp3	Y899Y	Y	100	0	0	0	0	0	#DIV/0!	0	0	0	0	0	0	0	0	0	0	0	0	0	0	0	0	0	0	0	0	11776	0	1717	Y	t	5149	0	0	0	0	0	a	5150	0	0	0
1718	900	C	1ab	Nsp3	C900C	C	100	0	0	0	0	0	#DIV/0!	0	0	0	0	0	0	11776	0	0	0	0	0	0	0	0	0	0	0	0	0	0	0	1718	C	t	5152	0	0	0	0	0	g	5153	0	0	0
1719	901	N	1ab	Nsp3	N901N	N	100	0	0	0	0	0	#DIV/0!	0	0	0	0	11776	0	0	0	0	0	0	0	0	0	0	0	0	0	0	0	0	0	1719	N	a	5155	0	0	0	0	0	a	5156	0	0	0
1720	902	K	1ab	Nsp3	K902K	K	99.9575	0.00014153	0.00016175	0	0.00016175	0.0306222	#DIV/0!	0.0349971	0	0	0	5	0	0	0	0	0	0	0	0	11771	0	0	0	0	0	0	0	0	1720	K	a	5158	0	0	0	0	0	a	5159	0	0	0
1721	903	T	1ab	Nsp3	T903T	T	99.9745	8.4918e-05	0.00012738	0	0.00012738	0.0183733	#DIV/0!	0.0275607	0	1	0	0	0	0	0	0	0	0	2	0	0	0	0	0	0	11773	0	0	0	1721	T	a	5161	1	0	0	1	0	c	5162	2	0	0
1722	904	V	1ab	Nsp3	V904V	V	100	0.00014153	0	0.00042459	-0.00042459	0.0306222	0	0	0.0918667	0	0	0	0	0	0	0	0	0	0	0	0	0	0	0	0	0	0	0	11776	1722	V	g	5164	0	0	0	0	0	t	5165	0	0	0
1723	905	G	1ab	Nsp3	G905G	G	99.9915	2.8306e-05	4.2459e-05	0	4.2459e-05	0.00612445	#DIV/0!	0.00918667	0	0	0	0	0	0	0	0	11775	0	0	0	0	0	0	0	1	0	0	0	0	1723	G	g	5167	1	1	0	0	0	g	5168	0	0	0
1724	906	E	1ab	Nsp3	E906E	E	99.8387	0.00053782	0.00061465	0	0.00061465	0.116366	#DIV/0!	0.132989	0	1	0	0	18	0	0	11757	0	0	0	0	0	0	0	0	0	0	0	0	0	1724	E	g	5170	0	0	0	0	0	a	5171	1	0	1
1725	907	L	1ab	Nsp3	L907L	L	100	0	0	0	0	0	#DIV/0!	0	0	0	0	0	0	0	0	0	0	0	0	11776	0	0	0	0	0	0	0	0	0	1725	L	t	5173	0	0	0	0	0	t	5174	0	0	0
1726	908	G	1ab	Nsp3	G908G	G	99.9915	2.8306e-05	4.2459e-05	0	4.2459e-05	0.00612445	#DIV/0!	0.00918667	0	0	0	0	0	1	0	0	11775	0	0	0	0	0	0	0	0	0	0	0	0	1726	G	g	5176	1	0	0	0	1	g	5177	0	0	0
1727	909	D	1ab	Nsp3	D909D	D	100	5.6612e-05	0	0.00050951	-0.00050951	0.0122489	0	0	0.11024	0	0	0	11776	0	0	0	0	0	0	0	0	0	0	0	0	0	0	0	0	1727	D	g	5179	0	0	0	0	0	a	5180	0	0	0
1728	910	V	1ab	Nsp3	V910V	V	99.983	5.6612e-05	8.4918e-05	0	8.4918e-05	0.0122489	#DIV/0!	0.0183733	0	1	0	0	0	0	0	0	0	0	1	0	0	0	0	0	0	0	0	0	11774	1728	V	g	5182	1	1	0	0	0	t	5183	1	0	1
1729	911	R	1ab	Nsp3	R911R	R	100	2.8306e-05	0	0.00011322	-0.00011322	0.00612445	0	0	0.0244969	0	11776	0	0	0	0	0	0	0	0	0	0	0	0	0	0	0	0	0	0	1729	R	a	5185	1	0	1	0	0	g	5186	0	0	0
1730	912	E	1ab	Nsp3	E912E	E	100	0	0	0	0	0	#DIV/0!	0	0	0	0	0	0	0	0	11776	0	0	0	0	0	0	0	0	0	0	0	0	0	1730	E	g	5188	0	0	0	0	0	a	5189	0	0	0
1731	913	T	1ab	Nsp3	T913T	T	99.9915	2.8306e-05	4.2459e-05	0	4.2459e-05	0.00612445	#DIV/0!	0.00918667	0	0	0	0	0	0	0	0	0	0	1	0	0	0	0	0	0	11775	0	0	0	1731	T	a	5191	0	0	0	0	0	c	5192	1	0	0
1732	914	M	1ab	Nsp3	M914M	M	99.9915	2.8306e-05	2.8306e-05	0	2.8306e-05	0.00612445	#DIV/0!	0.00612445	0	0	0	0	0	0	0	0	0	0	1	0	0	11775	0	0	0	0	0	0	0	1732	M	a	5194	0	0	0	0	0	t	5195	0	0	0
1733	915	S	1ab	Nsp3	S915S	S	99.949	0.00019814	0.00022292	0	0.00022292	0.0428707	#DIV/0!	0.0482322	0	0	0	0	0	0	0	0	5	0	0	0	0	0	1	0	11770	0	0	0	0	1733	S	a	5197	6	0	0	5	1	g	5198	1	0	0
1734	916	Y	1ab	Nsp3	Y916Y	Y	100	0.00019814	0	0.001387	-0.001387	0.0428707	0	0	0.300099	0	0	0	0	0	0	0	0	0	0	0	0	0	0	0	0	0	0	11776	0	1734	Y	t	5200	0	0	0	0	0	a	5201	0	0	0
1735	917	L	1ab	Nsp3	L917L	L	100	5.6612e-05	0	0.00022645	-0.00022645	0.0122489	0	0	0.048996	0	0	0	0	0	0	0	0	0	0	11776	0	0	0	0	0	0	0	0	0	1735	M	t	5203	0	0	0	0	0	t	5204	0	0	0
1736	918	F	1ab	Nsp3	F918F	F	100	5.6612e-05	0	0.00050951	-0.00050951	0.0122489	0	0	0.11024	0	0	0	0	0	0	0	0	0	0	0	0	0	11776	0	0	0	0	0	0	1736	F	t	5206	0	0	0	0	0	t	5207	0	0	0
1737	919	Q	1ab	Nsp3	Q919Q	Q	99.9915	2.8306e-05	3.235e-05	0	3.235e-05	0.00612445	#DIV/0!	0.00699943	0	0	1	0	0	0	11775	0	0	0	0	0	0	0	0	0	0	0	0	0	0	1737	Q	c	5209	0	0	0	0	0	a	5210	1	0	0
1738	920	H	1ab	Nsp3	H920H	H	99.966	0.00016984	0.00012738	0.00050949	-0.00038211	0.0367475	0.250015	0.0275607	0.110236	0	0	0	0	0	0	0	0	11772	0	0	0	0	0	0	0	0	0	4	0	1738	H	c	5212	4	0	0	0	4	a	5213	0	0	0
1739	921	A	1ab	Nsp3	A921A	A	99.9915	5.6612e-05	4.2459e-05	8.4918e-05	-4.2459e-05	0.0122489	0.5	0.00918667	0.0183733	11775	0	0	0	0	0	0	0	0	0	0	0	0	0	0	0	1	0	0	0	1739	A	g	5215	1	1	0	0	0	c	5216	0	0	0
1740	922	N	1ab	Nsp3	N922N	N	100	0	0	0	0	0	#DIV/0!	0	0	0	0	11776	0	0	0	0	0	0	0	0	0	0	0	0	0	0	0	0	0	1740	N	a	5218	0	0	0	0	0	a	5219	0	0	0
1741	923	L	1ab	Nsp3	L923L	L	100	0.0018399	0	0.0064422	-0.0064422	0.398091	0	0	1.39387	0	0	0	0	0	0	0	0	0	0	11776	0	0	0	0	0	0	0	0	0	1741	L	t	5221	0	0	0	0	0	t	5222	0	0	0
1742	924	D	1ab	Nsp3	D924D	D	100	0	0	0	0	0	#DIV/0!	0	0	0	0	0	11776	0	0	0	0	0	0	0	0	0	0	0	0	0	0	0	0	1742	D	g	5224	0	0	0	0	0	a	5225	0	0	0
1743	925	S	1ab	Nsp3	S925S	S	99.9915	5.6612e-05	4.2459e-05	8.4918e-05	-4.2459e-05	0.0122489	0.5	0.00918667	0.0183733	0	0	0	0	0	0	0	0	0	0	0	0	0	0	1	11775	0	0	0	0	1743	S	t	5227	1	0	1	0	0	c	5228	0	0	0
1744	926	C	1ab	Nsp3	C926C	C	99.949	0.00079257	0.0001941	0.004982	-0.0047879	0.171485	0.0389603	0.0419966	1.07793	0	0	0	0	11770	0	0	0	0	0	0	0	0	0	0	6	0	0	0	0	1744	C	t	5230	6	6	0	0	0	g	5231	0	0	0
1745	927	K	1ab	Nsp3	K927K	K	99.983	5.6612e-05	6.4701e-05	0	6.4701e-05	0.0122489	#DIV/0!	0.0139991	0	0	2	0	0	0	0	0	0	0	0	0	11774	0	0	0	0	0	0	0	0	1745	K	a	5233	0	0	0	0	0	a	5234	2	0	0
1746	928	R	1ab	Nsp3	R928R	R	99.983	0.00011322	7.5485e-05	0.00022643	-0.00015095	0.0244969	0.33337	0.0163324	0.0489917	0	11774	0	0	0	0	0	1	0	0	0	0	0	0	0	1	0	0	0	0	1746	R	a	5236	3	0	2	1	0	g	5237	0	0	0
1747	929	V	1ab	Nsp3	V929V	V	100	0.00033967	0	0.001019	-0.001019	0.0734929	0	0	0.220477	0	0	0	0	0	0	0	0	0	0	0	0	0	0	0	0	0	0	0	11776	1747	V	g	5239	0	0	0	0	0	t	5240	0	0	0
1748	930	L	1ab	Nsp3	L930L	L	99.983	8.4918e-05	7.5484e-05	0.00011322	-3.7735e-05	0.0183733	0.666702	0.0163321	0.0244969	0	0	0	0	0	0	0	0	0	0	11774	0	0	0	0	2	0	0	0	0	1748	M	t	5242	0	0	0	0	0	t	5243	2	0	2
1749	931	N	1ab	Nsp3	N931N	N	100	0.0016418	0	0.014776	-0.014776	0.355229	0	0	3.19702	0	0	11776	0	0	0	0	0	0	0	0	0	0	0	0	0	0	0	0	0	1749	N	a	5245	0	0	0	0	0	a	5246	0	0	0
1750	932	V	1ab	Nsp3	V932V	V	99.9915	0.00011322	4.2459e-05	0.00025476	-0.0002123	0.0244969	0.166663	0.00918667	0.0551213	1	0	0	0	0	0	0	0	0	0	0	0	0	0	0	0	0	0	0	11775	1750	V	g	5248	0	0	0	0	0	t	5249	1	0	1
1751	933	V	1ab	Nsp3	V933V	V	100	0	0	0	0	0	#DIV/0!	0	0	0	0	0	0	0	0	0	0	0	0	0	0	0	0	0	0	0	0	0	11776	1751	V	g	5251	0	0	0	0	0	t	5252	0	0	0
1752	934	C	1ab	Nsp3	C934C	C	100	0	0	0	0	0	#DIV/0!	0	0	0	0	0	0	11776	0	0	0	0	0	0	0	0	0	0	0	0	0	0	0	1752	C	t	5254	0	0	0	0	0	g	5255	0	0	0
1753	935	K	1ab	Nsp3	K935K	K	100	0	0	0	0	0	#DIV/0!	0	0	0	0	0	0	0	0	0	0	0	0	0	11776	0	0	0	0	0	0	0	0	1753	K	a	5257	0	0	0	0	0	a	5258	0	0	0
1754	936	T	1ab	Nsp3	T936T	T	99.7962	0.00070765	0.0010188	8.4958e-05	0.00093383	0.153111	11.9918	0.220433	0.018382	1	0	10	0	0	0	0	0	0	13	0	0	0	0	0	0	11752	0	0	0	1754	T	a	5260	1	0	0	1	0	c	5261	23	10	0
1755	937	C	1ab	Nsp3	C937C	C	100	0	0	0	0	0	#DIV/0!	0	0	0	0	0	0	11776	0	0	0	0	0	0	0	0	0	0	0	0	0	0	0	1755	C	t	5263	0	0	0	0	0	g	5264	0	0	0
1756	938	G	1ab	Nsp3	G938G	G	100	8.4918e-05	0	0.00022645	-0.00022645	0.0183733	0	0	0.048996	0	0	0	0	0	0	0	11776	0	0	0	0	0	0	0	0	0	0	0	0	1756	G	g	5266	0	0	0	0	0	g	5267	0	0	0
1757	939	Q	1ab	Nsp3	Q939Q	Q	100	8.4918e-05	0	0.00067935	-0.00067935	0.0183733	0	0	0.146988	0	0	0	0	0	11776	0	0	0	0	0	0	0	0	0	0	0	0	0	0	1757	Q	c	5269	0	0	0	0	0	a	5270	0	0	0
1758	940	Q	1ab	Nsp3	Q940Q	Q	99.983	8.4918e-05	6.47e-05	0.00022645	-0.00016175	0.0183733	0.285714	0.0139989	0.048996	0	0	0	0	0	11774	0	0	2	0	0	0	0	0	0	0	0	0	0	0	1758	Q	c	5272	0	0	0	0	0	a	5273	0	0	0
1759	941	Q	1ab	Nsp3	Q941Q	Q	99.9575	0.00016984	0.00016175	0.00022645	-6.4705e-05	0.0367475	0.714286	0.0349971	0.048996	0	0	0	0	0	11771	0	0	4	0	0	1	0	0	0	0	0	0	0	0	1759	Q	c	5275	1	1	0	0	0	a	5276	0	0	0
1760	942	T	1ab	Nsp3	T942T	T	99.9066	0.00033967	0.00046702	8.4932e-05	0.00038208	0.0734929	5.49875	0.101047	0.0183764	0	0	0	0	0	0	0	0	0	11	0	0	0	0	0	0	11765	0	0	0	1760	T	a	5278	0	0	0	0	0	c	5279	11	0	0
1761	943	T	1ab	Nsp3	T943T	T	99.9915	0.0004812	4.2459e-05	0.0013587	-0.0013163	0.104115	0.0312497	0.00918667	0.293976	0	0	0	0	0	0	0	0	0	1	0	0	0	0	0	0	11775	0	0	0	1761	T	a	5281	0	0	0	0	0	c	5282	1	0	0
1762	944	L	1ab	Nsp3	L944L	L	99.9745	8.4918e-05	0.00012737	0	0.00012737	0.0183733	#DIV/0!	0.0275585	0	0	0	0	0	0	0	0	0	0	0	11773	0	0	3	0	0	0	0	0	0	1762	L	c	5284	3	0	0	0	3	t	5285	0	0	0
1763	945	K	1ab	Nsp3	K945K	K	99.9066	0.00033967	0.00035585	0.00022646	0.00012938	0.0734929	1.57136	0.0769937	0.0489982	0	0	11	0	0	0	0	0	0	0	0	11765	0	0	0	0	0	0	0	0	1763	K	a	5287	0	0	0	0	0	a	5288	0	0	0
1764	946	G	1ab	Nsp3	G946G	G	99.9915	5.6612e-05	4.2459e-05	8.4921e-05	-4.2462e-05	0.0122489	0.499982	0.00918667	0.018374	0	0	0	0	0	0	0	11775	0	0	0	0	0	0	0	1	0	0	0	0	1764	G	g	5290	1	1	0	0	0	g	5291	0	0	0
1765	947	V	1ab	Nsp3	V947V	V	99.966	0.00025476	0.00016983	0.00042462	-0.00025478	0.0551213	0.399958	0.0367454	0.0918732	0	0	0	0	0	0	0	0	0	4	0	0	0	0	0	0	0	0	0	11772	1765	V	g	5293	4	4	0	0	0	t	5294	0	0	0
1766	948	E	1ab	Nsp3	E948E	E	99.983	8.4918e-05	6.47e-05	0.00022645	-0.00016175	0.0183733	0.285714	0.0139989	0.048996	0	0	0	0	0	0	11774	0	0	0	0	2	0	0	0	0	0	0	0	0	1766	E	g	5296	2	2	0	0	0	a	5297	0	0	0
1767	949	A	1ab	Nsp3	A949A	A	100	2.8306e-05	0	8.4918e-05	-8.4918e-05	0.00612445	0	0	0.0183733	11776	0	0	0	0	0	0	0	0	0	0	0	0	0	0	0	0	0	0	0	1767	A	g	5299	0	0	0	0	0	c	5300	0	0	0
1768	950	V	1ab	Nsp3	V950V	V	99.983	5.6612e-05	8.4917e-05	0	8.4917e-05	0.0122489	#DIV/0!	0.0183731	0	0	0	0	0	0	0	0	0	0	2	0	0	0	0	0	0	0	0	0	11774	1768	V	g	5302	2	2	0	0	0	t	5303	0	0	0
1769	951	M	1ab	Nsp3	M951M	M	99.8726	0.00042459	0.00042466	0	0.00042466	0.0918667	#DIV/0!	0.0918818	0	0	0	0	0	0	0	0	0	0	13	0	0	11761	0	0	0	0	0	0	2	1769	M	a	5305	2	0	0	2	0	t	5306	0	0	0
1770	952	Y	1ab	Nsp3	Y952Y	Y	99.9915	0.00016984	3.3024e-05	0.00099072	-0.0009577	0.0367475	0.0333333	0.00714526	0.214358	0	0	0	0	1	0	0	0	0	0	0	0	0	0	0	0	0	0	11775	0	1770	Y	t	5308	0	0	0	0	0	a	5309	1	0	0
1771	953	M	1ab	Nsp3	M953M	M	99.966	0.00011322	0.00011323	0	0.00011323	0.0244969	#DIV/0!	0.0244991	0	0	0	0	0	0	0	0	0	0	2	0	0	11772	0	0	0	2	0	0	0	1771	M	a	5311	0	0	0	0	0	t	5312	2	0	2
1772	954	G	1ab	Nsp3	G954G	G	100	0.00059443	0	0.0017833	-0.0017833	0.128614	0	0	0.385845	0	0	0	0	0	0	0	11776	0	0	0	0	0	0	0	0	0	0	0	0	1772	G	g	5314	0	0	0	0	0	g	5315	0	0	0
1773	955	T	1ab	Nsp3	T955T	T	99.9915	0.01019	4.2459e-05	0.030486	-0.030444	2.20477	0.00139274	0.00918667	6.59612	0	0	0	0	0	0	0	0	0	1	0	0	0	0	0	0	11775	0	0	0	1773	T	a	5317	0	0	0	0	0	c	5318	1	0	0
1774	956	L	1ab	Nsp3	L956L	L	99.983	5.6612e-05	8.4917e-05	0	8.4917e-05	0.0122489	#DIV/0!	0.0183731	0	0	0	0	0	0	0	0	0	0	0	11774	0	0	1	1	0	0	0	0	0	1774	L	c	5320	1	0	0	0	1	t	5321	1	0	1
1775	957	S	1ab	Nsp3	S957S	S	100	0	0	0	0	0	#DIV/0!	0	0	0	0	0	0	0	0	0	0	0	0	0	0	0	0	0	11776	0	0	0	0	1775	S	t	5323	0	0	0	0	0	c	5324	0	0	0
1776	958	Y	1ab	Nsp3	Y958Y	Y	100	0	0	0	0	0	#DIV/0!	0	0	0	0	0	0	0	0	0	0	0	0	0	0	0	0	0	0	0	0	11776	0	1776	Y	t	5326	0	0	0	0	0	a	5327	0	0	0
1777	959	E	1ab	Nsp3	E959E	E	100	0	0	0	0	0	#DIV/0!	0	0	0	0	0	0	0	0	11776	0	0	0	0	0	0	0	0	0	0	0	0	0	1777	E	g	5329	0	0	0	0	0	a	5330	0	0	0
1778	960	Q	1ab	Nsp3	Q960Q	Q	100	2.8306e-05	0	0.00022645	-0.00022645	0.00612445	0	0	0.048996	0	0	0	0	0	11776	0	0	0	0	0	0	0	0	0	0	0	0	0	0	1778	Q	c	5332	0	0	0	0	0	a	5333	0	0	0
1779	961	F	1ab	Nsp3	F961F	F	99.983	8.4918e-05	6.369e-05	0.00025471	-0.00019102	0.0183733	0.250049	0.0137803	0.0551105	0	0	0	0	0	0	0	0	0	0	2	0	0	11774	0	0	0	0	0	0	1779	F	t	5335	2	0	2	0	0	t	5336	0	0	0
1780	962	K	1ab	Nsp3	K962K	K	100	0	0	0	0	0	#DIV/0!	0	0	0	0	0	0	0	0	0	0	0	0	0	11776	0	0	0	0	0	0	0	0	1780	K	a	5338	0	0	0	0	0	a	5339	0	0	0
1781	963	K	1ab	Nsp3	K963K	K	99.983	8.4918e-05	6.47e-05	0.00022645	-0.00016175	0.0183733	0.285714	0.0139989	0.048996	0	0	1	0	0	1	0	0	0	0	0	11774	0	0	0	0	0	0	0	0	1781	K	a	5341	1	0	1	0	0	a	5342	0	0	0
1782	964	G	1ab	Nsp3	G964G	G	100	0	0	0	0	0	#DIV/0!	0	0	0	0	0	0	0	0	0	11776	0	0	0	0	0	0	0	0	0	0	0	0	1782	G	g	5344	0	0	0	0	0	g	5345	0	0	0
1783	965	V	1ab	Nsp3	V965V	V	100	0.00039629	0	0.0011889	-0.0011889	0.0857436	0	0	0.257237	0	0	0	0	0	0	0	0	0	0	0	0	0	0	0	0	0	0	0	11776	1783	V	g	5347	0	0	0	0	0	t	5348	0	0	0
1784	966	Q	1ab	Nsp3	Q966Q	Q	99.9915	2.8306e-05	3.235e-05	0	3.235e-05	0.00612445	#DIV/0!	0.00699943	0	0	0	0	0	0	11775	0	0	1	0	0	0	0	0	0	0	0	0	0	0	1784	Q	c	5350	0	0	0	0	0	a	5351	0	0	0
1785	967	I	1ab	Nsp3	I967I	I	99.9406	0.00019814	0.00025477	0	0.00025477	0.0428707	#DIV/0!	0.0551235	0	0	0	0	0	0	0	0	0	0	11769	0	0	0	0	0	0	6	0	0	1	1785	I	a	5353	1	0	0	1	0	t	5354	6	0	6
1786	968	P	1ab	Nsp3	P968P	P	99.7792	0.00073596	0.0011039	0	0.0011039	0.159236	#DIV/0!	0.238846	0	0	0	0	0	0	0	0	0	1	0	22	0	0	0	11750	3	0	0	0	0	1786	P	c	5356	3	0	0	0	3	c	5357	23	1	0
1787	969	C	1ab	Nsp3	C969C	C	100	0	0	0	0	0	#DIV/0!	0	0	0	0	0	0	11776	0	0	0	0	0	0	0	0	0	0	0	0	0	0	0	1787	C	t	5359	0	0	0	0	0	g	5360	0	0	0
1788	970	T	1ab	Nsp3	T970T	T	99.9236	0.0026325	0.00038206	0.0071359	-0.0067538	0.569583	0.0535405	0.0826647	1.54396	0	0	0	0	0	0	0	0	0	0	0	0	9	0	0	0	11767	0	0	0	1788	T	a	5362	0	0	0	0	0	c	5363	9	0	0
1789	971	C	1ab	Nsp3	C971C	C	100	0	0	0	0	0	#DIV/0!	0	0	0	0	0	0	11776	0	0	0	0	0	0	0	0	0	0	0	0	0	0	0	1789	C	t	5365	0	0	0	0	0	g	5366	0	0	0
1790	972	G	1ab	Nsp3	G972G	G	100	0	0	0	0	0	#DIV/0!	0	0	0	0	0	0	0	0	0	11776	0	0	0	0	0	0	0	0	0	0	0	0	1790	G	g	5368	0	0	0	0	0	g	5369	0	0	0
1791	973	K	1ab	Nsp3	K973K	K	99.9915	0.00016984	3.235e-05	0.0011322	-0.0010998	0.0367475	0.0285727	0.00699943	0.244969	0	0	0	0	0	0	0	0	0	0	0	11775	0	0	0	0	1	0	0	0	1791	K	a	5371	0	0	0	0	0	a	5372	1	0	1
1792	974	Q	1ab	Nsp3	Q974Q	Q	100	0	0	0	0	0	#DIV/0!	0	0	0	0	0	0	0	11776	0	0	0	0	0	0	0	0	0	0	0	0	0	0	1792	Q	c	5374	0	0	0	0	0	a	5375	0	0	0
1793	975	A	1ab	Nsp3	A975A	A	100	2.8306e-05	0	8.4918e-05	-8.4918e-05	0.00612445	0	0	0.0183733	11776	0	0	0	0	0	0	0	0	0	0	0	0	0	0	0	0	0	0	0	1793	A	g	5377	0	0	0	0	0	c	5378	0	0	0
1794	976	T	1ab	Nsp3	T976T	T	99.9745	8.4918e-05	0.00012738	0	0.00012738	0.0183733	#DIV/0!	0.0275607	0	0	0	0	0	0	0	0	0	0	3	0	0	0	0	0	0	11773	0	0	0	1794	T	a	5380	0	0	0	0	0	c	5381	3	0	0
1795	977	K	1ab	Nsp3	K977K	K	94.2255	0.019276	0.021998	0.00022641	0.021772	4.17066	97.16	4.75961	0.0489874	0	0	0	0	0	678	0	0	0	0	0	11096	0	0	0	0	2	0	0	0	1795	K	a	5383	678	0	678	0	0	a	5384	2	0	2
1796	978	Y	1ab	Nsp3	Y978Y	Y	100	0.00059443	0	0.004161	-0.004161	0.128614	0	0	0.900298	0	0	0	0	0	0	0	0	0	0	0	0	0	0	0	0	0	0	11776	0	1796	Y	t	5386	0	0	0	0	0	a	5387	0	0	0
1797	979	L	1ab	Nsp3	L979L	L	100	0.00065104	0	0.0014652	-0.0014652	0.140863	0	0	0.317019	0	0	0	0	0	0	0	0	0	0	11776	0	0	0	0	0	0	0	0	0	1797	L	c	5389	23	0	0	0	23	t	5390	0	0	0
1798	980	V	1ab	Nsp3	V980V	V	100	0	0	0	0	0	#DIV/0!	0	0	0	0	0	0	0	0	0	0	0	0	0	0	0	0	0	0	0	0	0	11776	1798	V	g	5392	0	0	0	0	0	t	5393	0	0	0
1799	981	Q	1ab	Nsp3	Q981Q	Q	99.966	0.00011322	0.00012941	0	0.00012941	0.0244969	#DIV/0!	0.0279999	0	0	0	0	0	0	11772	0	0	0	0	4	0	0	0	0	0	0	0	0	0	1799	Q	c	5395	0	0	0	0	0	a	5396	4	0	0
1800	982	Q	1ab	Nsp3	Q982Q	Q	100	2.8306e-05	0	0.00022645	-0.00022645	0.00612445	0	0	0.048996	0	0	0	0	0	11776	0	0	0	0	0	0	0	0	0	0	0	0	0	0	1800	Q	c	5398	0	0	0	0	0	a	5399	0	0	0
1801	983	E	1ab	Nsp3	E983E	E	99.983	5.6612e-05	6.47e-05	0	6.47e-05	0.0122489	#DIV/0!	0.0139989	0	0	0	0	1	0	0	11774	1	0	0	0	0	0	0	0	0	0	0	0	0	1801	E	g	5401	0	0	0	0	0	a	5402	1	0	0
1802	984	S	1ab	Nsp3	S984S	S	100	0	0	0	0	0	#DIV/0!	0	0	0	0	0	0	0	0	0	0	0	0	0	0	0	0	0	11776	0	0	0	0	1802	S	t	5404	0	0	0	0	0	c	5405	0	0	0
1803	985	P	1ab	Nsp3	P985P	P	99.6179	0.0012738	0.0019107	0	0.0019107	0.275607	#DIV/0!	0.41341	0	0	0	0	0	0	0	0	0	0	0	25	0	0	0	11731	20	0	0	0	0	1803	P	c	5407	20	0	0	0	20	c	5408	25	0	0
1804	986	F	1ab	Nsp3	F986F	F	100	0	0	0	0	0	#DIV/0!	0	0	0	0	0	0	0	0	0	0	0	0	0	0	0	11776	0	0	0	0	0	0	1804	F	t	5410	0	0	0	0	0	t	5411	0	0	0
1805	987	V	1ab	Nsp3	V987V	V	99.983	5.6612e-05	8.4917e-05	0	8.4917e-05	0.0122489	#DIV/0!	0.0183731	0	0	0	0	0	0	0	0	0	0	2	0	0	0	0	0	0	0	0	0	11774	1805	V	g	5413	2	2	0	0	0	t	5414	0	0	0
1806	988	M	1ab	Nsp3	M988M	M	99.9915	2.8306e-05	2.8307e-05	0	2.8307e-05	0.00612445	#DIV/0!	0.00612466	0	0	0	0	0	0	0	0	0	0	0	0	0	11775	0	0	0	0	0	0	1	1806	M	a	5416	1	0	0	1	0	t	5417	0	0	0
1807	989	M	1ab	Nsp3	M989M	M	100	0	0	0	0	0	#DIV/0!	0	0	0	0	0	0	0	0	0	0	0	0	0	0	11776	0	0	0	0	0	0	0	1807	M	a	5419	0	0	0	0	0	t	5420	0	0	0
1808	990	S	1ab	Nsp3	S990S	S	100	0.00014153	0	0.00033025	-0.00033025	0.0306222	0	0	0.0714548	0	0	0	0	0	0	0	0	0	0	0	0	0	0	0	11776	0	0	0	0	1808	S	t	5422	0	0	0	0	0	c	5423	0	0	0
1809	991	A	1ab	Nsp3	A991A	A	99.966	0.00011322	0.00016984	0	0.00016984	0.0244969	#DIV/0!	0.0367475	0	11772	0	0	0	0	0	0	0	0	0	0	0	0	0	0	0	2	0	0	2	1809	A	g	5425	2	2	0	0	0	c	5426	2	0	0
1810	992	P	1ab	Nsp3	P992P	P	99.8217	0.00059443	0.00089178	0	0.00089178	0.128614	#DIV/0!	0.192951	0	0	0	0	0	0	0	0	0	0	0	21	0	0	0	11755	0	0	0	0	0	1810	P	c	5428	0	0	0	0	0	c	5429	21	0	0
1811	993	P	1ab	Nsp3	P993P	P	100	0	0	0	0	0	#DIV/0!	0	0	0	0	0	0	0	0	0	0	0	0	0	0	0	0	11776	0	0	0	0	0	1811	P	c	5431	0	0	0	0	0	c	5432	0	0	0
1812	994	A	1ab	Nsp3	A994A	A	99.6603	0.0016135	0.0016975	0.0014451	0.00025235	0.349106	1.17466	0.367281	0.31267	11736	0	0	37	0	0	0	0	0	0	0	0	0	0	0	0	0	0	0	3	1812	A	g	5434	0	0	0	0	0	c	5435	40	37	0
1813	995	Q	1ab	Nsp3	Q995Q	Q	99.9915	2.8306e-05	3.235e-05	0	3.235e-05	0.00612445	#DIV/0!	0.00699943	0	0	0	0	0	0	11775	0	0	1	0	0	0	0	0	0	0	0	0	0	0	1813	Q	c	5437	0	0	0	0	0	a	5438	0	0	0
1814	996	Y	1ab	Nsp3	Y996Y	Y	99.9915	2.8306e-05	3.3024e-05	0	3.3024e-05	0.00612445	#DIV/0!	0.00714526	0	0	0	0	0	1	0	0	0	0	0	0	0	0	0	0	0	0	0	11775	0	1814	Y	t	5440	0	0	0	0	0	a	5441	1	0	0
1815	997	E	1ab	Nsp3	E997E	E	100	0	0	0	0	0	#DIV/0!	0	0	0	0	0	0	0	0	11776	0	0	0	0	0	0	0	0	0	0	0	0	0	1815	E	g	5443	0	0	0	0	0	a	5444	0	0	0
1816	998	L	1ab	Nsp3	L998L	L	100	0	0	0	0	0	#DIV/0!	0	0	0	0	0	0	0	0	0	0	0	0	11776	0	0	0	0	0	0	0	0	0	1816	L	c	5446	0	0	0	0	0	t	5447	0	0	0
1817	999	K	1ab	Nsp3	K999K	K	99.983	8.4918e-05	6.47e-05	0.00022644	-0.00016174	0.0183733	0.285727	0.0139989	0.0489938	0	1	1	0	0	0	0	0	0	0	0	11774	0	0	0	0	0	0	0	0	1817	K	a	5449	0	0	0	0	0	a	5450	1	0	0
1818	1000	H	1ab	Nsp3	H1000H	H	99.983	0.00016984	6.3689e-05	0.001019	-0.00095531	0.0367475	0.0625015	0.0137801	0.220477	0	0	0	0	0	0	0	0	11774	0	0	0	0	0	0	0	0	0	2	0	1818	H	c	5452	2	0	0	0	2	a	5453	0	0	0
1819	1001	G	1ab	Nsp3	G1001G	G	100	8.4918e-05	0	0.00025476	-0.00025476	0.0183733	0	0	0.0551213	0	0	0	0	0	0	0	11776	0	0	0	0	0	0	0	0	0	0	0	0	1819	G	g	5455	0	0	0	0	0	g	5456	0	0	0
1820	1002	T	1ab	Nsp3	T1002T	T	99.8811	0.00042459	0.00059437	8.4935e-05	0.00050944	0.0918667	6.99794	0.128601	0.018377	0	0	0	0	0	0	0	0	0	14	0	0	0	0	0	0	11762	0	0	0	1820	T	a	5458	0	0	0	0	0	c	5459	14	0	0
1821	1003	F	1ab	Nsp3	F1003F	F	100	0	0	0	0	0	#DIV/0!	0	0	0	0	0	0	0	0	0	0	0	0	0	0	0	11776	0	0	0	0	0	0	1821	F	t	5461	0	0	0	0	0	t	5462	0	0	0
1822	1004	T	1ab	Nsp3	T1004T	T	99.7452	0.00084918	0.0012735	0	0.0012735	0.183733	#DIV/0!	0.275542	0	0	0	0	0	0	0	0	0	0	30	0	0	0	0	0	0	11746	0	0	0	1822	T	a	5464	0	0	0	0	0	c	5465	30	0	0
1823	1005	C	1ab	Nsp3	C1005C	C	100	0	0	0	0	0	#DIV/0!	0	0	0	0	0	0	11776	0	0	0	0	0	0	0	0	0	0	0	0	0	0	0	1823	C	t	5467	0	0	0	0	0	g	5468	0	0	0
1824	1006	A	1ab	Nsp3	A1006A	A	99.9745	8.4918e-05	0.00012738	0	0.00012738	0.0183733	#DIV/0!	0.0275607	0	11773	0	0	0	0	0	0	0	0	0	0	0	0	0	0	0	0	0	0	3	1824	A	g	5470	0	0	0	0	0	c	5471	3	0	0
1825	1007	S	1ab	Nsp3	S1007S	S	99.9406	0.00022645	0.00022291	0.00025476	-3.1844e-05	0.048996	0.87498	0.0482301	0.0551213	0	0	7	0	0	0	0	0	0	0	0	0	0	0	0	11769	0	0	0	0	1825	S	a	5473	0	0	0	0	0	g	5474	7	7	0
1826	1008	E	1ab	Nsp3	E1008E	E	100	0	0	0	0	0	#DIV/0!	0	0	0	0	0	0	0	0	11776	0	0	0	0	0	0	0	0	0	0	0	0	0	1826	E	g	5476	0	0	0	0	0	a	5477	0	0	0
1827	1009	Y	1ab	Nsp3	Y1009Y	Y	100	0.00019814	0	0.001387	-0.001387	0.0428707	0	0	0.300099	0	0	0	0	0	0	0	0	0	0	0	0	0	0	0	0	0	0	11776	0	1827	Y	t	5479	0	0	0	0	0	a	5480	0	0	0
1828	1010	T	1ab	Nsp3	T1010T	T	99.966	0.00011322	0.00016984	0	0.00016984	0.0244969	#DIV/0!	0.0367475	0	4	0	0	0	0	0	0	0	0	0	0	0	0	0	0	0	11772	0	0	0	1828	T	a	5482	4	0	0	4	0	c	5483	0	0	0
1829	1011	G	1ab	Nsp3	G1011G	G	100	0	0	0	0	0	#DIV/0!	0	0	0	0	0	0	0	0	0	11776	0	0	0	0	0	0	0	0	0	0	0	0	1829	G	g	5485	0	0	0	0	0	g	5486	0	0	0
1830	1012	N	1ab	Nsp3	N1012N	N	99.983	5.6612e-05	6.3689e-05	0	6.3689e-05	0.0122489	#DIV/0!	0.0137801	0	0	0	11774	0	0	0	0	0	0	0	0	2	0	0	0	0	0	0	0	0	1830	N	a	5488	0	0	0	0	0	a	5489	0	0	0
1831	1013	Y	1ab	Nsp3	Y1013Y	Y	100	5.6612e-05	0	0.00039629	-0.00039629	0.0122489	0	0	0.0857436	0	0	0	0	0	0	0	0	0	0	0	0	0	0	0	0	0	0	11776	0	1831	Y	t	5491	0	0	0	0	0	a	5492	0	0	0
1832	1014	Q	1ab	Nsp3	Q1014Q	Q	100	0	0	0	0	0	#DIV/0!	0	0	0	0	0	0	0	11776	0	0	0	0	0	0	0	0	0	0	0	0	0	0	1832	Q	c	5494	0	0	0	0	0	a	5495	0	0	0
1833	1015	C	1ab	Nsp3	C1015C	C	99.9575	0.00019814	0.00016176	0.00045279	-0.00029103	0.0428707	0.357252	0.0349993	0.0979682	0	3	0	0	11771	0	0	0	0	0	0	0	0	0	0	0	0	0	2	0	1833	C	t	5497	3	0	3	0	0	g	5498	2	2	0
1834	1016	G	1ab	Nsp3	G1016G	G	100	0	0	0	0	0	#DIV/0!	0	0	0	0	0	0	0	0	0	11776	0	0	0	0	0	0	0	0	0	0	0	0	1834	G	g	5500	0	0	0	0	0	g	5501	0	0	0
1835	1017	H	1ab	Nsp3	H1017H	H	100	0.00011322	0	0.001019	-0.001019	0.0244969	0	0	0.220477	0	0	0	0	0	0	0	0	11776	0	0	0	0	0	0	0	0	0	0	0	1835	H	c	5503	0	0	0	0	0	a	5504	0	0	0
1836	1018	Y	1ab	Nsp3	Y1018Y	Y	100	0	0	0	0	0	#DIV/0!	0	0	0	0	0	0	0	0	0	0	0	0	0	0	0	0	0	0	0	0	11776	0	1836	Y	t	5506	0	0	0	0	0	a	5507	0	0	0
1837	1019	K	1ab	Nsp3	K1019K	K	99.9915	2.8306e-05	3.235e-05	0	3.235e-05	0.00612445	#DIV/0!	0.00699943	0	0	1	0	0	0	0	0	0	0	0	0	11775	0	0	0	0	0	0	0	0	1837	K	a	5509	0	0	0	0	0	a	5510	1	0	0
1838	1020	H	1ab	Nsp3	H1020H	H	100	8.4918e-05	0	0.00076427	-0.00076427	0.0183733	0	0	0.165362	0	0	0	0	0	0	0	0	11776	0	0	0	0	0	0	0	0	0	0	0	1838	H	c	5512	0	0	0	0	0	a	5513	0	0	0
1839	1021	I	1ab	Nsp3	I1021I	I	99.9575	0.00014153	0.00018197	0	0.00018197	0.0306222	#DIV/0!	0.0393721	0	0	0	0	0	0	0	0	0	0	11771	1	0	0	0	0	0	0	0	0	4	1839	I	a	5515	5	0	1	4	0	t	5516	0	0	0
1840	1022	T	1ab	Nsp3	T1022T	T	99.7113	0.00096241	0.0014433	0	0.0014433	0.208232	#DIV/0!	0.312281	0	0	0	0	0	0	0	0	0	0	34	0	0	0	0	0	0	11742	0	0	0	1840	T	a	5518	0	0	0	0	0	c	5519	34	0	0
1841	1023	S	1ab	Nsp3	S1023S	S	99.9745	8.4918e-05	0.00012737	0	0.00012737	0.0183733	#DIV/0!	0.0275585	0	0	0	0	0	0	0	0	0	0	0	0	0	0	3	0	11773	0	0	0	0	1841	S	t	5521	0	0	0	0	0	c	5522	3	0	0
1842	1024	K	1ab	Nsp3	K1024K	K	99.9915	2.8306e-05	3.235e-05	0	3.235e-05	0.00612445	#DIV/0!	0.00699943	0	0	0	0	0	0	0	0	0	0	0	0	11775	0	0	0	0	1	0	0	0	1842	K	a	5524	0	0	0	0	0	a	5525	1	0	1
1843	1025	E	1ab	Nsp3	E1025E	E	99.9406	0.00022645	0.00022645	0.00022646	-9.6148e-09	0.048996	0.999956	0.048996	0.0489982	0	0	0	7	0	0	11769	0	0	0	0	0	0	0	0	0	0	0	0	0	1843	E	g	5527	0	0	0	0	0	a	5528	0	0	0
1844	1026	T	1ab	Nsp3	T1026T	T	99.983	5.6612e-05	8.4917e-05	0	8.4917e-05	0.0122489	#DIV/0!	0.0183731	0	0	0	0	0	0	0	0	0	0	2	0	0	0	0	0	0	11774	0	0	0	1844	T	a	5530	0	0	0	0	0	c	5531	2	0	0
1845	1027	L	1ab	Nsp3	L1027L	L	100	2.8306e-05	0	0.00011322	-0.00011322	0.00612445	0	0	0.0244969	0	0	0	0	0	0	0	0	0	0	11776	0	0	0	0	0	0	0	0	0	1845	M	t	5533	0	0	0	0	0	t	5534	0	0	0
1846	1028	Y	1ab	Nsp3	Y1028Y	Y	99.9151	0.00028306	0.00033024	0	0.00033024	0.0612445	#DIV/0!	0.0714526	0	0	0	0	0	10	0	0	0	0	0	0	0	0	0	0	0	0	0	11766	0	1846	Y	t	5536	0	0	0	0	0	a	5537	10	0	0
1847	1029	C	1ab	Nsp3	C1029C	C	99.9745	0.00082088	9.7053e-05	0.0058863	-0.0057892	0.17761	0.0164879	0.0209989	1.27359	0	3	0	0	11773	0	0	0	0	0	0	0	0	0	0	0	0	0	0	0	1847	C	t	5539	3	0	3	0	0	g	5540	0	0	0
1848	1030	I	1ab	Nsp3	I1030I	I	100	0	0	0	0	0	#DIV/0!	0	0	0	0	0	0	0	0	0	0	0	11776	0	0	0	0	0	0	0	0	0	0	1848	I	a	5542	0	0	0	0	0	t	5543	0	0	0
1849	1031	D	1ab	Nsp3	D1031D	D	100	0.0016984	0	0.015285	-0.015285	0.367475	0	0	3.30715	0	0	0	11776	0	0	0	0	0	0	0	0	0	0	0	0	0	0	0	0	1849	D	g	5545	0	0	0	0	0	a	5546	0	0	0
1850	1032	G	1ab	Nsp3	G1032G	G	100	2.8306e-05	0	8.4918e-05	-8.4918e-05	0.00612445	0	0	0.0183733	0	0	0	0	0	0	0	11776	0	0	0	0	0	0	0	0	0	0	0	0	1850	G	g	5548	0	0	0	0	0	g	5549	0	0	0
1851	1033	A	1ab	Nsp3	A1033A	A	99.966	0.00011322	0.00016983	0	0.00016983	0.0244969	#DIV/0!	0.0367454	0	11772	0	0	2	0	0	0	0	0	0	0	0	0	0	0	0	1	0	0	1	1851	A	g	5551	1	1	0	0	0	c	5552	3	2	0
1852	1034	L	1ab	Nsp3	L1034L	L	99.9915	2.8306e-05	3.9629e-05	0	3.9629e-05	0.00612445	#DIV/0!	0.00857436	0	0	0	0	0	0	0	0	0	0	0	11775	0	0	0	0	1	0	0	0	0	1852	L	t	5554	0	0	0	0	0	t	5555	1	0	1
1853	1035	L	1ab	Nsp3	L1035L	L	99.8217	0.00059443	0.0008914	0	0.0008914	0.128614	#DIV/0!	0.192868	0	0	0	0	0	0	0	0	0	0	3	11755	0	0	18	0	0	0	0	0	0	1853	L	c	5557	21	3	0	0	18	t	5558	0	0	0
1854	1036	T	1ab	Nsp3	T1036T	T	99.7707	0.00079257	0.0011462	8.4951e-05	0.0010612	0.171485	13.4925	0.247998	0.0183805	0	0	0	0	0	0	0	0	0	27	0	0	0	0	0	0	11749	0	0	0	1854	T	a	5560	0	0	0	0	0	c	5561	27	0	0
1855	1037	K	1ab	Nsp3	K1037K	K	99.9575	0.00031137	0.00016175	0.0013586	-0.0011969	0.0673698	0.119056	0.0349971	0.293954	0	2	2	0	0	0	1	0	0	0	0	11771	0	0	0	0	0	0	0	0	1855	K	a	5563	1	0	0	1	0	a	5564	2	0	0
1856	1038	S	1ab	Nsp3	S1038S	S	99.966	0.00019814	0.00016983	0.00025478	-8.4957e-05	0.0428707	0.666575	0.0367454	0.0551256	0	0	0	0	0	0	0	0	0	0	0	0	0	4	0	11772	0	0	0	0	1856	S	t	5566	0	0	0	0	0	c	5567	4	0	0
1857	1039	S	1ab	Nsp3	S1039S	S	99.949	0.00019814	0.0002972	6.6053e-05	0.00023114	0.0428707	4.49942	0.0643039	0.0142916	1	0	0	0	0	0	0	0	0	0	4	0	0	0	1	11770	0	0	0	0	1857	S	t	5569	2	0	1	1	0	c	5570	4	0	0
1858	1040	E	1ab	Nsp3	E1040E	E	99.983	0.00019814	6.47e-05	0.0011323	-0.0010676	0.0428707	0.0571403	0.0139989	0.244991	0	0	0	2	0	0	11774	0	0	0	0	0	0	0	0	0	0	0	0	0	1858	E	g	5572	0	0	0	0	0	a	5573	0	0	0
1859	1041	Y	1ab	Nsp3	Y1041Y	Y	99.9745	0.00022645	9.9071e-05	0.00099075	-0.00089168	0.048996	0.099996	0.0214356	0.214364	0	0	0	0	0	0	0	0	3	0	0	0	0	0	0	0	0	0	11773	0	1859	Y	t	5575	3	0	3	0	0	a	5576	0	0	0
1860	1042	K	1ab	Nsp3	K1042K	K	99.983	5.6612e-05	6.47e-05	0	6.47e-05	0.0122489	#DIV/0!	0.0139989	0	0	1	0	0	0	0	1	0	0	0	0	11774	0	0	0	0	0	0	0	0	1860	K	a	5578	1	0	0	1	0	a	5579	1	0	0
1861	1043	G	1ab	Nsp3	G1043G	G	100	0	0	0	0	0	#DIV/0!	0	0	0	0	0	0	0	0	0	11776	0	0	0	0	0	0	0	0	0	0	0	0	1861	G	g	5581	0	0	0	0	0	g	5582	0	0	0
1862	1044	P	1ab	Nsp3	P1044P	P	99.8387	0.00053782	0.00080673	0	0.00080673	0.116366	#DIV/0!	0.174549	0	0	0	0	0	0	0	0	0	0	0	5	0	0	0	11757	14	0	0	0	0	1862	P	c	5584	14	0	0	0	14	c	5585	5	0	0
1863	1045	I	1ab	Nsp3	I1045I	I	100	0	0	0	0	0	#DIV/0!	0	0	0	0	0	0	0	0	0	0	0	11776	0	0	0	0	0	0	0	0	0	0	1863	I	a	5587	0	0	0	0	0	t	5588	0	0	0
1864	1046	T	1ab	Nsp3	T1046T	T	100	5.6612e-05	0	0.00016984	-0.00016984	0.0122489	0	0	0.0367475	0	0	0	0	0	0	0	0	0	0	0	0	0	0	0	0	11776	0	0	0	1864	T	a	5590	0	0	0	0	0	c	5591	0	0	0
1865	1047	D	1ab	Nsp3	D1047D	D	100	2.8306e-05	0	0.00025476	-0.00025476	0.00612445	0	0	0.0551213	0	0	0	11776	0	0	0	0	0	0	0	0	0	0	0	0	0	0	0	0	1865	D	g	5593	0	0	0	0	0	a	5594	0	0	0
1866	1048	V	1ab	Nsp3	V1048V	V	99.9915	8.4918e-05	4.2459e-05	0.00016984	-0.00012738	0.0183733	0.249994	0.00918667	0.0367475	0	0	0	0	0	0	0	0	0	1	0	0	0	0	0	0	0	0	0	11775	1866	V	g	5596	1	1	0	0	0	t	5597	0	0	0
1867	1049	F	1ab	Nsp3	F1049F	F	100	5.6612e-05	0	0.00050951	-0.00050951	0.0122489	0	0	0.11024	0	0	0	0	0	0	0	0	0	0	0	0	0	11776	0	0	0	0	0	0	1867	F	t	5599	0	0	0	0	0	t	5600	0	0	0
1868	1050	Y	1ab	Nsp3	Y1050Y	Y	100	0.0016418	0	0.011492	-0.011492	0.355229	0	0	2.48647	0	0	0	0	0	0	0	0	0	0	0	0	0	0	0	0	0	0	11776	0	1868	Y	t	5602	0	0	0	0	0	a	5603	0	0	0
1869	1051	K	1ab	Nsp3	K1051K	K	100	2.8306e-05	0	0.00022645	-0.00022645	0.00612445	0	0	0.048996	0	0	0	0	0	0	0	0	0	0	0	11776	0	0	0	0	0	0	0	0	1869	K	a	5605	0	0	0	0	0	a	5606	0	0	0
1870	1052	E	1ab	Nsp3	E1052E	E	99.9915	2.8306e-05	3.235e-05	0	3.235e-05	0.00612445	#DIV/0!	0.00699943	0	0	0	0	1	0	0	11775	0	0	0	0	0	0	0	0	0	0	0	0	0	1870	E	g	5608	0	0	0	0	0	a	5609	0	0	0
1871	1053	N	1ab	Nsp3	N1053N	N	99.9575	0.00016984	0.00015922	0.00025475	-9.5528e-05	0.0367475	0.625005	0.0344497	0.0551192	0	0	11771	0	0	0	0	0	0	0	0	0	0	0	0	3	0	0	2	0	1871	N	a	5611	2	0	0	0	2	a	5612	3	0	0
1872	1054	S	1ab	Nsp3	S1054S	S	99.9321	0.00022645	0.00025476	0	0.00025476	0.048996	#DIV/0!	0.0551213	0	0	0	3	0	0	0	0	0	0	5	0	0	0	0	0	11768	0	0	0	0	1872	S	a	5614	0	0	0	0	0	g	5615	8	3	0
1873	1055	Y	1ab	Nsp3	Y1055Y	Y	100	0.001755	0	0.012285	-0.012285	0.379722	0	0	2.65805	0	0	0	0	0	0	0	0	0	0	0	0	0	0	0	0	0	0	11776	0	1873	Y	t	5617	0	0	0	0	0	a	5618	0	0	0
1874	1056	T	1ab	Nsp3	T1056T	T	99.949	0.00016984	0.00025474	0	0.00025474	0.0367475	#DIV/0!	0.055117	0	0	0	0	0	0	0	0	0	0	6	0	0	0	0	0	0	11770	0	0	0	1874	T	a	5620	0	0	0	0	0	c	5621	6	0	0
1875	1057	T	1ab	Nsp3	T1057T	T	100	2.8306e-05	0	8.4918e-05	-8.4918e-05	0.00612445	0	0	0.0183733	0	0	0	0	0	0	0	0	0	0	0	0	0	0	0	0	11776	0	0	0	1875	T	a	5623	0	0	0	0	0	c	5624	0	0	0
1876	1058	T	1ab	Nsp3	T1058T	T	99.983	8.4918e-05	8.4918e-05	8.4918e-05	0	0.0183733	1	0.0183733	0.0183733	2	0	0	0	0	0	0	0	0	0	0	0	0	0	0	0	11774	0	0	0	1876	T	a	5626	2	0	0	2	0	c	5627	0	0	0
1877	1059	I	1ab	Nsp3	I1059I	I	99.9915	2.8306e-05	3.6394e-05	0	3.6394e-05	0.00612445	#DIV/0!	0.00787441	0	0	0	0	0	0	0	0	0	0	11775	0	0	0	0	0	0	0	0	0	1	1877	I	a	5629	1	0	0	1	0	t	5630	0	0	0
1878	1060	K	1ab	Nsp3	K1060K	K	100	5.6612e-05	0	0.0004529	-0.0004529	0.0122489	0	0	0.097992	0	0	0	0	0	0	0	0	0	0	0	11776	0	0	0	0	0	0	0	0	1878	K	a	5632	0	0	0	0	0	a	5633	0	0	0
1879	1061	P	1ab	Nsp3	P1061P	P	100	0	0	0	0	0	#DIV/0!	0	0	0	0	0	0	0	0	0	0	0	0	0	0	0	0	11776	0	0	0	0	0	1879	P	c	5635	0	0	0	0	0	c	5636	0	0	0
1880	1062	V	1ab	Nsp3	V1062V	V	99.983	5.6612e-05	8.4917e-05	0	8.4917e-05	0.0122489	#DIV/0!	0.0183731	0	0	0	0	0	0	0	0	0	0	1	0	0	0	1	0	0	0	0	0	11774	1880	V	g	5638	2	1	0	0	1	t	5639	0	0	0
1881	1063	T	1ab	Nsp3	T1063T	T	99.482	0.001755	0.0025889	8.4992e-05	0.0025039	0.379722	30.4605	0.560149	0.0183894	0	0	0	0	0	0	0	0	0	61	0	0	0	0	0	0	11715	0	0	0	1881	T	a	5641	0	0	0	0	0	c	5642	61	0	0
1882	1064	Y	1ab	Nsp3	Y1064Y	Y	100	5.6612e-05	0	0.00039629	-0.00039629	0.0122489	0	0	0.0857436	0	0	0	0	0	0	0	0	0	0	0	0	0	0	0	0	0	0	11776	0	1882	Y	t	5644	0	0	0	0	0	a	5645	0	0	0
1883	1065	K	1ab	Nsp3	K1065K	K	100	0	0	0	0	0	#DIV/0!	0	0	0	0	0	0	0	0	0	0	0	0	0	11776	0	0	0	0	0	0	0	0	1883	K	a	5647	0	0	0	0	0	a	5648	0	0	0
1884	1066	L	1ab	Nsp3	L1066L	L	100	2.8306e-05	0	0.00011322	-0.00011322	0.00612445	0	0	0.0244969	0	0	0	0	0	0	0	0	0	0	11776	0	0	0	0	0	0	0	0	0	1884	M	t	5650	0	0	0	0	0	t	5651	0	0	0
1885	1067	D	1ab	Nsp3	D1067D	D	99.9915	2.8306e-05	3.1844e-05	0	3.1844e-05	0.00612445	#DIV/0!	0.00688995	0	0	0	1	11775	0	0	0	0	0	0	0	0	0	0	0	0	0	0	0	0	1885	D	g	5653	1	1	0	0	0	a	5654	0	0	0
1886	1068	G	1ab	Nsp3	G1068G	G	100	0	0	0	0	0	#DIV/0!	0	0	0	0	0	0	0	0	0	11776	0	0	0	0	0	0	0	0	0	0	0	0	1886	G	g	5656	0	0	0	0	0	g	5657	0	0	0
1887	1069	V	1ab	Nsp3	V1069V	V	99.8981	0.00036798	0.00050947	8.4933e-05	0.00042453	0.0796182	5.99849	0.110232	0.0183766	1	0	0	0	0	0	0	0	0	10	0	0	0	1	0	0	0	0	0	11764	1887	V	g	5659	11	10	0	0	1	t	5660	1	0	1
1888	1070	V	1ab	Nsp3	V1070V	V	99.983	0.00011322	8.4918e-05	0.00016984	-8.4921e-05	0.0244969	0.499988	0.0183733	0.0367475	1	0	0	0	0	0	0	0	0	1	0	0	0	0	0	0	0	0	0	11774	1888	V	g	5662	1	1	0	0	0	t	5663	1	0	1
1889	1071	C	1ab	Nsp3	C1071C	C	99.9575	0.00014153	0.00016175	0	0.00016175	0.0306222	#DIV/0!	0.0349971	0	0	0	0	0	11771	0	0	0	0	0	0	0	0	1	0	0	0	0	4	0	1889	C	t	5665	0	0	0	0	0	g	5666	5	4	0
1890	1072	T	1ab	Nsp3	T1072T	T	99.9151	0.00028306	0.00042456	0	0.00042456	0.0612445	#DIV/0!	0.0918602	0	0	0	0	0	0	0	0	0	0	10	0	0	0	0	0	0	11766	0	0	0	1890	T	a	5668	0	0	0	0	0	c	5669	10	0	0
1891	1073	E	1ab	Nsp3	E1073E	E	99.9915	2.8306e-05	3.235e-05	0	3.235e-05	0.00612445	#DIV/0!	0.00699943	0	1	0	0	0	0	0	11775	0	0	0	0	0	0	0	0	0	0	0	0	0	1891	E	g	5671	0	0	0	0	0	a	5672	1	0	1
1892	1074	I	1ab	Nsp3	I1074I	I	99.966	0.00031137	0.00014557	0.0008918	-0.00074623	0.0673698	0.163232	0.0314964	0.192955	0	0	0	0	0	0	0	0	0	11772	0	0	4	0	0	0	0	0	0	0	1892	I	a	5674	0	0	0	0	0	t	5675	0	0	0
1893	1075	D	1ab	Nsp3	D1075D	D	100	0.0059726	0	0.053753	-0.053753	1.29227	0	0	11.6303	0	0	0	11776	0	0	0	0	0	0	0	0	0	0	0	0	0	0	0	0	1893	D	g	5677	0	0	0	0	0	a	5678	0	0	0
1894	1076	P	1ab	Nsp3	P1076P	P	100	0	0	0	0	0	#DIV/0!	0	0	0	0	0	0	0	0	0	0	0	0	0	0	0	0	11776	0	0	0	0	0	1894	P	c	5680	0	0	0	0	0	c	5681	0	0	0
1895	1077	K	1ab	Nsp3	K1077K	K	99.8302	0.0011039	0.00064699	0.004303	-0.003656	0.238846	0.150358	0.139986	0.931022	0	0	19	0	0	0	1	0	0	0	0	11756	0	0	0	0	0	0	0	0	1895	K	a	5683	1	0	0	1	0	a	5684	0	0	0
1896	1078	L	1ab	Nsp3	L1078L	L	99.9915	5.6612e-05	3.7742e-05	0.00011322	-7.5483e-05	0.0122489	0.333351	0.00816607	0.0244969	0	0	0	0	0	0	0	0	0	0	11775	0	0	0	0	0	0	1	0	0	1896	M	t	5686	1	0	1	0	0	t	5687	1	0	0
1897	1079	D	1ab	Nsp3	D1079D	D	99.983	0.00014153	6.3689e-05	0.00076427	-0.00070058	0.0306222	0.0833331	0.0137801	0.165362	0	0	2	11774	0	0	0	0	0	0	0	0	0	0	0	0	0	0	0	0	1897	D	g	5689	2	2	0	0	0	a	5690	0	0	0
1898	1080	N	1ab	Nsp3	N1080N	N	99.983	5.6612e-05	6.3689e-05	0	6.3689e-05	0.0122489	#DIV/0!	0.0137801	0	0	0	11774	0	0	0	0	0	1	0	0	0	0	0	0	1	0	0	0	0	1898	N	a	5692	1	0	1	0	0	a	5693	1	0	0
1899	1081	Y	1ab	Nsp3	Y1081Y	Y	100	0	0	0	0	0	#DIV/0!	0	0	0	0	0	0	0	0	0	0	0	0	0	0	0	0	0	0	0	0	11776	0	1899	Y	t	5695	0	0	0	0	0	a	5696	0	0	0
1900	1082	Y	1ab	Nsp3	Y1082Y	Y	100	0	0	0	0	0	#DIV/0!	0	0	0	0	0	0	0	0	0	0	0	0	0	0	0	0	0	0	0	0	11776	0	1900	Y	t	5698	0	0	0	0	0	a	5699	0	0	0
1901	1083	K	1ab	Nsp3	K1083K	K	100	0	0	0	0	0	#DIV/0!	0	0	0	0	0	0	0	0	0	0	0	0	0	11776	0	0	0	0	0	0	0	0	1901	K	a	5701	0	0	0	0	0	a	5702	0	0	0
1902	1084	K	1ab	Nsp3	K1084K	K	100	0	0	0	0	0	#DIV/0!	0	0	0	0	0	0	0	0	0	0	0	0	0	11776	0	0	0	0	0	0	0	0	1902	K	a	5704	0	0	0	0	0	a	5705	0	0	0
1903	1085	D	1ab	Nsp3	D1085D	D	99.9745	0.00050951	9.5534e-05	0.0038213	-0.0037257	0.11024	0.0250004	0.0206703	0.826798	0	0	1	11773	0	0	0	0	0	0	0	0	0	0	0	0	0	0	2	0	1903	D	g	5707	3	1	0	0	2	a	5708	0	0	0
1904	1086	N	1ab	Nsp3	N1086N	N	100	5.6612e-05	0	0.00050951	-0.00050951	0.0122489	0	0	0.11024	0	0	11776	0	0	0	0	0	0	0	0	0	0	0	0	0	0	0	0	0	1904	N	a	5710	0	0	0	0	0	a	5711	0	0	0
1905	1087	S	1ab	Nsp3	S1087S	S	99.949	0.00016984	0.00025473	0	0.00025473	0.0367475	#DIV/0!	0.0551148	0	0	0	0	0	0	0	0	0	0	0	0	0	0	6	0	11770	0	0	0	0	1905	S	t	5713	0	0	0	0	0	c	5714	6	0	0
1906	1088	Y	1ab	Nsp3	Y1088Y	Y	100	0	0	0	0	0	#DIV/0!	0	0	0	0	0	0	0	0	0	0	0	0	0	0	0	0	0	0	0	0	11776	0	1906	Y	t	5716	0	0	0	0	0	a	5717	0	0	0
1907	1089	F	1ab	Nsp3	F1089F	F	99.983	0.07787	6.369e-05	0.7002	-0.70014	16.8484	9.09597e-05	0.0137803	151.499	0	0	0	0	0	0	0	0	0	0	0	0	0	11774	0	0	0	0	0	2	1907	F	t	5719	2	0	0	2	0	t	5720	0	0	0
1908	1090	T	1ab	Nsp3	T1090T	T	100	2.8306e-05	0	8.4918e-05	-8.4918e-05	0.00612445	0	0	0.0183733	0	0	0	0	0	0	0	0	0	0	0	0	0	0	0	0	11776	0	0	0	1908	T	a	5722	0	0	0	0	0	c	5723	0	0	0
1909	1091	E	1ab	Nsp3	E1091E	E	99.9915	0.00039629	3.235e-05	0.0029436	-0.0029113	0.0857436	0.0109899	0.00699943	0.636894	0	0	0	0	0	0	11775	1	0	0	0	0	0	0	0	0	0	0	0	0	1909	E	g	5725	0	0	0	0	0	a	5726	1	0	0
1910	1092	Q	1ab	Nsp3	Q1092Q	Q	100	5.6612e-05	0	0.0004529	-0.0004529	0.0122489	0	0	0.097992	0	0	0	0	0	11776	0	0	0	0	0	0	0	0	0	0	0	0	0	0	1910	Q	c	5728	0	0	0	0	0	a	5729	0	0	0
1911	1093	P	1ab	Nsp3	P1093P	P	99.983	0.00011322	8.4916e-05	0.00016984	-8.4928e-05	0.0244969	0.499976	0.0183729	0.0367475	0	0	0	0	0	2	0	0	0	0	0	0	0	0	11774	0	0	0	0	0	1911	P	c	5731	0	0	0	0	0	c	5732	2	2	0
1912	1094	I	1ab	Nsp3	I1094I	I	99.9745	0.00011322	0.00010918	0.00012737	-1.8187e-05	0.0244969	0.857188	0.0236228	0.0275585	0	0	0	0	0	0	0	0	0	11773	0	0	0	0	0	0	0	0	0	3	1912	I	a	5734	3	0	0	3	0	t	5735	0	0	0
1913	1095	D	1ab	Nsp3	D1095D	D	99.983	5.6612e-05	6.369e-05	0	6.369e-05	0.0122489	#DIV/0!	0.0137803	0	0	0	0	11774	0	0	0	2	0	0	0	0	0	0	0	0	0	0	0	0	1913	D	g	5737	0	0	0	0	0	a	5738	2	0	0
1914	1096	L	1ab	Nsp3	L1096L	L	100	0	0	0	0	0	#DIV/0!	0	0	0	0	0	0	0	0	0	0	0	0	11776	0	0	0	0	0	0	0	0	0	1914	L	c	5740	0	0	0	0	0	t	5741	0	0	0
1915	1097	V	1ab	Nsp3	V1097V	V	99.983	5.6612e-05	8.4917e-05	0	8.4917e-05	0.0122489	#DIV/0!	0.0183731	0	0	0	0	0	0	0	0	0	0	2	0	0	0	0	0	0	0	0	0	11774	1915	V	g	5743	2	2	0	0	0	t	5744	0	0	0
1916	1098	P	1ab	Nsp3	P1098P	P	100	0	0	0	0	0	#DIV/0!	0	0	0	0	0	0	0	0	0	0	0	0	0	0	0	0	11776	0	0	0	0	0	1916	P	c	5746	0	0	0	0	0	c	5747	0	0	0
1917	1099	N	1ab	Nsp3	N1099N	N	100	8.4918e-05	0	0.00076427	-0.00076427	0.0183733	0	0	0.165362	0	0	11776	0	0	0	0	0	0	0	0	0	0	0	0	0	0	0	0	0	1917	N	a	5749	0	0	0	0	0	a	5750	0	0	0
1918	1100	Q	1ab	Nsp3	Q1100Q	Q	100	8.4918e-05	0	0.00067935	-0.00067935	0.0183733	0	0	0.146988	0	0	0	0	0	11776	0	0	0	0	0	0	0	0	0	0	0	0	0	0	1918	Q	c	5752	0	0	0	0	0	a	5753	0	0	0
1919	1101	P	1ab	Nsp3	P1101P	P	100	2.8306e-05	0	8.4918e-05	-8.4918e-05	0.00612445	0	0	0.0183733	0	0	0	0	0	0	0	0	0	0	0	0	0	0	11776	0	0	0	0	0	1919	P	c	5755	0	0	0	0	0	c	5756	0	0	0
1920	1102	Y	1ab	Nsp3	Y1102Y	Y	99.9066	0.00036798	0.00036325	0.00039634	-3.3085e-05	0.0796182	0.916511	0.0785948	0.0857544	0	0	0	0	0	0	0	0	11	0	0	0	0	0	0	0	0	0	11765	0	1920	Y	t	5758	11	0	11	0	0	a	5759	0	0	0
1921	1103	P	1ab	Nsp3	P1103P	P	99.5924	0.0013587	0.0020381	0	0.0020381	0.293976	#DIV/0!	0.440975	0	0	0	0	0	0	14	0	0	0	0	17	0	0	0	11728	17	0	0	0	0	1921	P	c	5761	17	0	0	0	17	c	5762	31	14	0
1922	1104	N	1ab	Nsp3	N1104N	N	99.9745	0.0022362	9.5533e-05	0.019361	-0.019266	0.483837	0.0049343	0.0206701	4.18906	0	0	11773	0	0	0	0	0	0	0	0	1	0	0	0	2	0	0	0	0	1922	N	a	5764	0	0	0	0	0	a	5765	2	0	0
1923	1105	A	1ab	Nsp3	A1105A	A	99.9575	0.00014153	0.0002123	0	0.0002123	0.0306222	#DIV/0!	0.0459344	0	11771	0	0	0	0	0	0	0	0	0	0	0	0	0	0	0	2	0	0	3	1923	A	g	5767	2	2	0	0	0	c	5768	3	0	0
1924	1106	S	1ab	Nsp3	S1106S	S	99.9321	0.0030854	0.00025476	0.025723	-0.025468	0.667575	0.00990398	0.0551213	5.56557	0	0	1	0	0	0	0	0	0	7	0	0	0	0	0	11768	0	0	0	0	1924	S	a	5770	0	0	0	0	0	g	5771	8	1	0
1925	1107	F	1ab	Nsp3	F1107F	F	100	0.0022079	0	0.019871	-0.019871	0.477714	0	0	4.2994	0	0	0	0	0	0	0	0	0	0	0	0	0	11776	0	0	0	0	0	0	1925	F	t	5773	0	0	0	0	0	t	5774	0	0	0
1926	1108	D	1ab	Nsp3	D1108D	D	99.983	0.00022645	6.3689e-05	0.0015285	-0.0014648	0.048996	0.0416676	0.0137801	0.330715	0	0	0	11774	0	0	1	0	0	0	0	0	0	0	0	0	0	0	1	0	1926	D	g	5776	1	0	0	0	1	a	5777	0	0	0
1927	1109	N	1ab	Nsp3	N1109N	N	100	0	0	0	0	0	#DIV/0!	0	0	0	0	11776	0	0	0	0	0	0	0	0	0	0	0	0	0	0	0	0	0	1927	N	a	5779	0	0	0	0	0	a	5780	0	0	0
1928	1110	F	1ab	Nsp3	F1110F	F	100	0	0	0	0	0	#DIV/0!	0	0	0	0	0	0	0	0	0	0	0	0	0	0	0	11776	0	0	0	0	0	0	1928	F	t	5782	0	0	0	0	0	t	5783	0	0	0
1929	1111	K	1ab	Nsp3	K1111K	K	99.9915	0.00014153	3.235e-05	0.00090576	-0.00087341	0.0306222	0.0357159	0.00699943	0.195975	0	1	0	0	0	0	0	0	0	0	0	11775	0	0	0	0	0	0	0	0	1929	K	a	5785	0	0	0	0	0	a	5786	1	0	0
1930	1112	F	1ab	Nsp3	F1112F	F	100	0	0	0	0	0	#DIV/0!	0	0	0	0	0	0	0	0	0	0	0	0	0	0	0	11776	0	0	0	0	0	0	1930	F	t	5788	0	0	0	0	0	t	5789	0	0	0
1931	1113	V	1ab	Nsp3	V1113V	V	99.9915	0.00014153	4.2459e-05	0.00033968	-0.00029722	0.0306222	0.124997	0.00918667	0.0734951	0	0	0	0	0	0	0	0	0	0	1	0	0	0	0	0	0	0	0	11775	1931	V	g	5791	1	0	0	0	1	t	5792	0	0	0
1932	1114	C	1ab	Nsp3	C1114C	C	100	0	0	0	0	0	#DIV/0!	0	0	0	0	0	0	11776	0	0	0	0	0	0	0	0	0	0	0	0	0	0	0	1932	C	t	5794	0	0	0	0	0	g	5795	0	0	0
1933	1115	D	1ab	Nsp3	D1115D	D	99.983	0.00011322	6.369e-05	0.00050946	-0.00044577	0.0244969	0.125015	0.0137803	0.11023	1	0	0	11774	0	0	0	0	0	0	0	0	0	0	0	0	0	0	1	0	1933	D	g	5797	1	0	0	0	1	a	5798	1	0	1
1934	1116	N	1ab	Nsp3	N1116N	N	100	8.4918e-05	0	0.00076427	-0.00076427	0.0183733	0	0	0.165362	0	0	11776	0	0	0	0	0	0	0	0	0	0	0	0	0	0	0	0	0	1934	N	a	5800	0	0	0	0	0	a	5801	0	0	0
1935	1117	I	1ab	Nsp3	I1117I	I	99.9915	0.00084918	3.6394e-05	0.0036939	-0.0036575	0.183733	0.00985246	0.00787441	0.799233	0	0	0	0	0	0	0	0	0	11775	0	0	0	0	0	0	1	0	0	0	1935	I	a	5803	0	0	0	0	0	t	5804	1	0	1
1936	1118	K	1ab	Nsp3	K1118K	K	100	2.8306e-05	0	0.00022645	-0.00022645	0.00612445	0	0	0.048996	0	0	0	0	0	0	0	0	0	0	0	11776	0	0	0	0	0	0	0	0	1936	K	a	5806	0	0	0	0	0	a	5807	0	0	0
1937	1119	F	1ab	Nsp3	F1119F	F	100	0	0	0	0	0	#DIV/0!	0	0	0	0	0	0	0	0	0	0	0	0	0	0	0	11776	0	0	0	0	0	0	1937	F	t	5809	0	0	0	0	0	t	5810	0	0	0
1938	1120	A	1ab	Nsp3	A1120A	A	99.9575	0.00019814	0.0002123	0.00016984	4.2459e-05	0.0428707	1.25	0.0459344	0.0367475	11771	0	0	0	0	0	0	0	0	0	0	0	0	0	0	3	0	0	0	2	1938	A	g	5812	3	0	0	0	3	c	5813	2	0	0
1939	1121	D	1ab	Nsp3	D1121D	D	99.9151	0.00031137	0.00031845	0.00025473	6.3717e-05	0.0673698	1.25015	0.0689016	0.0551148	0	0	8	11766	0	0	0	0	0	0	0	0	0	0	0	0	0	0	1	1	1939	D	g	5815	9	8	0	0	1	a	5816	1	0	0
1940	1122	D	1ab	Nsp3	D1122D	D	99.9575	0.00014153	0.00015923	0	0.00015923	0.0306222	#DIV/0!	0.0344519	0	1	0	0	11771	0	0	0	4	0	0	0	0	0	0	0	0	0	0	0	0	1940	D	g	5818	0	0	0	0	0	a	5819	5	0	1
1941	1123	L	1ab	Nsp3	L1123L	L	100	0	0	0	0	0	#DIV/0!	0	0	0	0	0	0	0	0	0	0	0	0	11776	0	0	0	0	0	0	0	0	0	1941	L	t	5821	0	0	0	0	0	t	5822	0	0	0
1942	1124	N	1ab	Nsp3	N1124N	N	100	5.6612e-05	0	0.00050951	-0.00050951	0.0122489	0	0	0.11024	0	0	11776	0	0	0	0	0	0	0	0	0	0	0	0	0	0	0	0	0	1942	N	a	5824	0	0	0	0	0	a	5825	0	0	0
1943	1125	Q	1ab	Nsp3	Q1125Q	Q	99.949	0.00016984	0.0001941	0	0.0001941	0.0367475	#DIV/0!	0.0419966	0	0	0	0	0	0	11770	0	0	2	0	1	3	0	0	0	0	0	0	0	0	1943	Q	c	5827	3	3	0	0	0	a	5828	1	0	0
1944	1126	L	1ab	Nsp3	L1126L	L	100	0	0	0	0	0	#DIV/0!	0	0	0	0	0	0	0	0	0	0	0	0	11776	0	0	0	0	0	0	0	0	0	1944	L	t	5830	0	0	0	0	0	t	5831	0	0	0
1945	1127	T	1ab	Nsp3	T1127T	T	99.9915	2.8306e-05	4.2459e-05	0	4.2459e-05	0.00612445	#DIV/0!	0.00918667	0	1	0	0	0	0	0	0	0	0	0	0	0	0	0	0	0	11775	0	0	0	1945	T	a	5833	1	0	0	1	0	c	5834	0	0	0
1946	1128	G	1ab	Nsp3	G1128G	G	99.7368	0.00087749	0.0013157	0	0.0013157	0.189859	#DIV/0!	0.284672	0	0	0	0	4	0	0	0	11745	0	0	0	0	0	0	0	27	0	0	0	0	1946	G	g	5836	27	27	0	0	0	g	5837	4	4	0
1947	1129	Y	1ab	Nsp3	Y1129Y	Y	100	8.4918e-05	0	0.00059443	-0.00059443	0.0183733	0	0	0.128614	0	0	0	0	0	0	0	0	0	0	0	0	0	0	0	0	0	0	11776	0	1947	Y	t	5839	0	0	0	0	0	a	5840	0	0	0
1948	1130	K	1ab	Nsp3	K1130K	K	100	0	0	0	0	0	#DIV/0!	0	0	0	0	0	0	0	0	0	0	0	0	0	11776	0	0	0	0	0	0	0	0	1948	K	a	5842	0	0	0	0	0	a	5843	0	0	0
1949	1131	K	1ab	Nsp3	K1131K	K	100	0	0	0	0	0	#DIV/0!	0	0	0	0	0	0	0	0	0	0	0	0	0	11776	0	0	0	0	0	0	0	0	1949	K	a	5845	0	0	0	0	0	a	5846	0	0	0
1950	1132	P	1ab	Nsp3	P1132P	P	99.983	5.6612e-05	8.4918e-05	0	8.4918e-05	0.0122489	#DIV/0!	0.0183733	0	0	0	0	0	0	0	0	0	0	0	2	0	0	0	11774	0	0	0	0	0	1950	P	c	5848	0	0	0	0	0	c	5849	2	0	0
1951	1133	A	1ab	Nsp3	A1133A	A	100	0	0	0	0	0	#DIV/0!	0	0	11776	0	0	0	0	0	0	0	0	0	0	0	0	0	0	0	0	0	0	0	1951	A	g	5851	0	0	0	0	0	c	5852	0	0	0
1952	1134	S	1ab	Nsp3	S1134S	S	99.966	0.00014153	0.00019813	6.6052e-05	0.00013208	0.0306222	2.99961	0.0428685	0.0142914	0	0	0	0	0	0	0	0	0	0	4	0	0	0	0	11772	0	0	0	0	1952	S	t	5854	0	0	0	0	0	c	5855	4	0	0
1953	1135	R	1ab	Nsp3	R1135R	R	99.9915	5.6612e-05	3.7741e-05	0.00011323	-7.5486e-05	0.0122489	0.333313	0.00816586	0.0244991	0	11775	0	0	0	0	0	0	0	0	0	1	0	0	0	0	0	0	0	0	1953	R	a	5857	0	0	0	0	0	g	5858	1	1	0
1954	1136	E	1ab	Nsp3	E1136E	E	99.983	5.6612e-05	6.47e-05	0	6.47e-05	0.0122489	#DIV/0!	0.0139989	0	0	0	0	0	0	0	11774	0	0	0	0	2	0	0	0	0	0	0	0	0	1954	E	g	5860	2	2	0	0	0	a	5861	0	0	0
1955	1137	L	1ab	Nsp3	L1137L	L	99.9745	8.4918e-05	0.00012737	0	0.00012737	0.0183733	#DIV/0!	0.0275585	0	0	0	0	0	0	0	0	0	0	0	11773	0	0	2	1	0	0	0	0	0	1955	L	c	5863	2	0	0	0	2	t	5864	1	0	1
1956	1138	K	1ab	Nsp3	K1138K	K	100	2.8306e-05	0	0.00022645	-0.00022645	0.00612445	0	0	0.048996	0	0	0	0	0	0	0	0	0	0	0	11776	0	0	0	0	0	0	0	0	1956	K	a	5866	0	0	0	0	0	a	5867	0	0	0
1957	1139	V	1ab	Nsp3	V1139V	V	99.9915	2.8306e-05	4.2459e-05	0	4.2459e-05	0.00612445	#DIV/0!	0.00918667	0	0	0	0	0	0	0	0	0	0	1	0	0	0	0	0	0	0	0	0	11775	1957	V	g	5869	1	1	0	0	0	t	5870	0	0	0
1958	1140	T	1ab	Nsp3	T1140T	T	99.9915	2.8306e-05	4.2459e-05	0	4.2459e-05	0.00612445	#DIV/0!	0.00918667	0	1	0	0	0	0	0	0	0	0	0	0	0	0	0	0	0	11775	0	0	0	1958	T	a	5872	1	0	0	1	0	c	5873	0	0	0
1959	1141	F	1ab	Nsp3	F1141F	F	100	0	0	0	0	0	#DIV/0!	0	0	0	0	0	0	0	0	0	0	0	0	0	0	0	11776	0	0	0	0	0	0	1959	F	t	5875	0	0	0	0	0	t	5876	0	0	0
1960	1142	F	1ab	Nsp3	F1142F	F	99.966	0.00053782	0.00012738	0.0038205	-0.0036932	0.116366	0.0333412	0.0275607	0.826625	0	0	0	0	0	0	0	0	0	0	4	0	0	11772	0	0	0	0	0	0	1960	F	t	5878	0	0	0	0	0	t	5879	0	0	0
1961	1143	P	1ab	Nsp3	P1143P	P	100	0.00011322	0	0.00033967	-0.00033967	0.0244969	0	0	0.0734929	0	0	0	0	0	0	0	0	0	0	0	0	0	0	11776	0	0	0	0	0	1961	P	c	5881	0	0	0	0	0	c	5882	0	0	0
1962	1144	D	1ab	Nsp3	D1144D	D	100	8.4918e-05	0	0.00076427	-0.00076427	0.0183733	0	0	0.165362	0	0	0	11776	0	0	0	0	0	0	0	0	0	0	0	0	0	0	0	0	1962	D	g	5884	0	0	0	0	0	a	5885	0	0	0
1963	1145	L	1ab	Nsp3	L1145L	L	100	2.8306e-05	0	9.9072e-05	-9.9072e-05	0.00612445	0	0	0.0214358	0	0	0	0	0	0	0	0	0	0	11776	0	0	0	0	0	0	0	0	0	1963	L	t	5887	0	0	0	0	0	t	5888	0	0	0
1964	1146	N	1ab	Nsp3	N1146N	N	99.9915	2.8306e-05	3.1844e-05	0	3.1844e-05	0.00612445	#DIV/0!	0.00688995	0	0	0	11775	0	0	0	0	0	0	0	0	0	0	0	0	1	0	0	0	0	1964	N	a	5890	0	0	0	0	0	a	5891	1	0	0
1965	1147	G	1ab	Nsp3	G1147G	G	100	2.8306e-05	0	8.4918e-05	-8.4918e-05	0.00612445	0	0	0.0183733	0	0	0	0	0	0	0	11776	0	0	0	0	0	0	0	0	0	0	0	0	1965	G	g	5893	0	0	0	0	0	g	5894	0	0	0
1966	1148	D	1ab	Nsp3	D1148D	D	99.9915	2.8306e-05	3.1844e-05	0	3.1844e-05	0.00612445	#DIV/0!	0.00688995	0	0	0	0	11775	0	0	1	0	0	0	0	0	0	0	0	0	0	0	0	0	1966	D	g	5896	0	0	0	0	0	a	5897	0	0	0
1967	1149	V	1ab	Nsp3	V1149V	V	100	8.4918e-05	0	0.00025476	-0.00025476	0.0183733	0	0	0.0551213	0	0	0	0	0	0	0	0	0	0	0	0	0	0	0	0	0	0	0	11776	1967	V	g	5899	0	0	0	0	0	t	5900	0	0	0
1968	1150	V	1ab	Nsp3	V1150V	V	99.9915	0.00011322	4.2459e-05	0.00025476	-0.0002123	0.0244969	0.166663	0.00918667	0.0551213	1	0	0	0	0	0	0	0	0	0	0	0	0	0	0	0	0	0	0	11775	1968	V	g	5902	0	0	0	0	0	t	5903	1	0	1
1969	1151	A	1ab	Nsp3	A1151A	A	100	0	0	0	0	0	#DIV/0!	0	0	11776	0	0	0	0	0	0	0	0	0	0	0	0	0	0	0	0	0	0	0	1969	A	g	5905	0	0	0	0	0	c	5906	0	0	0
1970	1152	I	1ab	Nsp3	I1152I	I	100	0	0	0	0	0	#DIV/0!	0	0	0	0	0	0	0	0	0	0	0	11776	0	0	0	0	0	0	0	0	0	0	1970	I	a	5908	0	0	0	0	0	t	5909	0	0	0
1971	1153	D	1ab	Nsp3	D1153D	D	100	0	0	0	0	0	#DIV/0!	0	0	0	0	0	11776	0	0	0	0	0	0	0	0	0	0	0	0	0	0	0	0	1971	D	g	5911	0	0	0	0	0	a	5912	0	0	0
1972	1154	Y	1ab	Nsp3	Y1154Y	Y	100	5.6612e-05	0	0.00039629	-0.00039629	0.0122489	0	0	0.0857436	0	0	0	0	0	0	0	0	0	0	0	0	0	0	0	0	0	0	11776	0	1972	Y	t	5914	0	0	0	0	0	a	5915	0	0	0
1973	1155	K	1ab	Nsp3	K1155K	K	100	2.8306e-05	0	0.00022645	-0.00022645	0.00612445	0	0	0.048996	0	0	0	0	0	0	0	0	0	0	0	11776	0	0	0	0	0	0	0	0	1973	K	a	5917	0	0	0	0	0	a	5918	0	0	0
1974	1156	H	1ab	Nsp3	H1156H	H	100	2.8306e-05	0	0.00025476	-0.00025476	0.00612445	0	0	0.0551213	0	0	0	0	0	0	0	0	11776	0	0	0	0	0	0	0	0	0	0	0	1974	H	c	5920	0	0	0	0	0	a	5921	0	0	0
1975	1157	Y	1ab	Nsp3	Y1157Y	Y	99.9915	5.6612e-05	3.3024e-05	0.00019815	-0.00016512	0.0122489	0.166662	0.00714526	0.0428729	0	0	0	0	0	0	0	0	1	0	0	0	0	0	0	0	0	0	11775	0	1975	Y	t	5923	1	0	1	0	0	a	5924	0	0	0
1976	1158	T	1ab	Nsp3	T1158T	T	100	0	0	0	0	0	#DIV/0!	0	0	0	0	0	0	0	0	0	0	0	0	0	0	0	0	0	0	11776	0	0	0	1976	T	a	5926	0	0	0	0	0	c	5927	0	0	0
1977	1159	P	1ab	Nsp3	P1159P	P	99.9321	0.001755	0.00033966	0.004586	-0.0042463	0.379722	0.0740645	0.0734908	0.992253	0	0	0	0	0	0	0	0	3	0	5	0	0	0	11768	0	0	0	0	0	1977	P	c	5929	0	0	0	0	0	c	5930	8	3	0
1978	1160	S	1ab	Nsp3	S1160S	S	99.966	0.00016984	0.00016983	0.00016985	-2.1634e-08	0.0367475	0.999882	0.0367454	0.0367497	0	0	0	0	0	0	0	0	0	0	0	0	0	3	1	11772	0	0	0	0	1978	S	t	5932	1	0	1	0	0	c	5933	3	0	0
1979	1161	F	1ab	Nsp3	F1161F	F	99.9915	2.8306e-05	3.1845e-05	0	3.1845e-05	0.00612445	#DIV/0!	0.00689016	0	0	0	0	0	0	0	0	0	0	0	1	0	0	11775	0	0	0	0	0	0	1979	F	t	5935	0	0	0	0	0	t	5936	0	0	0
1980	1162	K	1ab	Nsp3	K1162K	K	100	8.4918e-05	0	0.00067935	-0.00067935	0.0183733	0	0	0.146988	0	0	0	0	0	0	0	0	0	0	0	11776	0	0	0	0	0	0	0	0	1980	K	a	5938	0	0	0	0	0	a	5939	0	0	0
1981	1163	K	1ab	Nsp3	K1163K	K	99.9915	2.8306e-05	3.235e-05	0	3.235e-05	0.00612445	#DIV/0!	0.00699943	0	0	1	0	0	0	0	0	0	0	0	0	11775	0	0	0	0	0	0	0	0	1981	K	a	5941	0	0	0	0	0	a	5942	1	0	0
1982	1164	G	1ab	Nsp3	G1164G	G	100	0.00011322	0	0.00030194	-0.00030194	0.0244969	0	0	0.0653295	0	0	0	0	0	0	0	11776	0	0	0	0	0	0	0	0	0	0	0	0	1982	G	g	5944	0	0	0	0	0	g	5945	0	0	0
1983	1165	A	1ab	Nsp3	A1165A	A	99.9915	5.6612e-05	4.2459e-05	8.4918e-05	-4.2459e-05	0.0122489	0.5	0.00918667	0.0183733	11775	0	0	0	0	0	0	0	0	0	0	0	0	0	0	1	0	0	0	0	1983	A	g	5947	1	0	0	0	1	c	5948	0	0	0
1984	1166	K	1ab	Nsp3	K1166K	K	100	0	0	0	0	0	#DIV/0!	0	0	0	0	0	0	0	0	0	0	0	0	0	11776	0	0	0	0	0	0	0	0	1984	K	a	5950	0	0	0	0	0	a	5951	0	0	0
1985	1167	L	1ab	Nsp3	L1167L	L	100	5.6612e-05	0	0.00022643	-0.00022643	0.0122489	0	0	0.0489917	0	0	0	0	0	0	0	0	0	0	11776	0	0	0	0	0	0	0	0	0	1985	M	t	5953	2	0	2	0	0	t	5954	0	0	0
1986	1168	L	1ab	Nsp3	L1168L	L	100	8.4918e-05	0	0.00029721	-0.00029721	0.0183733	0	0	0.064306	0	0	0	0	0	0	0	0	0	0	11776	0	0	0	0	0	0	0	0	0	1986	L	t	5956	1	0	1	0	0	t	5957	0	0	0
1987	1169	H	1ab	Nsp3	H1169H	H	100	5.6612e-05	0	0.00050951	-0.00050951	0.0122489	0	0	0.11024	0	0	0	0	0	0	0	0	11776	0	0	0	0	0	0	0	0	0	0	0	1987	H	c	5959	0	0	0	0	0	a	5960	0	0	0
1988	1170	K	1ab	Nsp3	K1170K	K	100	0.00016984	0	0.0013587	-0.0013587	0.0367475	0	0	0.293976	0	0	0	0	0	0	0	0	0	0	0	11776	0	0	0	0	0	0	0	0	1988	K	a	5962	0	0	0	0	0	a	5963	0	0	0
1989	1171	P	1ab	Nsp3	P1171P	P	99.9406	0.00019814	0.00029721	0	0.00029721	0.0428707	#DIV/0!	0.064306	0	0	0	0	0	0	0	0	0	1	0	0	0	0	0	11769	6	0	0	0	0	1989	P	c	5965	6	0	0	0	6	c	5966	1	1	0
1990	1172	I	1ab	Nsp3	I1172I	I	99.9915	5.6612e-05	3.6393e-05	0.00012738	-9.099e-05	0.0122489	0.285704	0.0078742	0.0275607	0	0	0	0	0	0	0	0	0	11775	0	0	1	0	0	0	0	0	0	0	1990	I	a	5968	0	0	0	0	0	t	5969	0	0	0
1991	1173	V	1ab	Nsp3	V1173V	V	99.5584	0.0015002	0.0022071	8.4981e-05	0.0021221	0.324592	25.9717	0.477541	0.018387	0	0	0	0	0	0	0	0	0	52	0	0	0	0	0	0	0	0	0	11724	1991	V	g	5971	52	52	0	0	0	t	5972	0	0	0
1992	1174	W	1ab	Nsp3	W1174W	W	100	0	0	0	0	0	#DIV/0!	0	0	0	0	0	0	0	0	0	0	0	0	0	0	0	0	0	0	0	11776	0	0	1992	W	t	5974	0	0	0	0	0	g	5975	0	0	0
1993	1175	H	1ab	Nsp3	H1175H	H	100	5.6612e-05	0	0.00050951	-0.00050951	0.0122489	0	0	0.11024	0	0	0	0	0	0	0	0	11776	0	0	0	0	0	0	0	0	0	0	0	1993	H	c	5977	0	0	0	0	0	a	5978	0	0	0
1994	1176	V	1ab	Nsp3	V1176V	V	99.9915	2.8306e-05	4.2459e-05	0	4.2459e-05	0.00612445	#DIV/0!	0.00918667	0	0	0	0	0	0	0	0	0	0	1	0	0	0	0	0	0	0	0	0	11775	1994	V	g	5980	1	1	0	0	0	t	5981	0	0	0
1995	1177	N	1ab	Nsp3	N1177N	N	100	8.4918e-05	0	0.00076427	-0.00076427	0.0183733	0	0	0.165362	0	0	11776	0	0	0	0	0	0	0	0	0	0	0	0	0	0	0	0	0	1995	N	a	5983	0	0	0	0	0	a	5984	0	0	0
1996	1178	N	1ab	Nsp3	N1178N	N	100	0	0	0	0	0	#DIV/0!	0	0	0	0	11776	0	0	0	0	0	0	0	0	0	0	0	0	0	0	0	0	0	1996	N	a	5986	0	0	0	0	0	a	5987	0	0	0
1997	1179	A	1ab	Nsp3	A1179A	A	99.7792	0.00073596	0.0011039	0	0.0011039	0.159236	#DIV/0!	0.238846	0	11750	0	0	0	0	0	0	0	0	0	0	0	0	0	0	0	0	0	0	26	1997	A	g	5989	0	0	0	0	0	c	5990	26	0	0
1998	1180	T	1ab	Nsp3	T1180T	T	99.983	5.6612e-05	8.4917e-05	0	8.4917e-05	0.0122489	#DIV/0!	0.0183731	0	0	0	1	0	0	0	0	0	0	1	0	0	0	0	0	0	11774	0	0	0	1998	T	a	5992	0	0	0	0	0	c	5993	2	1	0
1999	1181	N	1ab	Nsp3	N1181N	N	100	2.8306e-05	0	0.00025476	-0.00025476	0.00612445	0	0	0.0551213	0	0	11776	0	0	0	0	0	0	0	0	0	0	0	0	0	0	0	0	0	1999	N	a	5995	0	0	0	0	0	a	5996	0	0	0
[truncated: 7,717 more rows]
[truncated: 9 more columns]

## Sheet: KaKs
AA# (TR)	AA# (Gene)	Ref AA	CDS	Nsp	TopMut	Top1	Top Abundance	c	Ka	Ks	Ka-Ks	c/u	Ka/Ks	Ka/u	Ks/u	A	R	N	D	C	Q	E	G	H	I	L	K	M	F	P	S	T	W	Y	V	AA#	AA	NT	Position	Mutations	a	c	g	t	NT	Position	Mutations	a	c
7711	614	D	S		D614G	G	95.1596	0.31737	0.40524	0	0.40524	68.668	#DIV/0!	87.68	0	0	0	6	564	0	0	0	11206	0	0	0	0	0	0	0	0	0	0	0	0	7711	D	g	23131	6	6	0	0	0	a	23132	11206	0	0
4715	323	P	1ab	Nsp11	P323L	L	92.9093	0.31632	0.47365	0	0.47365	68.4408	#DIV/0!	102.482	0	0	0	0	0	0	0	0	0	14	0	10941	0	0	110	711	0	0	0	0	0	4715	P	c	14143	110	0	0	0	110	c	14144	11065	14	0
9456	204	G	N		G204G	G	51.5458	0.16831	0.28216	0	0.28216	36.4165	#DIV/0!	61.0497	0	4	5457	0	0	0	1	1	6069	0	0	17	0	0	0	222	0	0	0	0	3	9456	G	g	28366	5699	1	5696	0	2	g	28367	248	2	226
7778	681	P	S		P681P	P	52.7938	0.15735	0.22534	0	0.22534	34.0451	#DIV/0!	48.7558	0	0	2201	0	0	0	0	0	0	3353	0	2	0	0	0	6217	3	0	0	0	0	7778	P	c	23332	3	0	0	0	3	c	23333	5556	3353	0
7813	716	T	S		T716T	T	76.6474	0.077927	0.11466	0	0.11466	16.8607	#DIV/0!	24.8085	0	0	0	0	0	0	0	0	0	0	2747	0	0	0	0	0	0	9026	0	0	3	7813	T	a	23437	3	0	0	3	0	c	23438	2750	0	0
9203	73	Y	Orf8		Y73Y	Y	76.8173	0.077276	0.089911	0	0.089911	16.7199	#DIV/0!	19.4537	0	0	0	0	0	2729	0	0	0	1	0	0	0	0	0	0	0	0	0	9046	0	9203	Y	t	27607	1	0	1	0	0	a	27608	2729	0	0
2230	1412	I	1ab	Nsp3	I1412I	I	77.4117	0.075294	0.098395	0	0.098395	16.291	#DIV/0!	21.2893	0	0	0	0	0	0	0	0	0	0	9116	0	0	0	0	0	0	2660	0	0	0	2230	I	a	6688	0	0	0	0	0	t	6689	2660	0	2660
8428	57	Q	3a		Q57Q	Q	81.0717	0.063236	0.072162	0	0.072162	13.6821	#DIV/0!	15.6134	0	0	8	0	2	0	9547	0	0	2214	0	2	0	0	0	0	0	0	0	3	0	8428	Q	c	25282	5	0	0	2	3	a	25283	10	0	0
5063	671	G	1ab	Nsp11	G671G	G	83.6447	0.054518	0.079614	0	0.079614	11.7958	#DIV/0!	17.2257	0	4	0	0	0	0	0	0	9850	0	0	0	0	0	0	0	1919	0	0	0	3	5063	G	g	15187	1919	1919	0	0	0	g	15188	7	0	4
7116	19	T	S		T19T	T	83.9079	0.05364	0.079739	0	0.079739	11.6059	#DIV/0!	17.2528	0	0	1881	0	0	0	0	0	0	0	12	0	1	0	0	0	1	9881	0	0	0	7116	T	a	21346	1	0	0	0	1	c	21347	1894	1	0
9315	63	D	N		D63D	D	84.3071	0.05231	0.060025	0	0.060025	11.3181	#DIV/0!	12.9873	0	0	0	2	9928	0	0	0	1846	0	0	0	0	0	0	0	0	0	0	0	0	9315	D	g	27943	2	2	0	0	0	a	27944	1846	0	0
9128	120	T	7a		T120T	T	85.0628	0.049791	0.073768	0	0.073768	10.7731	#DIV/0!	15.9609	0	0	0	0	0	0	0	0	0	0	1759	0	0	0	0	0	0	10017	0	0	0	9128	T	a	27382	0	0	0	0	0	c	27383	1759	0	0
2287	1469	P	1ab	Nsp3	P1469P	P	87.7802	0.040761	0.061139	0	0.061139	8.81928	#DIV/0!	13.2284	0	0	0	0	0	0	0	0	0	2	0	5	0	0	1	10337	1430	1	0	0	0	2287	P	c	6859	1432	1	0	0	1431	c	6860	8	2	0
3646	77	T	1ab	Nsp6	T77T	T	88.6549	0.037817	0.056725	0	0.056725	8.1823	#DIV/0!	12.2733	0	1335	0	0	0	0	0	0	0	0	1	0	0	0	0	0	0	10440	0	0	0	3646	T	a	10936	1335	0	0	1335	0	c	10937	1	0	0
2930	167	V	1ab	Nsp4	V167V	V	89.4786	0.035071	0.052452	0	0.052452	7.58816	#DIV/0!	11.3488	0	0	0	0	0	0	0	0	0	0	0	1239	0	0	0	0	0	0	0	0	10537	2930	V	g	8788	1239	0	0	0	1239	t	8789	0	0	0
9467	215	G	N		G215G	G	89.4871	0.035071	0.051847	0	0.051847	7.58816	#DIV/0!	11.2179	0	0	0	0	0	1230	0	0	10538	0	0	0	0	0	1	0	4	0	0	0	3	9467	G	g	28399	1235	4	0	0	1231	g	28400	4	0	0
7514	417	K	S		K417K	K	90.2259	0.03258	0.037494	0	0.037494	7.04919	#DIV/0!	8.11241	0	0	1	505	0	0	0	0	0	0	0	0	10625	0	0	0	0	645	0	0	0	7514	K	a	22540	0	0	0	0	0	a	22541	646	0	645
7239	142	G	S		G142G	G	91.8563	0.027146	0.040177	0	0.040177	5.87346	#DIV/0!	8.69292	0	0	0	0	949	0	0	0	10817	0	0	0	0	0	0	0	3	0	0	0	7	7239	G	g	21715	3	3	0	0	0	g	21716	956	949	0
1640	822	P	1ab	Nsp3	P822P	P	92.9008	0.023721	0.035578	0	0.035578	5.13241	#DIV/0!	7.69786	0	0	0	0	0	0	0	0	0	3	0	809	0	0	2	10940	22	0	0	0	0	1640	P	c	4918	24	0	0	0	24	c	4919	814	3	0
8273	1176	V	S		V1176V	V	93.0537	0.023154	0.034334	0	0.034334	5.00973	#DIV/0!	7.4287	0	0	0	0	0	0	0	0	0	0	0	0	0	0	818	0	0	0	0	0	10958	8273	V	g	24817	818	0	0	0	818	t	24818	0	0	0
8124	1027	T	S		T1027T	T	93.4103	0.021966	0.032768	0	0.032768	4.75269	#DIV/0!	7.08987	0	0	0	0	0	0	0	0	0	0	776	0	0	0	0	0	0	11000	0	0	0	8124	T	a	24370	0	0	0	0	0	c	24371	776	0	0
7192	95	T	S		T95T	T	93.5207	0.021598	0.032222	0	0.032222	4.67307	#DIV/0!	6.97173	0	0	0	0	0	0	0	0	0	0	763	0	0	0	0	0	0	11013	0	0	0	7192	T	a	21574	0	0	0	0	0	c	21575	763	0	0
5665	341	E	1ab	Nsp12	E341E	E	94.1067	0.019644	0.022439	0	0.022439	4.25029	#DIV/0!	4.85503	0	0	0	0	694	0	0	11082	0	0	0	0	0	0	0	0	0	0	0	0	0	5665	E	g	16993	0	0	0	0	0	a	16994	0	0	0
7798	701	A	S		A701A	A	94.4548	0.018484	0.027727	0	0.027727	3.9993	#DIV/0!	5.99917	0	11123	0	0	0	0	0	0	0	0	0	0	0	0	0	0	5	3	0	0	645	7798	A	g	23392	8	3	0	0	5	c	23393	645	0	0
7319	222	A	S		A222A	A	95.4569	0.015144	0.022716	0	0.022716	3.27664	#DIV/0!	4.91496	0	11241	0	0	0	0	0	0	0	0	0	0	0	0	0	0	3	0	0	0	532	7319	A	g	21955	3	0	0	0	3	c	21956	532	0	0
3606	37	L	1ab	Nsp6	L37L	L	95.4654	0.015115	0.02006	0	0.02006	3.27037	#DIV/0!	4.3403	0	0	0	0	0	0	0	0	0	0	0	11242	0	0	534	0	0	0	0	0	0	3606	M	t	10816	0	0	0	0	0	t	10817	0	0	0
1655	837	K	1ab	Nsp3	K837K	K	96.0003	0.013332	0.015232	0	0.015232	2.88459	#DIV/0!	3.29568	0	0	3	468	0	0	0	0	0	0	0	0	11305	0	0	0	0	0	0	0	0	1655	K	a	4963	0	0	0	0	0	a	4964	3	0	0
9486	234	M	N		M234M	M	96.2211	0.012596	0.01265	0	0.01265	2.72534	#DIV/0!	2.73703	0	0	0	0	0	0	0	0	0	0	442	2	0	11331	0	0	0	0	0	0	1	9486	M	a	28456	3	0	2	1	0	t	28457	0	0	0
5784	460	K	1ab	Nsp12	K460K	K	96.2976	0.012341	0.014137	0	0.014137	2.67017	#DIV/0!	3.05876	0	0	436	0	0	0	0	0	0	0	0	0	11340	0	0	0	0	0	0	0	0	5784	K	a	17350	0	0	0	0	0	a	17351	436	0	0
1246	428	T	1ab	Nsp3	T428T	T	96.357	0.012143	0.01816	0	0.01816	2.62733	#DIV/0!	3.9292	0	0	0	0	0	0	0	0	0	0	429	0	0	0	0	0	0	11347	0	0	0	1246	T	a	3736	0	0	0	0	0	c	3737	429	0	0
3201	438	L	1ab	Nsp4	L438L	L	97.2571	0.0091429	0.013712	0	0.013712	1.97821	#DIV/0!	2.96681	0	0	0	0	0	0	0	0	0	0	8	11453	0	0	7	308	0	0	0	0	0	3201	L	c	9601	15	8	0	0	7	t	9602	308	0	308
9214	84	L	Orf8		L84L	L	97.3675	0.0087749	0.012317	0	0.012317	1.89859	#DIV/0!	2.66498	0	0	0	0	0	0	0	0	0	0	0	11466	0	0	0	0	310	0	0	0	0	9214	L	t	27640	0	0	0	0	0	t	27641	310	0	310
7102	5	L	S		L5L	L	97.393	0.00869	0.012979	0	0.012979	1.88022	#DIV/0!	2.80821	0	0	0	0	0	0	0	0	0	0	0	11469	0	0	307	0	0	0	0	0	0	7102	L	c	21304	307	0	0	0	307	t	21305	0	0	0
3618	49	I	1ab	Nsp6	I49I	I	97.8601	0.0071332	0.0091852	0	0.0091852	1.54338	#DIV/0!	1.98736	0	0	0	0	0	0	0	0	0	0	11524	0	0	0	0	0	0	0	0	0	252	3618	I	a	10852	252	0	0	252	0	t	10853	0	0	0
7249	152	W	S		W152W	W	98.1658	0.0061141	0.0061274	0	0.0061274	1.32288	#DIV/0!	1.32576	0	0	77	0	0	89	0	0	0	0	0	49	0	0	0	0	1	0	11560	0	0	7249	W	t	21745	77	70	7	0	0	g	21746	50	0	1
7587	490	F	S		F490F	F	98.2167	0.0059443	0.0067023	0	0.0067023	1.28614	#DIV/0!	1.45015	0	0	0	0	0	0	0	0	0	0	0	1	0	0	11566	0	209	0	0	0	0	7587	F	t	22759	1	0	1	0	0	t	22760	209	0	209
7956	859	T	S		T859T	T	98.2422	0.0058594	0.0087643	0	0.0087643	1.26777	#DIV/0!	1.89629	0	0	0	193	0	0	0	0	0	0	14	0	0	0	0	0	0	11569	0	0	0	7956	T	a	23866	0	0	0	0	0	c	23867	207	193	0
2259	1441	M	1ab	Nsp3	M1441M	M	98.2931	0.0056895	0.0057003	0	0.0057003	1.23101	#DIV/0!	1.23335	0	0	0	0	0	0	0	0	0	0	199	1	1	11575	0	0	0	0	0	0	0	2259	M	a	6775	1	0	0	0	1	t	6776	1	1	0
6054	129	N	1ab	Nsp13	N129N	N	98.3016	0.0056612	0.0063689	0	0.0063689	1.22489	#DIV/0!	1.37801	0	0	0	11576	200	0	0	0	0	0	0	0	0	0	0	0	0	0	0	0	0	6054	N	a	18160	200	0	0	200	0	a	18161	0	0	0
8502	131	W	3a		W131W	W	98.3271	0.0055763	0.0055844	0	0.0055844	1.20652	#DIV/0!	1.20827	0	0	1	0	0	158	0	0	0	0	0	37	0	0	0	0	1	0	11579	0	0	8502	W	t	25504	1	0	1	0	0	g	25505	38	0	1
7172	75	G	S		G75G	G	98.429	0.0052366	0.007855	0	0.007855	1.13302	#DIV/0!	1.69955	0	0	6	0	0	0	0	0	11591	0	0	0	0	0	0	0	0	0	0	0	179	7172	G	g	21514	6	0	6	0	0	g	21515	179	0	0
9702	30	V	Orf10		V30V	V	98.4885	0.0050385	0.0075545	0	0.0075545	1.09016	#DIV/0!	1.63453	0	2	0	0	0	0	0	0	0	0	2	174	0	0	0	0	0	0	0	0	11598	9702	V	g	29104	176	2	0	0	174	t	29105	2	0	2
7173	76	T	S		T76T	T	98.5139	0.0049536	0.0074212	0	0.0074212	1.07179	#DIV/0!	1.60569	0	0	0	0	0	0	0	0	0	0	175	0	0	0	0	0	0	11601	0	0	0	7173	T	a	21517	0	0	0	0	0	c	21518	175	0	0
2387	1569	F	1ab	Nsp3	F1569F	F	98.5309	0.004897	0.0055192	0	0.0055192	1.05954	#DIV/0!	1.19417	0	0	0	0	0	0	0	0	0	0	0	0	0	0	11603	0	2	0	0	0	171	2387	F	t	7159	171	0	0	171	0	t	7160	2	0	2
7893	796	D	S		D796D	D	98.6838	0.0043875	0.0049361	0	0.0049361	0.949304	#DIV/0!	1.068	0	0	0	0	11621	0	0	0	2	139	0	0	0	0	0	0	0	0	0	14	0	7893	D	g	23677	153	0	139	0	14	a	23678	2	0	0
2511	1693	K	1ab	Nsp3	K1693K	K	98.7347	0.0042176	0.0048196	0	0.0048196	0.912544	#DIV/0!	1.0428	0	0	0	148	0	0	0	1	0	0	0	0	11627	0	0	0	0	0	0	0	0	2511	K	a	7531	1	0	0	1	0	a	7532	0	0	0
7443	346	R	S		R346R	R	98.7517	0.004161	0.0055419	0	0.0055419	0.900298	#DIV/0!	1.19908	0	0	11629	0	0	0	0	0	0	0	1	0	109	0	0	0	37	0	0	0	0	7443	R	a	22327	0	0	0	0	0	g	22328	110	109	0
8522	151	T	3a		T151T	T	98.7517	0.004161	0.0062348	0	0.0062348	0.900298	#DIV/0!	1.349	0	0	0	0	0	0	0	0	0	0	143	0	0	0	0	0	4	11629	0	0	0	8522	T	a	25564	0	0	0	0	0	c	25565	147	0	0
1168	350	T	1ab	Nsp3	T350T	T	98.7602	0.0041327	0.0061925	0	0.0061925	0.894174	#DIV/0!	1.33984	0	0	0	3	0	0	0	0	0	0	143	0	0	0	0	0	0	11630	0	0	0	1168	T	a	3502	0	0	0	0	0	c	3503	146	3	0
1567	749	T	1ab	Nsp3	T749T	T	98.8281	0.0039062	0.0058546	0	0.0058546	0.845168	#DIV/0!	1.26673	0	23	0	0	0	0	0	0	0	0	115	0	0	0	0	0	0	11638	0	0	0	1567	T	a	4699	23	0	0	23	0	c	4700	115	0	0
2016	1198	T	1ab	Nsp3	T1198T	T	98.8366	0.0038779	0.0058089	0	0.0058089	0.839044	#DIV/0!	1.25685	0	0	0	0	0	0	0	0	0	0	51	0	86	0	0	0	0	11639	0	0	0	2016	T	a	6046	0	0	0	0	0	c	6047	137	86	0
5585	261	E	1ab	Nsp12	E261E	E	98.8451	0.0038496	0.0043991	0	0.0043991	0.832921	#DIV/0!	0.951814	0	0	0	0	136	0	0	11640	0	0	0	0	0	0	0	0	0	0	0	0	0	5585	E	g	16753	0	0	0	0	0	a	16754	0	0	0
3930	71	L	1ab	Nsp7	L71L	L	98.9046	0.0036515	0.0054673	0	0.0054673	0.790059	#DIV/0!	1.18294	0	0	0	0	0	0	0	0	0	0	0	11647	0	0	129	0	0	0	0	0	0	3930	L	c	11788	129	0	0	0	129	t	11789	0	0	0
5971	46	P	1ab	Nsp13	P46P	P	98.9215	0.0036232	0.0054347	0	0.0054347	0.783936	#DIV/0!	1.17588	0	0	0	0	0	0	0	0	0	0	0	116	0	0	1	11649	10	0	0	0	0	5971	P	c	17911	11	0	0	0	11	c	17912	117	0	0
9264	12	A	N		A12A	A	98.93	0.0035666	0.0053514	0	0.0053514	0.77169	#DIV/0!	1.15786	0	11650	0	0	0	0	0	1	113	0	0	0	0	0	0	0	7	3	0	0	2	9264	A	g	27790	10	3	0	0	7	c	27791	116	1	0
3644	75	L	1ab	Nsp6	L75L	L	98.9555	0.0034817	0.0052134	0	0.0052134	0.75332	#DIV/0!	1.128	0	0	0	0	0	0	0	0	0	0	0	11653	0	0	123	0	0	0	0	0	0	3644	L	c	10930	123	0	0	0	123	t	10931	0	0	0
300	120	I	1ab	Nsp2	I120I	I	99.0404	0.0031986	0.0041096	0	0.0041096	0.692067	#DIV/0!	0.889176	0	0	0	0	0	0	0	0	0	0	11663	0	0	1	112	0	0	0	0	0	0	300	I	a	898	112	0	0	0	112	t	899	0	0	0
5584	260	D	1ab	Nsp12	D260D	D	99.0404	0.0031986	0.0035989	0	0.0035989	0.692067	#DIV/0!	0.778678	0	0	0	1	11663	0	0	0	0	0	0	0	0	0	0	0	0	0	0	112	0	5584	D	g	16750	113	1	0	0	112	a	16751	0	0	0
3580	11	H	1ab	Nsp6	H11H	H	99.0574	0.003142	0.003535	0	0.003535	0.679821	#DIV/0!	0.764853	0	0	0	1	0	0	102	0	0	11665	0	0	0	0	0	0	0	0	0	8	0	3580	H	c	10738	9	1	0	0	8	a	10739	0	0	0
3071	308	F	1ab	Nsp4	F308F	F	99.0659	0.0031137	0.0035033	0	0.0035033	0.673698	#DIV/0!	0.757994	0	0	0	0	0	0	0	0	0	0	0	0	0	0	11666	0	0	0	0	110	0	3071	F	t	9211	0	0	0	0	0	t	9212	110	110	0
2606	1788	M	1ab	Nsp3	M1788M	M	99.0744	0.0030854	0.0030886	0	0.0030886	0.667575	#DIV/0!	0.668267	0	0	0	0	0	0	0	0	0	0	104	0	0	11667	0	0	0	5	0	0	0	2606	M	a	7816	0	0	0	0	0	t	7817	5	0	5
4489	97	A	1ab	Nsp11	A97A	A	99.0829	0.0030571	0.0045856	0	0.0045856	0.661452	#DIV/0!	0.992166	0	11668	0	0	0	0	0	0	0	0	0	0	0	0	0	0	0	0	0	0	108	4489	A	g	13465	0	0	0	0	0	c	13466	108	0	0
1196	378	E	1ab	Nsp3	E378E	E	99.0999	0.0030005	0.0034332	0	0.0034332	0.649205	#DIV/0!	0.742827	0	0	0	0	1	0	0	11670	0	0	0	0	0	0	0	0	0	0	0	0	105	1196	E	g	3586	0	0	0	0	0	a	3587	105	0	0
3884	25	S	1ab	Nsp7	S25S	S	99.1084	0.0029721	0.0051955	0	0.0051955	0.64306	#DIV/0!	1.12413	0	0	0	0	0	0	0	0	0	0	0	105	0	0	0	0	11671	0	0	0	0	3884	S	t	11650	0	0	0	0	0	c	11651	105	0	0
7772	675	Q	S		Q675Q	Q	99.1168	0.0029438	0.0033653	0	0.0033653	0.636937	#DIV/0!	0.728135	0	0	18	0	0	0	11672	0	0	85	0	1	0	0	0	0	0	0	0	0	0	7772	Q	c	23314	0	0	0	0	0	a	23315	19	0	0
7985	888	F	S		F888F	F	99.1168	0.0029438	0.0033155	0	0.0033155	0.636937	#DIV/0!	0.71736	0	0	0	0	0	0	0	0	0	0	0	104	0	0	11672	0	0	0	0	0	0	7985	F	t	23953	104	0	104	0	0	t	23954	0	0	0
1538	720	T	1ab	Nsp3	T720T	T	99.1253	0.0029155	0.0043701	0	0.0043701	0.630814	#DIV/0!	0.94554	0	0	0	0	0	0	0	0	0	0	103	0	0	0	0	0	0	11673	0	0	0	1538	T	a	4612	0	0	0	0	0	c	4613	103	0	0
5743	419	P	1ab	Nsp12	P419P	P	99.1338	0.0028872	0.0043329	0	0.0043329	0.624691	#DIV/0!	0.937491	0	0	0	0	0	0	0	0	0	0	0	0	0	0	0	11674	102	0	0	0	0	5743	P	c	17227	102	0	0	0	102	c	17228	0	0	0
3087	324	M	1ab	Nsp4	M324M	M	99.1593	0.0028023	0.002805	0	0.002805	0.606322	#DIV/0!	0.606906	0	0	0	0	0	0	0	0	0	0	97	0	0	11677	0	0	0	0	0	0	2	3087	M	a	9259	2	0	0	2	0	t	9260	0	0	0
7195	98	S	S		S98S	S	99.1763	0.0027457	0.0041129	0	0.0041129	0.594075	#DIV/0!	0.88989	0	0	0	0	0	0	0	0	0	0	0	0	0	0	97	0	11679	0	0	0	0	7195	S	t	21583	0	0	0	0	0	c	21584	97	0	0
7110	13	S	S		S13S	S	99.1933	0.0026891	0.0030267	0	0.0030267	0.581829	#DIV/0!	0.654874	0	0	0	0	0	0	0	0	0	0	95	0	0	0	0	0	11681	0	0	0	0	7110	S	a	21328	0	0	0	0	0	g	21329	95	0	0
5912	588	T	1ab	Nsp12	T588T	T	99.2018	0.0026608	0.0039885	0	0.0039885	0.575706	#DIV/0!	0.862975	0	0	0	0	0	0	0	0	0	0	94	0	0	0	0	0	0	11682	0	0	0	5912	T	a	17734	0	0	0	0	0	c	17735	94	0	0
2529	1711	A	1ab	Nsp3	A1711A	A	99.2188	0.0026042	0.0039062	0	0.0039062	0.563459	#DIV/0!	0.845168	0	11684	0	0	0	0	0	0	0	0	0	0	0	0	0	0	0	2	0	0	90	2529	A	g	7585	2	2	0	0	0	c	7586	90	0	0
8622	251	G	3a		G251G	G	99.2272	0.0025759	0.0038629	0	0.0038629	0.557336	#DIV/0!	0.835799	0	0	0	0	2	4	0	0	11685	0	0	0	0	0	0	0	11	0	0	0	74	8622	G	g	25864	15	11	0	0	4	g	25865	76	2	0
5753	429	M	1ab	Nsp12	M429M	M	99.2527	0.0024909	0.002493	0	0.002493	0.538945	#DIV/0!	0.5394	0	0	0	0	0	0	0	0	0	0	87	0	0	11688	0	0	0	0	0	0	1	5753	M	a	17257	1	0	0	1	0	t	17258	0	0	0
8545	174	G	3a		G174G	G	99.2527	0.0024909	0.0037324	0	0.0037324	0.538945	#DIV/0!	0.807563	0	0	0	0	49	29	0	0	11688	0	0	0	0	0	0	0	3	0	0	0	7	8545	G	g	25633	32	3	0	0	29	g	25634	56	49	0
8168	1071	Q	S		Q1071Q	Q	99.2612	0.0024626	0.0028145	0	0.0028145	0.532822	#DIV/0!	0.608961	0	0	0	0	0	0	11689	0	0	83	0	4	0	0	0	0	0	0	0	0	0	8168	Q	c	24502	0	0	0	0	0	a	24503	4	0	0
1496	678	T	1ab	Nsp3	T678T	T	99.2782	0.002406	0.0036069	0	0.0036069	0.520576	#DIV/0!	0.780409	0	0	0	0	0	0	0	0	0	0	85	0	0	0	0	0	0	11691	0	0	0	1496	T	a	4486	0	0	0	0	0	c	4487	85	0	0
3752	183	M	1ab	Nsp6	M183M	M	99.2782	0.002406	0.002408	0	0.002408	0.520576	#DIV/0!	0.521009	0	0	0	0	0	0	0	0	0	0	85	0	0	11691	0	0	0	0	0	0	0	3752	M	a	11254	0	0	0	0	0	t	11255	0	0	0
9439	187	S	N		S187S	S	99.2867	0.0023777	0.0041573	0	0.0041573	0.514453	#DIV/0!	0.899497	0	0	0	0	0	0	0	0	0	0	0	84	0	0	0	0	11692	0	0	0	0	9439	S	t	28315	0	0	0	0	0	c	28316	84	0	0
5542	218	K	1ab	Nsp12	K218K	K	99.3037	0.0023211	0.002654	0	0.002654	0.502206	#DIV/0!	0.574235	0	0	82	0	0	0	0	0	0	0	0	0	11694	0	0	0	0	0	0	0	0	5542	K	a	16624	0	0	0	0	0	a	16625	82	0	0
8386	15	L	3a		L15L	L	99.3122	0.0022928	0.0030549	0	0.0030549	0.496083	#DIV/0!	0.660976	0	0	0	0	0	0	0	0	0	0	0	11695	0	0	80	0	1	0	0	0	0	8386	M	t	25156	0	0	0	0	0	t	25157	1	0	1
3143	380	A	1ab	Nsp4	A380A	A	99.3376	0.0022079	0.0033118	0	0.0033118	0.477714	#DIV/0!	0.71656	0	11698	0	0	0	0	0	0	0	0	0	0	0	0	0	0	0	0	0	0	78	3143	A	g	9427	0	0	0	0	0	c	9428	78	0	0
4090	148	T	1ab	Nsp8	T148T	T	99.3376	0.0022079	0.0033101	0	0.0033101	0.477714	#DIV/0!	0.716192	0	4	0	1	0	0	0	0	0	0	73	0	0	0	0	0	0	11698	0	0	0	4090	T	a	12268	4	0	0	4	0	c	12269	74	1	0
3655	86	M	1ab	Nsp6	M86M	M	99.3461	0.0021796	0.0021812	0	0.0021812	0.471591	#DIV/0!	0.471937	0	0	0	0	0	0	0	0	0	0	76	0	0	11699	0	0	0	0	0	0	1	3655	M	a	10963	1	0	0	1	0	t	10964	0	0	0
5614	290	H	1ab	Nsp12	H290H	H	99.3546	0.0021513	0.0024204	0	0.0024204	0.465467	#DIV/0!	0.523691	0	0	0	0	0	0	0	0	0	11700	0	0	0	0	0	0	0	0	0	76	0	5614	H	c	16840	76	0	0	0	76	a	16841	0	0	0
460	280	N	1ab	Nsp2	N280N	N	99.3716	0.0020947	0.0023567	0	0.0023567	0.453221	#DIV/0!	0.509909	0	0	0	11702	0	0	0	0	0	0	0	0	0	0	0	0	0	0	0	74	0	460	N	a	1378	74	0	0	0	74	a	1379	0	0	0
5058	666	M	1ab	Nsp11	M666M	M	99.3716	0.0020947	0.0020962	0	0.0020962	0.453221	#DIV/0!	0.453546	0	0	0	0	0	0	0	0	0	0	69	0	0	11702	0	0	0	5	0	0	0	5058	M	a	15172	0	0	0	0	0	t	15173	5	0	5
9261	9	Q	N		Q9Q	Q	99.3801	0.0020663	0.002363	0	0.002363	0.447076	#DIV/0!	0.511272	0	0	0	0	0	0	11703	0	0	37	0	36	0	0	0	0	0	0	0	0	0	9261	Q	c	27781	0	0	0	0	0	a	27782	36	0	0
8288	1191	K	S		K1191K	K	99.3971	0.0020097	0.0022967	0	0.0022967	0.43483	#DIV/0!	0.496927	0	0	0	70	0	0	1	0	0	0	0	0	11705	0	0	0	0	0	0	0	0	8288	K	a	24862	1	0	1	0	0	a	24863	0	0	0
1657	839	K	1ab	Nsp3	K839K	K	99.4056	0.0019814	0.0022645	0	0.0022645	0.428707	#DIV/0!	0.48996	0	0	2	0	0	0	1	67	0	0	0	0	11706	0	0	0	0	0	0	0	0	1657	K	a	4969	68	0	1	67	0	a	4970	2	0	0
7537	440	N	S		N440N	N	99.4226	0.0019248	0.0021655	0	0.0021655	0.416461	#DIV/0!	0.46854	0	0	0	11708	0	0	0	0	0	0	0	0	66	0	0	0	0	0	0	2	0	7537	N	a	22609	2	0	0	0	2	a	22610	0	0	0
9254	2	S	N		S2S	S	99.4226	0.0019248	0.0028856	0	0.0028856	0.416461	#DIV/0!	0.624345	0	0	0	0	0	0	0	0	0	0	0	0	0	0	4	9	11708	0	0	55	0	9254	S	t	27760	9	0	9	0	0	c	27761	59	55	0
2796	33	M	1ab	Nsp4	M33M	M	99.4395	0.0018682	0.00187	0	0.00187	0.404214	#DIV/0!	0.404604	0	0	0	0	0	0	0	0	0	0	28	34	0	11710	0	0	0	0	0	0	4	2796	M	a	8386	38	0	34	4	0	t	8387	0	0	0
5402	78	P	1ab	Nsp12	P78P	P	99.4395	0.0018682	0.0028023	0	0.0028023	0.404214	#DIV/0!	0.606322	0	0	0	0	0	0	0	0	0	0	0	1	0	0	0	11710	65	0	0	0	0	5402	P	c	16204	65	0	0	0	65	c	16205	1	0	0
8526	155	D	3a		D155D	D	99.448	0.0018399	0.00207	0	0.00207	0.398091	#DIV/0!	0.447877	0	0	0	0	11711	0	0	1	0	12	0	0	0	0	0	0	0	0	0	52	0	8526	D	g	25576	64	0	12	0	52	a	25577	0	0	0
8595	224	G	3a		G224G	G	99.4565	0.0018399	0.0027582	0	0.0027582	0.398091	#DIV/0!	0.59678	0	0	3	0	1	45	0	0	11712	0	0	0	0	0	1	0	2	0	0	0	12	8595	G	g	25783	51	2	3	0	46	g	25784	14	1	0
4087	145	T	1ab	Nsp8	T145T	T	99.465	0.0017833	0.0026738	0	0.0026738	0.385845	#DIV/0!	0.578519	0	1	0	0	0	0	0	0	0	0	62	0	0	0	0	0	0	11713	0	0	0	4087	T	a	12259	1	0	0	1	0	c	12260	62	0	0
3359	96	P	1ab	Nsp5	P96P	P	99.4735	0.001755	0.0026325	0	0.0026325	0.379722	#DIV/0!	0.569583	0	0	0	0	0	0	0	0	0	0	0	19	0	0	0	11714	43	0	0	0	0	3359	P	c	10075	43	0	0	0	43	c	10076	19	0	0
8264	1167	G	S		G1167G	G	99.4735	0.001755	0.0026323	0	0.0026323	0.379722	#DIV/0!	0.569539	0	45	0	0	2	0	0	0	11714	0	0	0	0	0	0	0	2	0	0	0	13	8264	G	g	24790	2	2	0	0	0	g	24791	60	2	45
8316	1219	G	S		G1219G	G	99.4735	0.001755	0.0026316	0	0.0026316	0.379722	#DIV/0!	0.569388	0	0	0	0	0	27	0	0	11714	0	0	0	0	0	0	0	1	0	0	0	34	8316	G	g	24946	28	1	0	0	27	g	24947	34	0	0
3468	205	L	1ab	Nsp5	L205L	L	99.482	0.0017267	0.0024179	0	0.0024179	0.373599	#DIV/0!	0.523151	0	0	0	0	0	0	0	0	0	0	0	11715	0	0	0	0	0	0	0	0	61	3468	L	t	10402	61	0	0	61	0	t	10403	0	0	0
8520	149	W	3a		W149W	W	99.4905	0.0016984	0.001699	0	0.001699	0.367475	#DIV/0!	0.367605	0	0	0	0	0	54	0	0	0	0	0	6	0	0	0	0	0	0	11716	0	0	8520	W	t	25558	0	0	0	0	0	g	25559	6	0	0
346	166	T	1ab	Nsp2	T166T	T	99.499	0.0016701	0.002504	0	0.002504	0.361352	#DIV/0!	0.54178	0	0	0	0	0	0	0	0	0	0	59	0	0	0	0	0	0	11717	0	0	0	346	T	a	1036	0	0	0	0	0	c	1037	59	0	0
3334	71	G	1ab	Nsp5	G71G	G	99.5075	0.0016418	0.0024606	0	0.0024606	0.355229	#DIV/0!	0.532389	0	0	0	0	0	0	0	0	11718	0	0	0	0	0	0	0	58	0	0	0	0	3334	G	g	10000	58	58	0	0	0	g	10001	0	0	0
5377	53	P	1ab	Nsp12	P53P	P	99.5075	0.0016418	0.0024635	0	0.0024635	0.355229	#DIV/0!	0.533017	0	0	0	0	0	0	0	0	0	0	0	40	0	0	0	11718	18	0	0	0	0	5377	P	c	16129	18	0	0	0	18	c	16130	40	0	0
9199	69	S	Orf8		S69S	S	99.5075	0.0016418	0.0028713	0	0.0028713	0.355229	#DIV/0!	0.621251	0	0	0	0	0	0	0	0	0	0	0	50	0	0	0	8	11718	0	0	0	0	9199	S	t	27595	8	0	8	0	0	c	27596	50	0	0
4241	101	M	1ab	Nsp9	M101M	M	99.516	0.0016135	0.0016143	0	0.0016143	0.349106	#DIV/0!	0.349279	0	0	0	0	0	0	0	0	0	0	53	1	0	11719	0	0	0	0	0	0	3	4241	M	a	12721	4	0	0	3	1	t	12722	0	0	0
3371	108	P	1ab	Nsp5	P108P	P	99.5245	0.0015851	0.0023783	0	0.0023783	0.342961	#DIV/0!	0.514582	0	0	0	0	0	0	1	0	0	0	0	4	0	0	0	11720	51	0	0	0	0	3371	P	c	10111	51	0	0	0	51	c	10112	5	1	0
6441	516	T	1ab	Nsp13	T516T	T	99.5245	0.0015851	0.0023768	0	0.0023768	0.342961	#DIV/0!	0.514258	0	0	0	0	0	0	0	0	0	0	56	0	0	0	0	0	0	11720	0	0	0	6441	T	a	19321	0	0	0	0	0	c	19322	56	0	0
9614	362	T	N		T362T	T	99.5245	0.0015851	0.0023768	0	0.0023768	0.342961	#DIV/0!	0.514258	0	1	0	0	0	0	0	0	0	0	53	0	2	0	0	0	0	11720	0	0	0	9614	T	a	28840	1	0	0	1	0	c	28841	55	2	0
3677	108	F	1ab	Nsp6	F108F	F	99.5328	0.0015572	0.0017525	0	0.0017525	0.336925	#DIV/0!	0.379181	0	0	0	0	0	0	0	0	0	0	0	55	0	0	11718	0	0	0	0	0	0	3677	F	t	11029	0	0	0	0	0	t	11030	3	3	0
9461	209	R	N		R209R	R	99.5329	0.0015568	0.0020755	0	0.0020755	0.336838	#DIV/0!	0.449067	0	0	11721	0	0	0	0	0	1	0	39	0	12	0	0	0	1	2	0	0	0	9461	R	a	28381	1	0	0	1	0	g	28382	53	12	2
5616	292	A	1ab	Nsp12	A292A	A	99.5669	0.0014436	0.0021654	0	0.0021654	0.312345	#DIV/0!	0.468518	0	11725	0	0	0	0	0	0	0	0	0	0	0	0	0	0	51	0	0	0	0	5616	A	g	16846	51	0	0	0	51	c	16847	0	0	0
8334	1237	M	S		M1237M	M	99.5669	0.0014436	0.0014443	0	0.0014443	0.312345	#DIV/0!	0.312497	0	0	0	0	0	0	0	0	0	0	47	0	0	11725	0	0	0	2	0	0	2	8334	M	a	25000	2	0	0	2	0	t	25001	2	0	2
9282	30	G	N		G30G	G	99.5754	0.0014153	0.002263	0	0.002263	0.306222	#DIV/0!	0.489636	0	1	10	0	0	0	0	39	11726	0	0	0	0	0	0	0	0	0	0	0	0	9282	G	g	27844	10	4	6	0	0	g	27845	40	39	1
9175	45	W	Orf8		W45W	W	99.5838	0.0013875	0.0013881	0	0.0013881	0.300207	#DIV/0!	0.300337	0	0	2	0	0	29	0	0	1	0	0	15	0	0	0	0	2	0	11723	0	0	9175	W	t	27523	3	0	2	1	0	g	27524	19	2	2
7223	126	V	S		V126V	V	99.5839	0.001387	0.0020805	0	0.0020805	0.300099	#DIV/0!	0.450149	0	48	0	0	0	0	0	0	0	0	0	0	0	0	1	0	0	0	0	0	11727	7223	V	g	21667	1	0	0	0	1	t	21668	48	0	48
8036	939	S	S		S939S	S	99.5839	0.001387	0.0020791	0	0.0020791	0.300099	#DIV/0!	0.449846	0	0	0	0	0	0	0	0	0	0	0	0	0	0	45	0	11727	0	0	4	0	8036	S	t	24106	0	0	0	0	0	c	24107	49	4	0
1125	307	G	1ab	Nsp3	G307G	G	99.5924	0.0013587	0.0020369	0	0.0020369	0.293976	#DIV/0!	0.440715	0	0	0	0	0	43	0	0	11728	0	0	0	0	0	0	0	5	0	0	0	0	1125	G	g	3373	48	5	0	0	43	g	3374	0	0	0
1612	794	S	1ab	Nsp3	S794S	S	99.5924	0.0013587	0.0023765	0	0.0023765	0.293976	#DIV/0!	0.514193	0	0	0	0	0	0	0	0	0	0	0	48	0	0	0	0	11728	0	0	0	0	1612	S	t	4834	0	0	0	0	0	c	4835	48	0	0
1921	1103	P	1ab	Nsp3	P1103P	P	99.5924	0.0013587	0.0020381	0	0.0020381	0.293976	#DIV/0!	0.440975	0	0	0	0	0	0	14	0	0	0	0	17	0	0	0	11728	17	0	0	0	0	1921	P	c	5761	17	0	0	0	17	c	5762	31	14	0
6245	320	A	1ab	Nsp13	A320A	A	99.6009	0.0013304	0.0019956	0	0.0019956	0.287853	#DIV/0!	0.431779	0	11729	0	0	0	0	0	0	0	0	0	0	0	0	0	0	0	0	0	0	47	6245	A	g	18733	0	0	0	0	0	c	18734	47	0	0
110	110	H	1ab	Nsp1	H110H	H	99.6094	0.0013021	0.001465	0	0.001465	0.28173	#DIV/0!	0.316976	0	0	2	0	0	0	0	0	0	11730	0	1	0	0	0	0	0	0	0	43	0	110	H	c	328	43	0	0	0	43	a	329	3	0	0
224	44	T	1ab	Nsp2	T44T	T	99.6094	0.0013021	0.0019525	0	0.0019525	0.28173	#DIV/0!	0.422454	0	0	0	0	0	0	0	0	0	0	46	0	0	0	0	0	0	11730	0	0	0	224	T	a	670	0	0	0	0	0	c	671	46	0	0
7034	236	P	1ab	Nsp15	P236P	P	99.6094	0.0013021	0.0019537	0	0.0019537	0.28173	#DIV/0!	0.422714	0	0	0	0	0	0	0	0	0	0	0	26	0	0	0	11730	20	0	0	0	0	7034	P	c	21100	20	0	0	0	20	c	21101	26	0	0
9225	95	L	Orf8		L95L	L	99.6094	0.0013021	0.0017355	0	0.0017355	0.28173	#DIV/0!	0.375503	0	0	0	0	0	0	0	0	0	0	0	11730	0	0	44	0	1	0	0	0	1	9225	M	t	27673	1	0	0	1	0	t	27674	1	0	1
1803	985	P	1ab	Nsp3	P985P	P	99.6179	0.0012738	0.0019107	0	0.0019107	0.275607	#DIV/0!	0.41341	0	0	0	0	0	0	0	0	0	0	0	25	0	0	0	11731	20	0	0	0	0	1803	P	c	5407	20	0	0	0	20	c	5408	25	0	0
5035	643	T	1ab	Nsp11	T643T	T	99.6179	0.0012738	0.0019101	0	0.0019101	0.275607	#DIV/0!	0.41328	0	0	0	0	0	0	0	0	0	0	45	0	0	0	0	0	0	11731	0	0	0	5035	T	a	15103	0	0	0	0	0	c	15104	45	0	0
5214	822	Q	1ab	Nsp11	Q822Q	Q	99.6179	0.0012738	0.0014557	0	0.0014557	0.275607	#DIV/0!	0.314964	0	0	1	0	0	0	11731	0	0	43	0	0	1	0	0	0	0	0	0	0	0	5214	Q	c	15640	1	1	0	0	0	a	15641	1	0	0
9578	326	P	N		P326P	P	99.6179	0.0012738	0.0019107	0	0.0019107	0.275607	#DIV/0!	0.41341	0	0	0	0	0	0	0	0	0	0	0	5	0	0	0	11731	40	0	0	0	0	9578	P	c	28732	40	0	0	0	40	c	28733	5	0	0
207	27	R	1ab	Nsp2	R27R	R	99.6264	0.0012455	0.0018672	0	0.0018672	0.269483	#DIV/0!	0.403998	0	0	11732	0	0	42	0	0	0	2	0	0	0	0	0	0	0	0	0	0	0	207	R	c	619	42	0	0	0	42	g	620	2	2	0
5763	439	G	1ab	Nsp12	G439G	G	99.6264	0.0012455	0.001992	0	0.001992	0.269483	#DIV/0!	0.431	0	0	42	0	0	0	0	2	11732	0	0	0	0	0	0	0	0	0	0	0	0	5763	G	g	17287	42	42	0	0	0	g	17288	2	2	0
1507	689	L	1ab	Nsp3	L689L	L	99.6349	0.0012172	0.0018246	0	0.0018246	0.26336	#DIV/0!	0.394781	0	0	0	0	0	0	0	0	0	0	0	11733	0	0	43	0	0	0	0	0	0	1507	L	c	4519	43	0	0	0	43	t	4520	0	0	0
2846	83	T	1ab	Nsp4	T83T	T	99.6349	0.0012172	0.0018252	0	0.0018252	0.26336	#DIV/0!	0.394911	0	0	0	0	0	0	0	0	0	0	43	0	0	0	0	0	0	11733	0	0	0	2846	T	a	8536	0	0	0	0	0	c	8537	43	0	0
3476	213	I	1ab	Nsp5	I213I	I	99.6349	0.0012172	0.0015653	0	0.0015653	0.26336	#DIV/0!	0.338677	0	0	0	0	0	0	0	0	0	0	11733	0	0	0	0	0	0	1	0	0	42	3476	I	a	10426	42	0	0	42	0	t	10427	1	0	1
5658	334	I	1ab	Nsp12	I334I	I	99.6349	0.0012172	0.0015653	0	0.0015653	0.26336	#DIV/0!	0.338677	0	0	0	0	0	0	0	0	0	0	11733	0	0	0	0	0	0	0	0	0	43	5658	I	a	16972	43	0	0	43	0	t	16973	0	0	0
7146	49	H	S		H49H	H	99.6433	0.0011889	0.0013375	0	0.0013375	0.257237	#DIV/0!	0.289389	0	0	0	0	0	0	0	0	0	11734	0	0	0	0	0	0	0	0	0	42	0	7146	H	c	21436	42	0	0	0	42	a	21437	0	0	0
7355	258	W	S		W258W	W	99.6433	0.0011889	0.0011895	0	0.0011895	0.257237	#DIV/0!	0.257367	0	0	2	0	0	0	0	0	0	0	0	39	0	0	0	0	1	0	11734	0	0	7355	W	t	22063	2	0	2	0	0	g	22064	40	0	1
9134	4	L	Orf8		L4L	L	99.6433	0.0011889	0.0017832	0	0.0017832	0.257237	#DIV/0!	0.385823	0	0	0	0	0	0	0	0	0	0	0	11734	0	0	2	40	0	0	0	0	0	9134	L	c	27400	2	0	0	0	2	t	27401	40	0	40
1175	357	L	1ab	Nsp3	L357L	L	99.6518	0.0011606	0.0016239	0	0.0016239	0.251114	#DIV/0!	0.351356	0	0	0	0	0	0	0	0	0	0	0	11735	0	0	41	0	0	0	0	0	0	1175	L	t	3523	0	0	0	0	0	t	3524	0	0	0
2103	1285	S	1ab	Nsp3	S1285S	S	99.6518	0.0011606	0.0017398	0	0.0017398	0.251114	#DIV/0!	0.376433	0	0	0	0	0	0	0	0	0	0	0	0	0	0	41	0	11735	0	0	0	0	2103	S	t	6307	0	0	0	0	0	c	6308	41	0	0
8259	1162	P	S		P1162P	P	99.6518	0.0011606	0.0017413	0	0.0017413	0.251114	#DIV/0!	0.376758	0	0	6	0	0	0	0	0	0	0	0	10	0	0	0	11735	25	0	0	0	0	8259	P	c	24775	25	0	0	0	25	c	24776	16	0	0
8383	12	T	3a		T12T	T	99.6518	0.0011606	0.0017403	0	0.0017403	0.251114	#DIV/0!	0.376541	0	1	0	0	0	0	0	0	0	0	40	0	0	0	0	0	0	11735	0	0	0	8383	T	a	25147	1	0	0	1	0	c	25148	40	0	0
8425	54	A	3a		A54A	A	99.6518	0.0011606	0.0017408	0	0.0017408	0.251114	#DIV/0!	0.376649	0	11735	0	0	0	0	0	0	0	0	0	0	0	0	0	0	13	0	0	0	28	8425	A	g	25273	13	0	0	0	13	c	25274	28	0	0
8546	175	T	3a		T175T	T	99.6518	0.0011606	0.0017403	0	0.0017403	0.251114	#DIV/0!	0.376541	0	0	0	0	0	0	0	0	0	0	41	0	0	0	0	0	0	11735	0	0	0	8546	T	a	25636	0	0	0	0	0	c	25637	41	0	0
9630	378	E	N		E378E	E	99.6518	0.0011606	0.0013267	0	0.0013267	0.251114	#DIV/0!	0.287052	0	0	0	0	1	0	15	11735	0	0	0	0	0	0	0	0	0	0	0	0	25	9630	E	g	28888	15	0	15	0	0	a	28889	25	0	0
431	251	I	1ab	Nsp2	I251I	I	99.6603	0.0011322	0.001455	0	0.001455	0.244969	#DIV/0!	0.314812	0	0	0	0	0	0	0	0	0	0	11736	0	0	40	0	0	0	0	0	0	0	431	I	a	1291	0	0	0	0	0	t	1292	0	0	0
2554	1736	A	1ab	Nsp3	A1736A	A	99.6603	0.0011322	0.0016984	0	0.0016984	0.244969	#DIV/0!	0.367475	0	11736	0	0	0	0	0	0	0	0	0	0	0	0	0	0	0	1	0	0	39	2554	A	g	7660	1	1	0	0	0	c	7661	39	0	0
7511	414	Q	S		Q414Q	Q	99.6603	0.0011322	0.0012945	0	0.0012945	0.244969	#DIV/0!	0.280085	0	0	23	0	0	0	11736	0	0	0	0	0	17	0	0	0	0	0	0	0	0	7511	Q	c	22531	17	17	0	0	0	a	22532	23	0	0
9230	100	V	Orf8		V100V	V	99.6603	0.0011322	0.001698	0	0.001698	0.244969	#DIV/0!	0.367389	0	0	0	0	0	0	0	0	0	0	0	40	0	0	0	0	0	0	0	0	11736	9230	V	g	27688	40	0	0	0	40	t	27689	0	0	0
913	95	E	1ab	Nsp3	E95E	E	99.6688	0.0011039	0.0012616	0	0.0012616	0.238846	#DIV/0!	0.272967	0	0	0	0	39	0	0	11737	0	0	0	0	0	0	0	0	0	0	0	0	0	913	E	g	2737	0	0	0	0	0	a	2738	0	0	0
3287	24	T	1ab	Nsp5	T24T	T	99.6688	0.0011039	0.0016559	0	0.0016559	0.238846	#DIV/0!	0.35828	0	36	0	0	0	0	0	0	0	0	3	0	0	0	0	0	0	11737	0	0	0	3287	T	a	9859	36	0	0	36	0	c	9860	3	0	0
5429	105	D	1ab	Nsp12	D105D	D	99.6688	0.0011039	0.001242	0	0.001242	0.238846	#DIV/0!	0.268726	0	1	0	0	11737	0	0	0	1	0	0	0	0	0	0	0	0	0	0	37	0	5429	D	g	16285	37	0	0	0	37	a	16286	2	0	1
7996	899	A	S		A899A	A	99.6688	0.0011039	0.0016559	0	0.0016559	0.238846	#DIV/0!	0.35828	0	11737	0	0	0	0	0	0	0	0	0	0	0	0	0	0	39	0	0	0	0	7996	A	g	23986	39	0	0	0	39	c	23987	0	0	0
2769	6	W	1ab	Nsp4	W6W	W	99.6858	0.0010473	0.0010476	0	0.0010476	0.2266	#DIV/0!	0.226665	0	0	0	0	0	37	0	0	0	0	0	0	0	0	0	0	0	0	11739	0	0	2769	W	t	8305	0	0	0	0	0	g	8306	0	0	0
2791	28	T	1ab	Nsp4	T28T	T	99.6858	0.0010473	0.0015706	0	0.0015706	0.2266	#DIV/0!	0.339824	0	0	0	0	0	0	0	0	0	0	37	0	0	0	0	0	0	11739	0	0	0	2791	T	a	8371	0	0	0	0	0	c	8372	37	0	0
3687	118	S	1ab	Nsp6	S118S	S	99.6858	0.0010473	0.0018321	0	0.0018321	0.2266	#DIV/0!	0.396404	0	0	0	0	0	0	0	0	0	0	0	37	0	0	0	0	11739	0	0	0	0	3687	S	t	11059	0	0	0	0	0	c	11060	37	0	0
5475	151	I	1ab	Nsp12	I151I	I	99.6858	0.0010473	0.0013469	0	0.0013469	0.2266	#DIV/0!	0.291423	0	0	0	0	0	0	0	0	0	0	11739	0	0	0	0	0	0	0	0	0	37	5475	I	a	16423	37	0	0	37	0	t	16424	0	0	0
7013	215	P	1ab	Nsp15	P215P	P	99.6858	0.0010473	0.0015713	0	0.0015713	0.2266	#DIV/0!	0.339975	0	0	0	0	0	0	1	0	0	0	0	27	0	0	0	11739	5	4	0	0	0	7013	P	c	21037	9	4	0	0	5	c	21038	28	1	0
7174	77	K	S		K77K	K	99.6943	0.0010473	0.0011974	0	0.0011974	0.2266	#DIV/0!	0.259076	0	0	0	3	0	0	0	0	1	0	0	0	11740	1	0	0	0	31	0	0	0	7174	K	a	21520	1	0	0	1	0	a	21521	33	0	31
3027	264	L	1ab	Nsp4	L264L	L	99.6943	0.001019	0.0015278	0	0.0015278	0.220477	#DIV/0!	0.330563	0	0	0	0	0	0	0	0	0	0	0	11740	0	0	34	0	0	0	0	0	2	3027	L	c	9079	36	0	0	2	34	t	9080	0	0	0
4065	123	T	1ab	Nsp8	T123T	T	99.6943	0.001019	0.0015281	0	0.0015281	0.220477	#DIV/0!	0.330628	0	0	0	0	0	0	0	0	0	0	36	0	0	0	0	0	0	11740	0	0	0	4065	T	a	12193	0	0	0	0	0	c	12194	36	0	0
4355	102	T	1ab	Nsp10	T102T	T	99.6943	0.001019	0.0015281	0	0.0015281	0.220477	#DIV/0!	0.330628	0	0	0	0	0	0	0	0	0	0	36	0	0	0	0	0	0	11740	0	0	0	4355	T	a	13063	0	0	0	0	0	c	13064	36	0	0
5968	43	P	1ab	Nsp13	P43P	P	99.6943	0.001019	0.0015285	0	0.0015285	0.220477	#DIV/0!	0.330715	0	0	0	0	0	0	0	0	0	1	0	26	0	0	0	11740	9	0	0	0	0	5968	P	c	17902	9	0	0	0	9	c	17903	27	1	0
8793	70	V	M		V70V	V	99.6943	0.001019	0.0015283	0	0.0015283	0.220477	#DIV/0!	0.330672	0	0	0	0	0	0	0	0	0	0	1	26	0	0	9	0	0	0	0	0	11740	8793	V	g	26377	36	1	26	0	9	t	26378	0	0	0
1398	580	I	1ab	Nsp3	I580I	I	99.7028	0.00099072	0.001274	0	0.001274	0.214358	#DIV/0!	0.27565	0	0	0	0	0	0	0	0	0	0	11741	0	0	3	0	0	0	0	0	0	32	1398	I	a	4192	32	0	0	32	0	t	4193	0	0	0
7255	158	R	S		R158R	R	99.7028	0.00099072	0.0013208	0	0.0013208	0.214358	#DIV/0!	0.285776	0	0	11741	0	0	0	0	0	10	0	0	0	0	0	0	0	25	0	0	0	0	7255	R	a	21763	10	0	0	10	0	g	21764	0	0	0
9445	193	S	N		S193S	S	99.7028	0.00099072	0.0011148	0	0.0011148	0.214358	#DIV/0!	0.241204	0	0	0	3	0	0	0	0	1	0	29	0	0	0	0	0	11741	2	0	0	0	9445	S	a	28333	1	0	0	1	0	g	28334	34	3	2
1840	1022	T	1ab	Nsp3	T1022T	T	99.7113	0.00096241	0.0014433	0	0.0014433	0.208232	#DIV/0!	0.312281	0	0	0	0	0	0	0	0	0	0	34	0	0	0	0	0	0	11742	0	0	0	1840	T	a	5518	0	0	0	0	0	c	5519	34	0	0
2030	1212	S	1ab	Nsp3	S1212S	S	99.7113	0.00096241	0.0016836	0	0.0016836	0.208232	#DIV/0!	0.364273	0	0	0	0	0	0	0	0	0	0	0	32	0	0	0	2	11742	0	0	0	0	2030	S	t	6088	2	0	2	0	0	c	6089	32	0	0
7278	181	G	S		G181G	G	99.7198	0.00096241	0.0015397	0	0.0015397	0.208232	#DIV/0!	0.333138	0	3	5	0	0	0	0	0	11743	0	0	1	0	0	0	0	0	0	0	0	24	7278	G	g	21832	6	3	2	0	1	g	21833	28	0	3
8326	1229	M	S		M1229M	M	99.7113	0.00096241	0.00096272	0	0.00096272	0.208232	#DIV/0!	0.2083	0	0	0	0	0	0	0	0	0	0	34	0	0	11742	0	0	0	0	0	0	0	8326	M	a	24976	0	0	0	0	0	t	24977	0	0	0
1202	384	K	1ab	Nsp3	K384K	K	99.7198	0.0009341	0.0010675	0	0.0010675	0.202107	#DIV/0!	0.23097	0	0	0	31	0	0	0	1	0	0	0	0	11743	0	0	0	0	1	0	0	0	1202	K	a	3604	1	0	0	1	0	a	3605	1	0	1
6082	157	L	1ab	Nsp13	L157L	L	99.7198	0.0009341	0.0014005	0	0.0014005	0.202107	#DIV/0!	0.30302	0	0	0	0	0	0	0	0	0	0	2	11743	0	0	31	0	0	0	0	0	0	6082	L	c	18244	33	2	0	0	31	t	18245	0	0	0
8409	38	Q	3a		Q38Q	Q	99.7198	0.0009341	0.0010682	0	0.0010682	0.202107	#DIV/0!	0.231122	0	0	28	0	0	0	11743	0	0	0	0	2	0	0	0	3	0	0	0	0	0	8409	Q	c	25225	0	0	0	0	0	a	25226	33	0	3
3158	395	S	1ab	Nsp4	S395S	S	99.7283	0.0009058	0.0010194	0	0.0010194	0.195984	#DIV/0!	0.220563	0	0	0	0	0	0	0	0	5	0	0	0	0	0	0	0	11744	27	0	0	0	3158	S	a	9472	5	0	0	5	0	g	9473	27	0	27
5210	818	M	1ab	Nsp11	M818M	M	99.7283	0.0009058	0.00090621	0	0.00090621	0.195984	#DIV/0!	0.196073	0	0	0	0	0	0	0	0	0	0	0	0	0	11744	0	0	0	0	0	0	32	5210	M	a	15628	32	0	0	32	0	t	15629	0	0	0
6044	119	A	1ab	Nsp13	A119A	A	99.7283	0.0009058	0.0013587	0	0.0013587	0.195984	#DIV/0!	0.293976	0	11744	0	0	0	0	0	0	0	0	0	0	0	0	0	0	2	0	0	0	30	6044	A	g	18130	2	0	0	0	2	c	18131	30	0	0
7347	250	T	S		T250T	T	99.7283	0.0009058	0.0013586	0	0.0013586	0.195984	#DIV/0!	0.293954	0	1	0	2	0	0	0	0	0	0	5	0	0	0	0	0	24	11744	0	0	0	7347	T	a	22039	25	0	0	1	24	c	22040	7	2	0
8439	68	R	3a		R68R	R	99.7283	0.0009058	0.0012076	0	0.0012076	0.195984	#DIV/0!	0.261283	0	0	11744	0	0	0	0	0	3	0	7	0	1	0	0	0	13	8	0	0	0	8439	R	a	25315	3	0	0	3	0	g	25316	16	1	8
8709	62	V	E		V62V	V	99.7283	0.0009058	0.0013581	0	0.0013581	0.195984	#DIV/0!	0.293846	0	0	0	0	0	0	0	0	0	0	1	0	0	0	31	0	0	0	0	0	11744	8709	V	g	26125	32	1	0	0	31	t	26126	0	0	0
1036	218	D	1ab	Nsp3	D218D	D	99.7368	0.00087749	0.00098721	0	0.00098721	0.189859	#DIV/0!	0.213598	0	1	0	0	11745	0	0	29	0	0	0	0	0	0	0	0	0	0	0	1	0	1036	D	g	3106	1	0	0	0	1	a	3107	1	0	1
1946	1128	G	1ab	Nsp3	G1128G	G	99.7368	0.00087749	0.0013157	0	0.0013157	0.189859	#DIV/0!	0.284672	0	0	0	0	4	0	0	0	11745	0	0	0	0	0	0	0	27	0	0	0	0	1946	G	g	5836	27	27	0	0	0	g	5837	4	4	0
6128	203	P	1ab	Nsp13	P203P	P	99.7368	0.00087749	0.0013162	0	0.0013162	0.189859	#DIV/0!	0.284781	0	0	0	0	0	0	0	0	0	2	0	26	0	0	0	11745	3	0	0	0	0	6128	P	c	18382	3	0	0	0	3	c	18383	28	2	0
1822	1004	T	1ab	Nsp3	T1004T	T	99.7452	0.00084918	0.0012735	0	0.0012735	0.183733	#DIV/0!	0.275542	0	0	0	0	0	0	0	0	0	0	30	0	0	0	0	0	0	11746	0	0	0	1822	T	a	5464	0	0	0	0	0	c	5465	30	0	0
2607	1789	E	1ab	Nsp3	E1789E	E	99.7452	0.00084918	0.00097052	0	0.00097052	0.183733	#DIV/0!	0.209987	0	2	0	0	0	0	0	11746	0	0	0	0	28	0	0	0	0	0	0	0	0	2607	E	g	7819	28	28	0	0	0	a	7820	2	0	2
3129	366	M	1ab	Nsp4	M366M	M	99.7452	0.00084918	0.00084951	0	0.00084951	0.183733	#DIV/0!	0.183805	0	0	0	0	0	0	0	0	0	0	9	0	0	11746	0	0	0	1	0	0	20	3129	M	a	9385	20	0	0	20	0	t	9386	1	0	1
4016	74	A	1ab	Nsp8	A74A	A	99.7452	0.00084918	0.0012738	0	0.0012738	0.183733	#DIV/0!	0.275607	0	11746	0	0	0	0	0	0	0	0	0	0	0	0	0	0	0	0	0	0	30	4016	A	g	12046	0	0	0	0	0	c	12047	30	0	0
6977	179	D	1ab	Nsp15	D179D	D	99.7452	0.00084918	0.00095556	0	0.00095556	0.183733	#DIV/0!	0.20675	0	0	0	1	11746	0	0	0	22	0	0	0	0	0	0	0	0	0	0	7	0	6977	D	g	20929	8	1	0	0	7	a	20930	22	0	0
7803	706	A	S		A706A	A	99.7452	0.00084918	0.0012738	0	0.0012738	0.183733	#DIV/0!	0.275607	0	11746	0	0	0	0	0	0	0	0	0	0	0	0	0	0	0	0	0	0	30	7803	A	g	23407	0	0	0	0	0	c	23408	30	0	0
9465	213	N	N		N213N	N	99.7452	0.00084918	0.00095538	0	0.00095538	0.183733	#DIV/0!	0.206711	0	0	0	11746	0	0	0	0	0	0	1	0	0	0	0	0	1	1	0	27	0	9465	N	a	28393	27	0	0	0	27	a	28394	3	0	1
2947	184	S	1ab	Nsp4	S184S	S	99.7537	0.00082088	0.0009235	0	0.0009235	0.17761	#DIV/0!	0.199814	0	0	1	27	0	0	0	0	0	0	1	0	0	0	0	0	11747	0	0	0	0	2947	S	a	8839	1	0	1	0	0	g	8840	28	27	0
3117	354	T	1ab	Nsp4	T354T	T	99.7537	0.00082088	0.0012313	0	0.0012313	0.17761	#DIV/0!	0.266411	0	27	0	0	0	0	0	0	0	0	2	0	0	0	0	0	0	11747	0	0	0	3117	T	a	9349	27	0	0	27	0	c	9350	2	0	0
3504	241	P	1ab	Nsp5	P241P	P	99.7537	0.00082088	0.0012312	0	0.0012312	0.17761	#DIV/0!	0.266389	0	0	0	0	0	0	0	0	0	4	0	6	0	0	0	11747	18	1	0	0	0	3504	P	c	10510	19	1	0	0	18	c	10511	10	4	0
5021	629	M	1ab	Nsp11	M629M	M	99.7537	0.00082088	0.00082114	0	0.00082114	0.17761	#DIV/0!	0.177667	0	0	0	0	0	0	0	0	0	0	20	0	0	11747	0	0	0	9	0	0	0	5021	M	a	15061	0	0	0	0	0	t	15062	9	0	9
5997	72	M	1ab	Nsp13	M72M	M	99.7537	0.00082088	0.0008211	0	0.0008211	0.17761	#DIV/0!	0.177658	0	0	0	0	0	0	0	0	0	0	29	0	0	11747	0	0	0	0	0	0	0	5997	M	a	17989	0	0	0	0	0	t	17990	0	0	0
8416	45	W	3a		W45W	W	99.7537	0.00082088	0.00082121	0	0.00082121	0.17761	#DIV/0!	0.177682	0	0	4	0	0	0	0	0	0	0	0	25	0	0	0	0	0	0	11747	0	0	8416	W	t	25246	4	0	4	0	0	g	25247	25	0	0
8726	3	D	M		D3D	D	99.7537	0.00082088	0.00092375	0	0.00092375	0.17761	#DIV/0!	0.199868	0	0	0	0	11747	0	0	0	27	2	0	0	0	0	0	0	0	0	0	0	0	8726	D	g	26176	2	0	2	0	0	a	26177	27	0	0
498	318	A	1ab	Nsp2	A318A	A	99.7622	0.00079257	0.0011889	0	0.0011889	0.171485	#DIV/0!	0.257237	0	11748	0	0	0	0	0	0	0	0	0	0	0	0	0	0	0	0	0	0	28	498	A	g	1492	0	0	0	0	0	c	1493	28	0	0
4418	26	T	1ab	Nsp11	T26T	T	99.7622	0.00079257	0.0011886	0	0.0011886	0.171485	#DIV/0!	0.257172	0	0	0	0	0	0	0	0	0	0	28	0	0	0	0	0	0	11748	0	0	0	4418	T	a	13252	0	0	0	0	0	c	13253	28	0	0
4516	124	M	1ab	Nsp11	M124M	M	99.7622	0.00079257	0.00079278	0	0.00079278	0.171485	#DIV/0!	0.17153	0	0	0	0	0	0	0	0	0	0	28	0	0	11748	0	0	0	0	0	0	0	4516	M	a	13546	0	0	0	0	0	t	13547	0	0	0
4913	521	Y	1ab	Nsp11	Y521Y	Y	99.7622	0.00079257	0.00092464	0	0.00092464	0.171485	#DIV/0!	0.20006	0	0	0	0	0	27	0	0	0	1	0	0	0	0	0	0	0	0	0	11748	0	4913	Y	t	14737	1	0	1	0	0	a	14738	27	0	0
6272	347	E	1ab	Nsp13	E347E	E	99.7622	0.00079257	0.0009061	0	0.0009061	0.171485	#DIV/0!	0.196049	0	0	0	0	0	0	0	11748	28	0	0	0	0	0	0	0	0	0	0	0	0	6272	E	g	18814	0	0	0	0	0	a	18815	28	0	0
6734	282	D	1ab	Nsp14	D282D	D	99.7622	0.00079257	0.00089167	0	0.00089167	0.171485	#DIV/0!	0.192927	0	0	0	22	11748	0	0	0	2	0	0	0	0	0	0	0	0	0	0	4	0	6734	D	g	20200	26	22	0	0	4	a	20201	2	0	0
7751	654	E	S		E654E	E	99.7622	0.00079257	0.00090584	0	0.00090584	0.171485	#DIV/0!	0.195993	0	1	0	0	0	0	11	11748	0	0	0	0	13	0	0	0	0	0	0	0	3	7751	E	g	23251	24	13	11	0	0	a	23252	4	0	1
7832	735	S	S		S735S	S	99.7622	0.00079257	0.0013866	0	0.0013866	0.171485	#DIV/0!	0.300013	0	27	0	0	0	0	0	0	0	0	0	1	0	0	0	0	11748	0	0	0	0	7832	S	t	23494	27	0	0	27	0	c	23495	1	0	0
8448	77	V	3a		V77V	V	99.7622	0.00079257	0.0011884	0	0.0011884	0.171485	#DIV/0!	0.257129	0	0	0	0	0	0	0	0	0	0	5	1	0	0	22	0	0	0	0	0	11748	8448	V	g	25342	28	5	1	0	22	t	25343	0	0	0
8630	259	V	3a		V259V	V	99.7622	0.00079257	0.0011888	0	0.0011888	0.171485	#DIV/0!	0.257216	0	2	0	0	0	0	0	0	0	0	1	25	0	0	0	0	0	0	0	0	11748	8630	V	g	25888	26	1	0	0	25	t	25889	2	0	2
9665	413	S	N		S413S	S	99.7622	0.00079257	0.00089178	0	0.00089178	0.171485	#DIV/0!	0.192951	0	0	0	0	0	0	0	0	0	0	28	0	0	0	0	0	11748	0	0	0	0	9665	S	a	28993	0	0	0	0	0	g	28994	28	0	0
681	501	L	1ab	Nsp2	L501L	L	99.7707	0.00076427	0.001146	0	0.001146	0.165362	#DIV/0!	0.247955	0	0	0	0	0	0	0	0	0	0	0	11749	0	0	27	0	0	0	0	0	0	681	L	c	2041	27	0	0	0	27	t	2042	0	0	0
804	624	P	1ab	Nsp2	P624P	P	99.7707	0.00076427	0.0011464	0	0.0011464	0.165362	#DIV/0!	0.248042	0	0	0	0	0	0	0	0	0	0	0	25	0	0	0	11749	2	0	0	0	0	804	P	c	2410	2	0	0	0	2	c	2411	25	0	0
3162	399	K	1ab	Nsp4	K399K	K	99.7707	0.00076427	0.00087346	0	0.00087346	0.165362	#DIV/0!	0.188987	0	0	2	1	0	0	0	24	0	0	0	0	11749	0	0	0	0	0	0	0	0	3162	K	a	9484	24	0	0	24	0	a	9485	2	0	0
6832	34	A	1ab	Nsp15	A34A	A	99.7707	0.00076427	0.0011464	0	0.0011464	0.165362	#DIV/0!	0.248042	0	11749	0	0	0	0	0	0	0	0	0	0	0	0	0	0	0	0	0	0	27	6832	A	g	20494	0	0	0	0	0	c	20495	27	0	0
8631	260	M	3a		M260M	M	99.7707	0.00076427	0.00076445	0	0.00076445	0.165362	#DIV/0!	0.165401	0	0	0	0	0	0	0	0	0	0	21	1	4	11749	0	0	0	0	0	0	1	8631	M	a	25891	2	0	0	1	1	t	25892	4	4	0
1223	405	E	1ab	Nsp3	E405E	E	99.7792	0.00073596	0.00084134	0	0.00084134	0.159236	#DIV/0!	0.182037	0	25	0	0	0	0	0	11750	0	0	0	0	1	0	0	0	0	0	0	0	0	1223	E	g	3667	1	1	0	0	0	a	3668	25	0	25
1786	968	P	1ab	Nsp3	P968P	P	99.7792	0.00073596	0.0011039	0	0.0011039	0.159236	#DIV/0!	0.238846	0	0	0	0	0	0	0	0	0	1	0	22	0	0	0	11750	3	0	0	0	0	1786	P	c	5356	3	0	0	0	3	c	5357	23	1	0
1997	1179	A	1ab	Nsp3	A1179A	A	99.7792	0.00073596	0.0011039	0	0.0011039	0.159236	#DIV/0!	0.238846	0	11750	0	0	0	0	0	0	0	0	0	0	0	0	0	0	0	0	0	0	26	1997	A	g	5989	0	0	0	0	0	c	5990	26	0	0
2055	1237	P	1ab	Nsp3	P1237P	P	99.7792	0.00073596	0.0011039	0	0.0011039	0.159236	#DIV/0!	0.238846	0	0	0	0	0	0	0	0	0	0	0	6	0	0	0	11750	20	0	0	0	0	2055	P	c	6163	20	0	0	0	20	c	6164	6	0	0
2293	1475	S	1ab	Nsp3	S1475S	S	99.7792	0.00073596	0.00082818	0	0.00082818	0.159236	#DIV/0!	0.17919	0	0	0	0	0	0	0	0	25	0	1	0	0	0	0	0	11750	0	0	0	0	2293	S	a	6877	25	0	0	25	0	g	6878	1	0	0
3163	400	R	1ab	Nsp4	R400R	R	99.7792	0.00073596	0.00098105	0	0.00098105	0.159236	#DIV/0!	0.212266	0	0	11750	0	0	0	0	0	0	0	0	0	0	0	0	0	26	0	0	0	0	3163	R	a	9487	0	0	0	0	0	g	9488	0	0	0
4589	197	R	1ab	Nsp11	R197R	R	99.7792	0.00073596	0.0014707	0	0.0014707	0.159236	#DIV/0!	0.318209	0	0	11750	0	0	0	26	0	0	0	0	0	0	0	0	0	0	0	0	0	0	4589	R	c	13765	0	0	0	0	0	g	13766	26	26	0
5716	392	R	1ab	Nsp12	R392R	R	99.7792	0.00073596	0.0011036	0	0.0011036	0.159236	#DIV/0!	0.238781	0	0	11750	0	0	24	0	0	0	0	0	2	0	0	0	0	0	0	0	0	0	5716	R	c	17146	24	0	0	0	24	g	17147	2	0	0
6050	125	V	1ab	Nsp13	V125V	V	99.7792	0.00073596	0.0011035	0	0.0011035	0.159236	#DIV/0!	0.23876	0	0	0	0	0	0	0	0	0	0	0	0	0	0	26	0	0	0	0	0	11750	6050	V	g	18148	26	0	0	0	26	t	18149	0	0	0
6274	349	K	1ab	Nsp13	K349K	K	99.7792	0.00073596	0.00084108	0	0.00084108	0.159236	#DIV/0!	0.181981	0	0	0	25	0	0	0	0	0	0	0	0	11750	1	0	0	0	0	0	0	0	6274	K	a	18820	0	0	0	0	0	a	18821	1	0	0
8256	1159	H	S		H1159H	H	99.7792	0.00073596	0.00082798	0	0.00082798	0.159236	#DIV/0!	0.179146	0	0	0	0	0	0	0	0	0	11750	0	0	0	0	0	0	0	0	0	26	0	8256	H	c	24766	26	0	0	0	26	a	24767	0	0	0
8440	69	W	3a		W69W	W	99.7792	0.00073596	0.00073614	0	0.00073614	0.159236	#DIV/0!	0.159275	0	0	2	0	0	17	0	0	0	0	0	6	0	0	0	0	1	0	11750	0	0	8440	W	t	25318	2	0	2	0	0	g	25319	7	0	1
9047	39	T	7a		T39T	T	99.7792	0.00073596	0.0011038	0	0.0011038	0.159236	#DIV/0!	0.238824	0	0	3	0	0	0	0	0	0	0	22	0	0	0	0	1	0	11750	0	0	0	9047	T	a	27139	1	0	1	0	0	c	27140	25	0	0
9616	364	P	N		P364P	P	99.7877	0.00073596	0.001104	0	0.001104	0.159236	#DIV/0!	0.238868	0	2	0	0	0	0	0	0	0	0	0	11	1	0	0	11751	5	6	0	0	0	9616	P	c	28846	14	7	0	2	5	c	28847	12	1	0
760	580	T	1ab	Nsp2	T580T	T	99.7877	0.00070765	0.0010613	0	0.0010613	0.153111	#DIV/0!	0.229629	0	0	0	0	0	0	0	0	0	0	25	0	0	0	0	0	0	11751	0	0	0	760	T	a	2278	0	0	0	0	0	c	2279	25	0	0
4588	196	M	1ab	Nsp11	M196M	M	99.7877	0.00070765	0.00070783	0	0.00070783	0.153111	#DIV/0!	0.15315	0	0	0	0	0	0	0	0	0	0	23	0	0	11751	0	0	0	0	0	0	2	4588	M	a	13762	2	0	0	2	0	t	13763	0	0	0
5166	774	G	1ab	Nsp11	G774G	G	99.7877	0.00070765	0.0010612	0	0.0010612	0.153111	#DIV/0!	0.229607	0	0	0	0	0	25	0	0	11751	0	0	0	0	0	0	0	0	0	0	0	0	5166	G	g	15496	25	0	0	0	25	g	15497	0	0	0
7103	6	V	S		V6V	V	99.7877	0.00070765	0.0010614	0	0.0010614	0.153111	#DIV/0!	0.229651	0	17	0	0	0	0	0	0	0	0	1	1	0	0	6	0	0	0	0	0	11751	7103	V	g	21307	8	1	1	0	6	t	21308	17	0	17
8438	67	K	3a		K67K	K	99.7877	0.00070765	0.00080873	0	0.00080873	0.153111	#DIV/0!	0.174981	0	0	1	20	0	0	0	2	0	0	0	0	11751	2	0	0	0	0	0	0	0	8438	K	a	25312	2	0	0	2	0	a	25313	3	0	0
8443	72	A	3a		A72A	A	99.7877	0.00070765	0.0010616	0	0.0010616	0.153111	#DIV/0!	0.229694	0	11751	0	0	0	0	0	0	0	0	0	0	0	0	0	1	19	2	0	0	3	8443	A	g	25327	22	2	1	0	19	c	25328	3	0	0
8705	58	V	E		V58V	V	99.7877	0.00070765	0.0010611	0	0.0010611	0.153111	#DIV/0!	0.229586	0	0	0	0	0	0	0	0	0	0	3	0	0	0	22	0	0	0	0	0	11751	8705	V	g	26113	25	3	0	0	22	t	26114	0	0	0
9138	8	G	Orf8		G8G	G	99.7961	0.00067964	0.0010873	0	0.0010873	0.147051	#DIV/0!	0.235254	0	0	9	0	0	0	0	0	11747	0	0	0	0	0	0	0	0	0	0	0	15	9138	G	g	27412	14	9	0	0	5	g	27413	15	0	0
318	138	S	1ab	Nsp2	S138S	S	99.7962	0.00067935	0.0011886	0	0.0011886	0.146988	#DIV/0!	0.257172	0	0	0	0	0	0	0	0	0	0	0	24	0	0	0	0	11752	0	0	0	0	318	S	t	952	0	0	0	0	0	c	953	24	0	0
[truncated: 2,734 more rows]
[truncated: 9 more columns]

## Sheet: cu
AA# (TR)	AA# (Gene)	Ref AA	CDS	Nsp	TopMut	TopMut abundance	c	Ka	Ks	Ka-Ks	c/u	Ka/Ks	Ka/u	Ks/u	A	R	N	D	C	Q	E	G	H	I	L	K	M	F	P	S	T	W	Y	V	AA#	AA	NT	Position	Mutations	a	c	g	t	NT	Position	Mutations	a	c	g
[truncated: 90 more rows]
[truncated: 8 more columns]

[truncated: 2 more sheets: cu+kaks, cu+Ksu]
