# Supplementary material for: Enhanced detection and molecular modeling of adaptive mutations in SARS-CoV-2 coding and non-coding regions using the c/µ test
Source: Virus Evol. 2024 Nov 6;10(1):veae089. doi: 10.1093/ve/veae089 (PMC11584280; doi:10.1093/ve/veae089)
Supplement: veae089_Supp [file veae089_supp.zip › suppl_data/ALL_UTR_segs_topmuts_V2.xlsx]

## Sheet: ALL_UTR
NT	Position	Gene name	TBS	# in Genome	Mutations	c	c/u	a	c	g	t
a	1	Orf1ab 5' UTR		1	37	0.003142	0.62342	0	14	10	13
t	2	Orf1ab 5' UTR		2	34	0.0028872	0.572873	12	19	3	0
t	3	Orf1ab 5' UTR		3	34	0.0028872	0.572873	14	10	10	0
a	4	Orf1ab 5' UTR		4	54	0.0045856	0.909857	0	11	18	25
a	5	Orf1ab 5' UTR		5	19	0.0016135	0.320135	0	2	4	13
a	6	Orf1ab 5' UTR		6	27	0.0022928	0.454928	0	4	14	9
g	7	Orf1ab 5' UTR		7	26	0.0022079	0.438079	13	3	0	10
g	8	Orf1ab 5' UTR		8	20	0.0016984	0.336984	4	3	0	13
t	9	Orf1ab 5' UTR		9	12	0.001019	0.20219	2	7	3	0
t	10	Orf1ab 5' UTR		10	14	0.0011889	0.235889	7	5	2	0
t	11	Orf1ab 5' UTR		11	12	0.001019	0.20219	1	6	5	0
a	12	Orf1ab 5' UTR		12	28	0.0023777	0.471778	0	1	14	13
t	13	Orf1ab 5' UTR		13	18	0.0015285	0.303286	6	10	2	0
a	14	Orf1ab 5' UTR		14	13	0.0011039	0.21904	0	2	7	4
c	15	Orf1ab 5' UTR		15	8	0.00067935	0.134794	2	0	3	3
c	16	Orf1ab 5' UTR		16	10	0.00084918	0.168492	2	0	2	6
t	17	Orf1ab 5' UTR		17	10	0.00084918	0.168492	0	10	0	0
t	18	Orf1ab 5' UTR		18	13	0.0011039	0.21904	2	3	8	0
c	19	Orf1ab 5' UTR		19	26	0.0022079	0.438079	2	0	6	18
c	20	Orf1ab 5' UTR		20	8	0.00067935	0.134794	1	0	5	2
c	21	Orf1ab 5' UTR		21	24	0.002038	0.404381	4	0	2	18
a	22	Orf1ab 5' UTR		22	14	0.0011889	0.235889	0	3	0	11
g	23	Orf1ab 5' UTR		23	7	0.00059443	0.117944	3	1	0	3
g	24	Orf1ab 5' UTR		24	9	0.00076427	0.151643	5	2	0	2
t	25	Orf1ab 5' UTR		25	25	0.002123	0.42123	10	7	8	0
a	26	Orf1ab 5' UTR		26	6	0.00050951	0.101095	0	1	2	3
a	27	Orf1ab 5' UTR		27	4	0.00033967	0.0673968	0	2	2	0
c	28	Orf1ab 5' UTR		28	5	0.00042459	0.084246	1	0	0	4
a	29	Orf1ab 5' UTR		29	3	0.00025476	0.0505476	0	1	1	1
a	30	Orf1ab 5' UTR		30	10	0.00084918	0.168492	0	4	3	3
a	31	Orf1ab 5' UTR		31	1	8.4918e-05	0.0168492	0	0	1	0
c	32	Orf1ab 5' UTR		32	0	0	0	0	0	0	0
c	33	Orf1ab 5' UTR		33	8	0.00067935	0.134794	7	0	1	0
a	34	Orf1ab 5' UTR		34	13	0.0011039	0.21904	0	10	1	2
a	35	Orf1ab 5' UTR		35	4	0.00033967	0.0673968	0	0	0	4
c	36	Orf1ab 5' UTR		36	8	0.00067935	0.134794	0	0	0	8
c	37	Orf1ab 5' UTR		37	11	0.0009341	0.185341	3	0	0	8
a	38	Orf1ab 5' UTR		38	2	0.00016984	0.0336984	0	2	0	0
a	39	Orf1ab 5' UTR		39	3	0.00025476	0.0505476	0	0	3	0
c	40	Orf1ab 5' UTR		40	15	0.0012738	0.252738	7	0	2	6
t	41	Orf1ab 5' UTR		41	6	0.00050951	0.101095	2	4	0	0
t	42	Orf1ab 5' UTR		42	1	8.4918e-05	0.0168492	1	0	0	0
t	43	Orf1ab 5' UTR		43	2	0.00016984	0.0336984	0	1	1	0
c	44	Orf1ab 5' UTR		44	15	0.0012738	0.252738	0	0	1	14
g	45	Orf1ab 5' UTR		45	2	0.00016984	0.0336984	1	1	0	0
a	46	Orf1ab 5' UTR		46	2	0.00016984	0.0336984	0	0	2	0
t	47	Orf1ab 5' UTR		47	0	0	0	0	0	0	0
c	48	Orf1ab 5' UTR		48	1	8.4918e-05	0.0168492	1	0	0	0
t	49	Orf1ab 5' UTR		49	0	0	0	0	0	0	0
c	50	Orf1ab 5' UTR		50	1	8.4918e-05	0.0168492	0	0	0	1
t	51	Orf1ab 5' UTR		51	1	8.4918e-05	0.0168492	0	1	0	0
t	52	Orf1ab 5' UTR		52	0	0	0	0	0	0	0
g	53	Orf1ab 5' UTR		53	0	0	0	0	0	0	0
t	54	Orf1ab 5' UTR		54	1	8.4918e-05	0.0168492	1	0	0	0
a	55	Orf1ab 5' UTR		55	1	8.4918e-05	0.0168492	0	0	1	0
g	56	Orf1ab 5' UTR		56	0	0	0	0	0	0	0
a	57	Orf1ab 5' UTR		57	0	0	0	0	0	0	0
t	58	Orf1ab 5' UTR		58	0	0	0	0	0	0	0
c	59	Orf1ab 5' UTR		59	0	0	0	0	0	0	0
t	60	Orf1ab 5' UTR		60	0	0	0	0	0	0	0
g	61	Orf1ab 5' UTR		61	32	0.0027174	0.539174	0	0	0	32
t	62	Orf1ab 5' UTR		62	0	0	0	0	0	0	0
t	63	Orf1ab 5' UTR		63	0	0	0	0	0	0	0
c	64	Orf1ab 5' UTR		64	6	0.00050951	0.101095	0	0	0	6
t	65	Orf1ab 5' UTR		65	0	0	0	0	0	0	0
c	66	Orf1ab 5' UTR		66	24	0.002038	0.404381	4	0	0	20
t	67	Orf1ab 5' UTR		67	0	0	0	0	0	0	0
a	68	Orf1ab 5' UTR		68	0	0	0	0	0	0	0
a	69	Orf1ab 5' UTR	TRS-L	69	0	0	0	0	0	0	0
a	70	Orf1ab 5' UTR	TRS-L	70	1	8.4918e-05	0.0168492	0	0	1	0
c	71	Orf1ab 5' UTR	TRS-L	71	0	0	0	0	0	0	0
g	72	Orf1ab 5' UTR	TRS-L	72	0	0	0	0	0	0	0
a	73	Orf1ab 5' UTR	TRS-L	73	0	0	0	0	0	0	0
a	74	Orf1ab 5' UTR	TRS-L	74	1	8.4918e-05	0.0168492	0	0	1	0
c	75	Orf1ab 5' UTR	TRS-L	75	1	8.4918e-05	0.0168492	0	0	0	1
t	76	Orf1ab 5' UTR		76	1	8.4918e-05	0.0168492	1	0	0	0
t	77	Orf1ab 5' UTR		77	0	0	0	0	0	0	0
t	78	Orf1ab 5' UTR		78	4	0.00033967	0.0673968	0	0	4	0
a	79	Orf1ab 5' UTR		79	0	0	0	0	0	0	0
a	80	Orf1ab 5' UTR		80	0	0	0	0	0	0	0
a	81	Orf1ab 5' UTR		81	0	0	0	0	0	0	0
a	82	Orf1ab 5' UTR		82	1	8.4918e-05	0.0168492	0	0	1	0
t	83	Orf1ab 5' UTR		83	1	8.4918e-05	0.0168492	0	1	0	0
c	84	Orf1ab 5' UTR		84	13	0.0011039	0.21904	0	0	0	13
t	85	Orf1ab 5' UTR		85	0	0	0	0	0	0	0
g	86	Orf1ab 5' UTR		86	0	0	0	0	0	0	0
t	87	Orf1ab 5' UTR		87	1	8.4918e-05	0.0168492	0	0	1	0
g	88	Orf1ab 5' UTR		88	0	0	0	0	0	0	0
t	89	Orf1ab 5' UTR		89	0	0	0	0	0	0	0
g	90	Orf1ab 5' UTR		90	2	0.00016984	0.0336984	2	0	0	0
g	91	Orf1ab 5' UTR		91	4	0.00033967	0.0673968	0	0	0	4
c	92	Orf1ab 5' UTR		92	6	0.00050951	0.101095	0	0	0	6
t	93	Orf1ab 5' UTR		93	0	0	0	0	0	0	0
g	94	Orf1ab 5' UTR		94	0	0	0	0	0	0	0
t	95	Orf1ab 5' UTR		95	0	0	0	0	0	0	0
c	96	Orf1ab 5' UTR		96	1	8.4918e-05	0.0168492	0	0	0	1
a	97	Orf1ab 5' UTR		97	0	0	0	0	0	0	0
c	98	Orf1ab 5' UTR		98	1	8.4918e-05	0.0168492	0	0	0	1
t	99	Orf1ab 5' UTR		99	6	0.00050951	0.101095	0	6	0	0
c	100	Orf1ab 5' UTR		100	67	0.0056895	1.1289	0	0	0	67
g	101	Orf1ab 5' UTR		101	13	0.0011039	0.21904	10	0	0	3
g	102	Orf1ab 5' UTR		102	5	0.00042459	0.084246	2	0	0	3
c	103	Orf1ab 5' UTR		103	5	0.00042459	0.084246	0	0	0	5
t	104	Orf1ab 5' UTR		104	1	8.4918e-05	0.0168492	1	0	0	0
g	105	Orf1ab 5' UTR		105	9	0.00076427	0.151643	0	0	0	9
c	106	Orf1ab 5' UTR		106	53	0.0045007	0.893008	0	0	0	53
a	107	Orf1ab 5' UTR		107	1	8.4918e-05	0.0168492	0	1	0	0
t	108	Orf1ab 5' UTR		108	0	0	0	0	0	0	0
g	109	Orf1ab 5' UTR		109	0	0	0	0	0	0	0
c	110	Orf1ab 5' UTR		110	1	8.4918e-05	0.0168492	0	0	0	1
t	111	Orf1ab 5' UTR		111	2	0.00016984	0.0336984	0	2	0	0
t	112	Orf1ab 5' UTR		112	1	8.4918e-05	0.0168492	0	0	1	0
a	113	Orf1ab 5' UTR		113	1	8.4918e-05	0.0168492	0	0	1	0
g	114	Orf1ab 5' UTR		114	0	0	0	0	0	0	0
t	115	Orf1ab 5' UTR		115	0	0	0	0	0	0	0
g	116	Orf1ab 5' UTR		116	1	8.4918e-05	0.0168492	0	0	0	1
c	117	Orf1ab 5' UTR		117	1	8.4918e-05	0.0168492	0	0	0	1
a	118	Orf1ab 5' UTR		118	0	0	0	0	0	0	0
c	119	Orf1ab 5' UTR		119	4	0.00033967	0.0673968	0	0	1	3
t	120	Orf1ab 5' UTR		120	1	8.4918e-05	0.0168492	0	1	0	0
c	121	Orf1ab 5' UTR		121	2	0.00016984	0.0336984	0	0	0	2
a	122	Orf1ab 5' UTR		122	0	0	0	0	0	0	0
c	123	Orf1ab 5' UTR		123	0	0	0	0	0	0	0
g	124	Orf1ab 5' UTR		124	1	8.4918e-05	0.0168492	1	0	0	0
c	125	Orf1ab 5' UTR		125	0	0	0	0	0	0	0
a	126	Orf1ab 5' UTR		126	0	0	0	0	0	0	0
g	127	Orf1ab 5' UTR		127	6	0.00050951	0.101095	0	0	0	6
t	128	Orf1ab 5' UTR		128	0	0	0	0	0	0	0
a	129	Orf1ab 5' UTR		129	1	8.4918e-05	0.0168492	0	0	1	0
t	130	Orf1ab 5' UTR		130	0	0	0	0	0	0	0
a	131	Orf1ab 5' UTR		131	0	0	0	0	0	0	0
a	132	Orf1ab 5' UTR		132	0	0	0	0	0	0	0
t	133	Orf1ab 5' UTR		133	1	8.4918e-05	0.0168492	0	1	0	0
t	134	Orf1ab 5' UTR		134	0	0	0	0	0	0	0
a	135	Orf1ab 5' UTR		135	0	0	0	0	0	0	0
a	136	Orf1ab 5' UTR		136	0	0	0	0	0	0	0
t	137	Orf1ab 5' UTR		137	0	0	0	0	0	0	0
a	138	Orf1ab 5' UTR		138	0	0	0	0	0	0	0
a	139	Orf1ab 5' UTR		139	0	0	0	0	0	0	0
c	140	Orf1ab 5' UTR		140	6	0.00050951	0.101095	0	0	0	6
t	141	Orf1ab 5' UTR		141	0	0	0	0	0	0	0
a	142	Orf1ab 5' UTR		142	4	0.00033967	0.0673968	0	0	2	2
a	143	Orf1ab 5' UTR		143	7	0.00059443	0.117944	0	0	7	0
t	144	Orf1ab 5' UTR		144	0	0	0	0	0	0	0
t	145	Orf1ab 5' UTR		145	0	0	0	0	0	0	0
a	146	Orf1ab 5' UTR		146	0	0	0	0	0	0	0
c	147	Orf1ab 5' UTR		147	11	0.0009341	0.185341	0	0	0	11
t	148	Orf1ab 5' UTR		148	1	8.4918e-05	0.0168492	0	1	0	0
g	149	Orf1ab 5' UTR		149	0	0	0	0	0	0	0
t	150	Orf1ab 5' UTR		150	0	0	0	0	0	0	0
c	151	Orf1ab 5' UTR		151	3	0.00025476	0.0505476	0	0	0	3
g	152	Orf1ab 5' UTR		152	0	0	0	0	0	0	0
t	153	Orf1ab 5' UTR		153	0	0	0	0	0	0	0
t	154	Orf1ab 5' UTR		154	0	0	0	0	0	0	0
g	155	Orf1ab 5' UTR		155	0	0	0	0	0	0	0
a	156	Orf1ab 5' UTR		156	0	0	0	0	0	0	0
c	157	Orf1ab 5' UTR		157	1	8.4918e-05	0.0168492	0	0	0	1
a	158	Orf1ab 5' UTR		158	0	0	0	0	0	0	0
g	159	Orf1ab 5' UTR		159	1	8.4918e-05	0.0168492	1	0	0	0
g	160	Orf1ab 5' UTR		160	4	0.00033967	0.0673968	0	0	0	4
a	161	Orf1ab 5' UTR		161	1	8.4918e-05	0.0168492	0	0	1	0
c	162	Orf1ab 5' UTR		162	6	0.00050951	0.101095	0	0	0	6
a	163	Orf1ab 5' UTR		163	2	0.00016984	0.0336984	0	0	2	0
c	164	Orf1ab 5' UTR		164	0	0	0	0	0	0	0
g	165	Orf1ab 5' UTR		165	1	8.4918e-05	0.0168492	1	0	0	0
a	166	Orf1ab 5' UTR		166	0	0	0	0	0	0	0
g	167	Orf1ab 5' UTR		167	1	8.4918e-05	0.0168492	0	0	0	1
t	168	Orf1ab 5' UTR		168	0	0	0	0	0	0	0
a	169	Orf1ab 5' UTR		169	0	0	0	0	0	0	0
a	170	Orf1ab 5' UTR		170	1	8.4918e-05	0.0168492	0	1	0	0
c	171	Orf1ab 5' UTR		171	2	0.00016984	0.0336984	0	0	0	2
t	172	Orf1ab 5' UTR		172	2	0.00016984	0.0336984	0	2	0	0
c	173	Orf1ab 5' UTR		173	0	0	0	0	0	0	0
g	174	Orf1ab 5' UTR		174	502	0.042629	8.4583	7	15	0	480
t	175	Orf1ab 5' UTR		175	2	0.00016984	0.0336984	0	1	1	0
c	176	Orf1ab 5' UTR		176	1	8.4918e-05	0.0168492	0	0	0	1
t	177	Orf1ab 5' UTR		177	0	0	0	0	0	0	0
a	178	Orf1ab 5' UTR		178	1	8.4918e-05	0.0168492	0	0	1	0
t	179	Orf1ab 5' UTR		179	1	8.4918e-05	0.0168492	0	1	0	0
c	180	Orf1ab 5' UTR		180	7	0.00059443	0.117944	0	0	0	7
t	181	Orf1ab 5' UTR		181	1	8.4918e-05	0.0168492	0	1	0	0
t	182	Orf1ab 5' UTR		182	0	0	0	0	0	0	0
c	183	Orf1ab 5' UTR		183	0	0	0	0	0	0	0
t	184	Orf1ab 5' UTR		184	0	0	0	0	0	0	0
g	185	Orf1ab 5' UTR		185	2	0.00016984	0.0336984	0	0	0	2
c	186	Orf1ab 5' UTR		186	25	0.002123	0.42123	0	0	0	25
a	187	Orf1ab 5' UTR		187	5	0.00042459	0.084246	0	1	4	0
g	188	Orf1ab 5' UTR		188	2	0.00016984	0.0336984	2	0	0	0
g	189	Orf1ab 5' UTR		189	10	0.00084918	0.168492	8	0	0	2
c	190	Orf1ab 5' UTR		190	2	0.00016984	0.0336984	0	0	0	2
t	191	Orf1ab 5' UTR		191	0	0	0	0	0	0	0
g	192	Orf1ab 5' UTR		192	0	0	0	0	0	0	0
c	193	Orf1ab 5' UTR		193	12	0.001019	0.20219	0	0	0	12
t	194	Orf1ab 5' UTR		194	0	0	0	0	0	0	0
t	195	Orf1ab 5' UTR		195	0	0	0	0	0	0	0
a	196	Orf1ab 5' UTR		196	0	0	0	0	0	0	0
c	197	Orf1ab 5' UTR		197	0	0	0	0	0	0	0
g	198	Orf1ab 5' UTR		198	7	0.00059443	0.117944	3	0	0	4
g	199	Orf1ab 5' UTR		199	10	0.00084918	0.168492	3	0	0	7
t	200	Orf1ab 5' UTR		200	1	8.4918e-05	0.0168492	0	0	1	0
t	201	Orf1ab 5' UTR		201	58	0.0049253	0.977254	2	56	0	0
t	202	Orf1ab 5' UTR		202	6	0.00050951	0.101095	0	5	1	0
c	203	Orf1ab 5' UTR		203	276	0.023438	4.65038	0	0	0	276
g	204	Orf1ab 5' UTR		204	81	0.0068784	1.36479	3	0	0	78
t	205	Orf1ab 5' UTR		205	2	0.00016984	0.0336984	0	1	1	0
c	206	Orf1ab 5' UTR		206	1	8.4918e-05	0.0168492	0	0	0	1
c	207	Orf1ab 5' UTR		207	5	0.00042459	0.084246	0	0	0	5
g	208	Orf1ab 5' UTR		208	3	0.00025476	0.0505476	1	0	0	2
t	209	Orf1ab 5' UTR		209	2	0.00016984	0.0336984	1	1	0	0
g	210	Orf1ab 5' UTR		210	1886	0.16016	31.7776	0	0	0	1886
t	211	Orf1ab 5' UTR		211	0	0	0	0	0	0	0
t	212	Orf1ab 5' UTR		212	3	0.00025476	0.0505476	2	1	0	0
g	213	Orf1ab 5' UTR		213	1	8.4918e-05	0.0168492	1	0	0	0
c	214	Orf1ab 5' UTR		214	5	0.00042459	0.084246	0	0	0	5
a	215	Orf1ab 5' UTR		215	3	0.00025476	0.0505476	0	0	0	3
g	216	Orf1ab 5' UTR		216	3	0.00025476	0.0505476	3	0	0	0
c	217	Orf1ab 5' UTR		217	3	0.00025476	0.0505476	0	0	0	3
c	218	Orf1ab 5' UTR		218	1	8.4918e-05	0.0168492	0	0	0	1
g	219	Orf1ab 5' UTR		219	23	0.0019531	0.387532	4	0	0	19
a	220	Orf1ab 5' UTR		220	3	0.00025476	0.0505476	0	0	3	0
t	221	Orf1ab 5' UTR		221	1	8.4918e-05	0.0168492	0	1	0	0
c	222	Orf1ab 5' UTR		222	289	0.024541	4.86942	0	0	0	289
a	223	Orf1ab 5' UTR		223	3	0.00025476	0.0505476	0	0	1	2
t	224	Orf1ab 5' UTR		224	7	0.00059443	0.117944	0	7	0	0
c	225	Orf1ab 5' UTR		225	1	8.4918e-05	0.0168492	0	0	0	1
a	226	Orf1ab 5' UTR		226	1	8.4918e-05	0.0168492	0	0	0	1
g	227	Orf1ab 5' UTR		227	3	0.00025476	0.0505476	3	0	0	0
c	228	Orf1ab 5' UTR		228	3	0.00025476	0.0505476	0	0	0	3
a	229	Orf1ab 5' UTR		229	0	0	0	0	0	0	0
c	230	Orf1ab 5' UTR		230	2	0.00016984	0.0336984	0	0	0	2
a	231	Orf1ab 5' UTR		231	1	8.4918e-05	0.0168492	0	0	1	0
t	232	Orf1ab 5' UTR		232	0	0	0	0	0	0	0
c	233	Orf1ab 5' UTR		233	3	0.00025476	0.0505476	1	0	0	2
t	234	Orf1ab 5' UTR		234	1	8.4918e-05	0.0168492	0	1	0	0
a	235	Orf1ab 5' UTR		235	1	8.4918e-05	0.0168492	0	0	0	1
g	236	Orf1ab 5' UTR		236	0	0	0	0	0	0	0
g	237	Orf1ab 5' UTR		237	1	8.4918e-05	0.0168492	0	0	0	1
t	238	Orf1ab 5' UTR		238	2	0.00016984	0.0336984	0	0	2	0
t	239	Orf1ab 5' UTR		239	1	8.4918e-05	0.0168492	0	1	0	0
t	240	Orf1ab 5' UTR		240	2	0.00016984	0.0336984	0	2	0	0
c	241	Orf1ab 5' UTR		241	10570	0.89759	178.096	3	0	0	10567
g	242	Orf1ab 5' UTR		242	6	0.00050951	0.101095	1	1	0	4
t	243	Orf1ab 5' UTR		243	1	8.4918e-05	0.0168492	0	1	0	0
c	244	Orf1ab 5' UTR		244	4	0.00033967	0.0673968	0	0	0	4
c	245	Orf1ab 5' UTR		245	10	0.00084918	0.168492	1	0	0	9
g	246	Orf1ab 5' UTR		246	2	0.00016984	0.0336984	1	0	0	1
g	247	Orf1ab 5' UTR		247	2	0.00016984	0.0336984	1	0	0	1
g	248	Orf1ab 5' UTR		248	0	0	0	0	0	0	0
t	249	Orf1ab 5' UTR		249	0	0	0	0	0	0	0
g	250	Orf1ab 5' UTR		250	0	0	0	0	0	0	0
t	251	Orf1ab 5' UTR		251	0	0	0	0	0	0	0
g	252	Orf1ab 5' UTR		252	2	0.00016984	0.0336984	0	0	0	2
a	253	Orf1ab 5' UTR		253	3	0.00025476	0.0505476	0	0	3	0
c	254	Orf1ab 5' UTR		254	0	0	0	0	0	0	0
c	255	Orf1ab 5' UTR		255	0	0	0	0	0	0	0
g	256	Orf1ab 5' UTR		256	2	0.00016984	0.0336984	1	0	0	1
a	257	Orf1ab 5' UTR		257	5	0.00042459	0.084246	0	1	4	0
a	258	Orf1ab 5' UTR		258	2	0.00016984	0.0336984	0	0	1	1
a	259	Orf1ab 5' UTR		259	0	0	0	0	0	0	0
g	260	Orf1ab 5' UTR		260	0	0	0	0	0	0	0
g	261	Orf1ab 5' UTR		261	0	0	0	0	0	0	0
t	262	Orf1ab 5' UTR		262	1	8.4918e-05	0.0168492	0	1	0	0
a	263	Orf1ab 5' UTR		263	5	0.00042459	0.084246	0	0	5	0
a	264	Orf1ab 5' UTR		264	3	0.00025476	0.0505476	0	0	2	1
g	265	Orf1ab 5' UTR		265	1	8.4918e-05	0.0168492	0	0	0	1
a	266	S 5UTR	TRS-B	21556	0	0	0	0	0	0	0
c	267	S 5UTR	TRS-B	21557	3	0.00025476	0.0505476	0	0	0	3
g	268	S 5UTR	TRS-B	21558	0	0	0	0	0	0	0
a	269	S 5UTR	TRS-B	21559	0	0	0	0	0	0	0
a	270	S 5UTR	TRS-B	21560	0	0	0	0	0	0	0
c	271	S 5UTR	TRS-B	21561	0	0	0	0	0	0	0
a	272	S 5UTR		21562	2	0.00016984	0.0336984	0	0	1	1
a	273	orf3a 5UTR	TRS-B	25385	1	8.4918e-05	0.0168492	0	0	1	0
c	274	orf3a 5UTR	TRS-B	25386	0	0	0	0	0	0	0
g	275	orf3a 5UTR	TRS-B	25387	0	0	0	0	0	0	0
a	276	orf3a 5UTR	TRS-B	25388	0	0	0	0	0	0	0
a	277	orf3a 5UTR	TRS-B	25389	0	0	0	0	0	0	0
c	278	orf3a 5UTR	TRS-B	25390	0	0	0	0	0	0	0
t	279	orf3a 5UTR		25391	0	0	0	0	0	0	0
t	280	orf3a 5UTR		25392	0	0	0	0	0	0	0
g	281	E 5UTR		26221	1	8.4918e-05	0.0168492	1	0	0	0
c	282	E 5UTR		26222	28	0.0023777	0.471778	0	0	0	28
a	283	E 5UTR		26223	0	0	0	0	0	0	0
c	284	E 5UTR		26224	3	0.00025476	0.0505476	0	0	0	3
a	285	E 5UTR		26225	1	8.4918e-05	0.0168492	0	0	1	0
a	286	E 5UTR		26226	0	0	0	0	0	0	0
g	287	E 5UTR		26227	4	0.00033967	0.0673968	0	0	0	4
c	288	E 5UTR		26228	11	0.0009341	0.185341	4	0	0	7
t	289	E 5UTR		26229	1	8.4918e-05	0.0168492	0	1	0	0
g	290	E 5UTR		26230	6	0.00050951	0.101095	0	0	0	6
a	291	E 5UTR		26231	1	8.4918e-05	0.0168492	0	0	0	1
t	292	E 5UTR		26232	0	0	0	0	0	0	0
g	293	E 5UTR		26233	6	0.00050951	0.101095	0	0	0	6
a	294	E 5UTR		26234	0	0	0	0	0	0	0
g	295	E 5UTR		26235	0	0	0	0	0	0	0
t	296	E 5UTR		26236	1	8.4918e-05	0.0168492	1	0	0	0
a	297	E 5UTR	TRS-B	26237	0	0	0	0	0	0	0
c	298	E 5UTR	TRS-B	26238	0	0	0	0	0	0	0
g	299	E 5UTR	TRS-B	26239	0	0	0	0	0	0	0
a	300	E 5UTR	TRS-B	26240	0	0	0	0	0	0	0
a	301	E 5UTR	TRS-B	26241	0	0	0	0	0	0	0
c	302	E 5UTR	TRS-B	26242	0	0	0	0	0	0	0
t	303	E 5UTR		26243	0	0	0	0	0	0	0
t	304	E 5UTR		26244	0	0	0	0	0	0	0
a	305	M 5UTR	TRS-B	26473	0	0	0	0	0	0	0
c	306	M 5UTR	TRS-B	26474	0	0	0	0	0	0	0
g	307	M 5UTR	TRS-B	26475	0	0	0	0	0	0	0
a	308	M 5UTR	TRS-B	26476	0	0	0	0	0	0	0
a	309	M 5UTR	TRS-B	26477	0	0	0	0	0	0	0
c	310	M 5UTR	TRS-B	26478	0	0	0	0	0	0	0
t	311	M 5UTR		26479	0	0	0	0	0	0	0
a	312	M 5UTR		26480	0	0	0	0	0	0	0
a	313	M 5UTR		26481	0	0	0	0	0	0	0
a	314	M 5UTR		26482	1	8.4918e-05	0.0168492	0	0	1	0
t	315	M 5UTR		26483	0	0	0	0	0	0	0
a	316	M 5UTR		26484	0	0	0	0	0	0	0
t	317	M 5UTR		26485	0	0	0	0	0	0	0
t	318	M 5UTR		26486	4	0.00033967	0.0673968	0	4	0	0
a	319	M 5UTR		26487	0	0	0	0	0	0	0
t	320	M 5UTR		26488	2	0.00016984	0.0336984	0	2	0	0
a	321	M 5UTR		26489	0	0	0	0	0	0	0
t	322	M 5UTR		26490	0	0	0	0	0	0	0
t	323	M 5UTR		26491	1	8.4918e-05	0.0168492	0	1	0	0
a	324	M 5UTR		26492	103	0.0087466	1.73547	0	0	0	103
g	325	M 5UTR		26493	0	0	0	0	0	0	0
t	326	M 5UTR		26494	1	8.4918e-05	0.0168492	0	0	1	0
t	327	M 5UTR		26495	1	8.4918e-05	0.0168492	0	1	0	0
t	328	M 5UTR		26496	0	0	0	0	0	0	0
t	329	M 5UTR		26497	4	0.00033967	0.0673968	0	4	0	0
t	330	M 5UTR		26498	2	0.00016984	0.0336984	0	2	0	0
c	331	M 5UTR		26499	1	8.4918e-05	0.0168492	0	0	0	1
t	332	M 5UTR		26500	0	0	0	0	0	0	0
g	333	M 5UTR		26501	3	0.00025476	0.0505476	0	0	0	3
t	334	M 5UTR		26502	0	0	0	0	0	0	0
t	335	M 5UTR		26503	0	0	0	0	0	0	0
t	336	M 5UTR		26504	1	8.4918e-05	0.0168492	1	0	0	0
g	337	M 5UTR		26505	0	0	0	0	0	0	0
g	338	M 5UTR		26506	10	0.00084918	0.168492	0	0	0	10
a	339	M 5UTR		26507	0	0	0	0	0	0	0
a	340	M 5UTR		26508	0	0	0	0	0	0	0
c	341	M 5UTR		26509	5	0.00042459	0.084246	0	0	0	5
t	342	M 5UTR		26510	0	0	0	0	0	0	0
t	343	M 5UTR		26511	0	0	0	0	0	0	0
t	344	M 5UTR		26512	2	0.00016984	0.0336984	0	2	0	0
a	345	M 5UTR		26513	2	0.00016984	0.0336984	0	0	2	0
a	346	M 5UTR		26514	0	0	0	0	0	0	0
t	347	M 5UTR		26515	0	0	0	0	0	0	0
t	348	M 5UTR		26516	2	0.00016984	0.0336984	0	2	0	0
t	349	M 5UTR		26517	0	0	0	0	0	0	0
t	350	M 5UTR		26518	0	0	0	0	0	0	0
a	351	M 5UTR		26519	0	0	0	0	0	0	0
g	352	M 5UTR		26520	36	0.0030571	0.606571	0	1	0	35
c	353	M 5UTR		26521	1	8.4918e-05	0.0168492	0	0	0	1
c	354	M 5UTR		26522	0	0	0	0	0	0	0
g	355	ORF6 5UTR		27192	0	0	0	0	0	0	0
t	356	ORF6 5UTR		27193	14	0.0011889	0.235889	0	14	0	0
g	357	ORF6 5UTR		27194	0	0	0	0	0	0	0
a	358	ORF6 5UTR		27195	0	0	0	0	0	0	0
c	359	ORF6 5UTR		27196	0	0	0	0	0	0	0
a	360	ORF6 5UTR		27197	0	0	0	0	0	0	0
a	361	ORF6 5UTR		27198	0	0	0	0	0	0	0
c	362	ORF6 5UTR		27199	1	8.4918e-05	0.0168492	0	0	0	1
a	363	ORF6 5UTR		27200	0	0	0	0	0	0	0
g	364	ORF6 5UTR		27201	3	0.00025476	0.0505476	1	0	0	2
a	365	ORF 7a 5UTR	TRS-B	27388	1	8.4918e-05	0.0168492	0	1	0	0
c	366	ORF 7a 5UTR	TRS-B	27389	60	0.0050951	1.01095	4	0	0	56
g	367	ORF 7a 5UTR	TRS-B	27390	35	0.0029721	0.589722	4	3	0	28
a	368	ORF 7a 5UTR	TRS-B	27391	1	8.4918e-05	0.0168492	0	0	1	0
a	369	ORF 7a 5UTR	TRS-B	27392	1	8.4918e-05	0.0168492	0	0	1	0
c	370	ORF 7a 5UTR	TRS-B	27393	19	0.0016135	0.320135	0	0	0	19
t	371	ORF 7a 5UTR		27760	5	0.00042459	0.084246	4	1	0	0
t	372	ORF 7a 5UTR		27761	2	0.00016984	0.0336984	0	2	0	0
g	373	ORF 7a 5UTR		27762	8	0.00067935	0.134794	2	0	0	6
a	374	ORF 7a 5UTR		27763	2	0.00016984	0.0336984	0	1	1	0
a	375	ORF 7a 5UTR		27764	0	0	0	0	0	0	0
c	376	ORF 7a 5UTR		27765	6	0.00050951	0.101095	0	0	0	6
t	377	ORF 7a 5UTR		27766	1	8.4918e-05	0.0168492	0	1	0	0
t	378	ORF 7a 5UTR		27767	0	0	0	0	0	0	0
t	379	ORF 7a 5UTR		27768	1	8.4918e-05	0.0168492	0	0	1	0
c	380	ORF 7a 5UTR		27769	30	0.0025476	0.505476	0	0	0	30
a	381	ORF 7a 5UTR		27770	0	0	0	0	0	0	0
t	382	ORF 7a 5UTR		27771	0	0	0	0	0	0	0
t	383	ORF 7a 5UTR		27772	0	0	0	0	0	0	0
a	384	ORF 7a 5UTR		27773	0	0	0	0	0	0	0
a	385	ORF 7a 5UTR		27774	0	0	0	0	0	0	0
t	386	ORF 7a 5UTR		27775	1	8.4918e-05	0.0168492	1	0	0	0
t	387	ORF 7a 5UTR		27776	0	0	0	0	0	0	0
g	388	ORF 7a 5UTR		27777	1	8.4918e-05	0.0168492	0	0	0	1
a	389	ORF 7a 5UTR		27778	1	8.4918e-05	0.0168492	0	0	0	1
c	390	ORF 7a 5UTR		27779	4	0.00033967	0.0673968	0	0	0	4
t	391	ORF 7a 5UTR		27780	0	0	0	0	0	0	0
t	392	ORF 7a 5UTR		27781	0	0	0	0	0	0	0
c	393	ORF 7a 5UTR		27782	3	0.00025476	0.0505476	0	0	2	1
t	394	ORF 7a 5UTR		27783	0	0	0	0	0	0	0
a	395	ORF 7a 5UTR		27784	1	8.4918e-05	0.0168492	0	0	1	0
t	396	ORF 7a 5UTR		27785	1	8.4918e-05	0.0168492	0	1	0	0
t	397	ORF 7a 5UTR		27786	0	0	0	0	0	0	0
t	398	ORF 7a 5UTR		27787	0	0	0	0	0	0	0
g	399	ORF 7a 5UTR		27788	5	0.00042459	0.084246	1	0	0	4
t	400	ORF 7a 5UTR		27789	1	8.4918e-05	0.0168492	0	1	0	0
g	401	ORF 7a 5UTR		27790	1	8.4918e-05	0.0168492	1	0	0	0
c	402	ORF 7a 5UTR		27791	2	0.00016984	0.0336984	0	0	0	2
t	403	ORF 7a 5UTR		27792	0	0	0	0	0	0	0
t	404	ORF 7a 5UTR		27793	0	0	0	0	0	0	0
t	405	ORF 7a 5UTR		27794	0	0	0	0	0	0	0
t	406	ORF 7a 5UTR		27795	0	0	0	0	0	0	0
t	407	ORF 7a 5UTR		27796	5	0.00042459	0.084246	0	5	0	0
a	408	ORF 7a 5UTR		27797	1	8.4918e-05	0.0168492	0	1	0	0
g	409	ORF 7a 5UTR		27798	27	0.0022928	0.454928	0	0	0	27
c	410	ORF 7a 5UTR		27799	0	0	0	0	0	0	0
c	411	ORF 7a 5UTR		27800	55	0.0046705	0.926706	54	0	0	1
t	412	ORF 7a 5UTR		27801	0	0	0	0	0	0	0
t	413	ORF 7a 5UTR		27802	1	8.4918e-05	0.0168492	0	1	0	0
t	414	ORF 7a 5UTR		27803	1	8.4918e-05	0.0168492	0	1	0	0
c	415	ORF 7a 5UTR		27804	22	0.0018682	0.370682	0	0	0	22
t	416	ORF 7a 5UTR		27805	0	0	0	0	0	0	0
g	417	ORF 7a 5UTR		27806	4	0.00033967	0.0673968	1	0	0	3
c	418	ORF 7a 5UTR		27807	2	0.00016984	0.0336984	0	0	0	2
t	419	ORF 7a 5UTR		27808	2	0.00016984	0.0336984	1	0	1	0
a	420	ORF 7a 5UTR		27809	2	0.00016984	0.0336984	0	0	2	0
t	421	ORF 7a 5UTR		27810	2	0.00016984	0.0336984	0	2	0	0
t	422	ORF 7a 5UTR		27811	0	0	0	0	0	0	0
c	423	ORF 7a 5UTR		27812	2	0.00016984	0.0336984	0	0	0	2
c	424	ORF 7a 5UTR		27813	3	0.00025476	0.0505476	0	0	0	3
t	425	ORF 7a 5UTR		27814	0	0	0	0	0	0	0
t	426	ORF 7a 5UTR		27815	2	0.00016984	0.0336984	1	1	0	0
g	427	ORF 7a 5UTR		27816	2	0.00016984	0.0336984	2	0	0	0
t	428	ORF 7a 5UTR		27817	0	0	0	0	0	0	0
t	429	ORF 7a 5UTR		27818	0	0	0	0	0	0	0
t	430	ORF 7a 5UTR		27819	0	0	0	0	0	0	0
t	431	ORF 7a 5UTR		27820	0	0	0	0	0	0	0
a	432	ORF 7a 5UTR		27821	0	0	0	0	0	0	0
a	433	ORF 7a 5UTR		27822	1	8.4918e-05	0.0168492	0	0	0	1
t	434	ORF 7a 5UTR		27823	0	0	0	0	0	0	0
t	435	ORF 7a 5UTR		27824	0	0	0	0	0	0	0
a	436	ORF 7a 5UTR		27825	3	0.00025476	0.0505476	0	0	3	0
t	437	ORF 7a 5UTR		27826	0	0	0	0	0	0	0
g	438	ORF 7a 5UTR		27827	2	0.00016984	0.0336984	0	0	0	2
c	439	ORF 7a 5UTR		27828	3	0.00025476	0.0505476	0	0	0	3
t	440	ORF 7a 5UTR		27829	1	8.4918e-05	0.0168492	0	1	0	0
t	441	ORF 7a 5UTR		27830	0	0	0	0	0	0	0
a	442	ORF 7a 5UTR		27831	1	8.4918e-05	0.0168492	0	0	1	0
t	443	ORF 7a 5UTR		27832	1	8.4918e-05	0.0168492	0	1	0	0
t	444	ORF 7a 5UTR		27833	1	8.4918e-05	0.0168492	0	0	1	0
a	445	ORF 7a 5UTR		27834	1	8.4918e-05	0.0168492	0	0	1	0
t	446	ORF 7a 5UTR		27835	1	8.4918e-05	0.0168492	0	1	0	0
c	447	ORF 7a 5UTR		27836	0	0	0	0	0	0	0
t	448	ORF 7a 5UTR		27837	0	0	0	0	0	0	0
t	449	ORF 7a 5UTR		27838	0	0	0	0	0	0	0
t	450	ORF 7a 5UTR		27839	2	0.00016984	0.0336984	1	0	1	0
t	451	ORF 7a 5UTR		27840	4	0.00033967	0.0673968	0	4	0	0
g	452	ORF 7a 5UTR		27841	9	0.00076427	0.151643	2	0	0	7
g	453	ORF 7a 5UTR		27842	1	8.4918e-05	0.0168492	0	0	0	1
t	454	ORF 7a 5UTR		27843	1	8.4918e-05	0.0168492	0	1	0	0
t	455	ORF 7a 5UTR		27844	1	8.4918e-05	0.0168492	0	1	0	0
c	456	ORF 7a 5UTR		27845	2	0.00016984	0.0336984	1	0	0	1
t	457	ORF 7a 5UTR		27846	1	8.4918e-05	0.0168492	0	1	0	0
c	458	ORF 7a 5UTR		27847	15	0.0012738	0.252738	0	0	0	15
a	459	ORF 7a 5UTR		27848	1	8.4918e-05	0.0168492	0	0	1	0
c	460	ORF 7a 5UTR		27849	10	0.00084918	0.168492	0	0	0	10
t	461	ORF 7a 5UTR		27850	1	8.4918e-05	0.0168492	0	0	1	0
t	462	ORF 7a 5UTR		27851	0	0	0	0	0	0	0
g	463	ORF 7a 5UTR		27852	3	0.00025476	0.0505476	2	0	0	1
a	464	ORF 7a 5UTR		27853	1	8.4918e-05	0.0168492	0	0	0	1
a	465	ORF 7a 5UTR		27854	0	0	0	0	0	0	0
c	466	ORF 7a 5UTR		27855	2	0.00016984	0.0336984	2	0	0	0
t	467	ORF 7a 5UTR		27856	0	0	0	0	0	0	0
g	468	ORF 7a 5UTR		27857	6	0.00050951	0.101095	6	0	0	0
c	469	ORF 7a 5UTR		27858	0	0	0	0	0	0	0
a	470	ORF 7a 5UTR		27859	0	0	0	0	0	0	0
a	471	ORF 7a 5UTR		27860	0	0	0	0	0	0	0
g	472	ORF 7a 5UTR		27861	1	8.4918e-05	0.0168492	0	0	0	1
a	473	ORF 7a 5UTR		27862	1	8.4918e-05	0.0168492	0	0	1	0
t	474	ORF 7a 5UTR		27863	0	0	0	0	0	0	0
c	475	ORF 7a 5UTR		27864	5	0.00042459	0.084246	2	0	0	3
a	476	ORF 7a 5UTR		27865	0	0	0	0	0	0	0
t	477	ORF 7a 5UTR		27866	1	8.4918e-05	0.0168492	0	1	0	0
a	478	ORF 7a 5UTR		27867	0	0	0	0	0	0	0
a	479	ORF 7a 5UTR		27868	1	8.4918e-05	0.0168492	0	1	0	0
t	480	ORF 7a 5UTR		27869	12	0.001019	0.20219	0	12	0	0
g	481	ORF 7a 5UTR		27870	35	0.0029721	0.589722	0	0	0	35
a	482	ORF 7a 5UTR		27871	0	0	0	0	0	0	0
a	483	ORF 7a 5UTR		27872	1	8.4918e-05	0.0168492	0	0	1	0
a	484	ORF 7a 5UTR		27873	0	0	0	0	0	0	0
c	485	ORF 7a 5UTR		27874	1257	0.10674	21.1794	1	0	0	1256
t	486	ORF 7a 5UTR		27875	1	8.4918e-05	0.0168492	0	1	0	0
t	487	ORF 7a 5UTR		27876	0	0	0	0	0	0	0
g	488	ORF 7a 5UTR		27877	11	0.0009341	0.185341	0	0	0	11
t	489	ORF 7a 5UTR		27878	9	0.00076427	0.151643	0	8	1	0
c	490	ORF 7a 5UTR		27879	10	0.00084918	0.168492	2	0	0	8
a	491	ORF 7a 5UTR		27880	1	8.4918e-05	0.0168492	0	0	1	0
c	492	ORF 7a 5UTR		27881	23	0.0019531	0.387532	0	0	0	23
g	493	ORF 7a 5UTR		27882	46	0.0039062	0.775063	1	3	0	42
c	494	ORF 7a 5UTR		27883	12	0.001019	0.20219	0	0	0	12
c	495	ORF 7a 5UTR		27884	2	0.00016984	0.0336984	0	0	0	2
t	496	ORF 7a 5UTR		27885	0	0	0	0	0	0	0
a	497	ORF 7a 5UTR		27886	0	0	0	0	0	0	0
a	498	ORF8 5UTR	TBS-B	27887	0	0	0	0	0	0	0
a	499	ORF8 5UTR	TBS-B	27888	1	8.4918e-05	0.0168492	0	1	0	0
c	500	ORF8 5UTR	TBS-B	27889	25	0.002123	0.42123	1	0	0	24
g	501	ORF8 5UTR	TBS-B	27890	70	0.0059443	1.17944	1	0	0	69
a	502	ORF8 5UTR	TBS-B	27891	0	0	0	0	0	0	0
a	503	ORF8 5UTR	TBS-B	27892	15	0.0012738	0.252738	0	1	14	0
c	504	ORF8 5UTR	TBS-B	27893	0	0	0	0	0	0	0
a	505	ORF8 5UTR	TBS-B	28260	0	0	0	0	0	0	0
c	506	N 5UTR	TBS-B	28261	3	0.00025476	0.0505476	3	0	0	0
g	507	N 5UTR	TBS-B	28262	10	0.00084918	0.168492	10	0	0	0
a	508	N 5UTR	TBS-B	28263	0	0	0	0	0	0	0
a	509	N 5UTR	TBS-B	28264	0	0	0	0	0	0	0
c	510	N 5UTR	TBS-B	28265	0	0	0	0	0	0	0
a	511	N 5UTR		28266	0	0	0	0	0	0	0
a	512	N 5UTR		28267	0	0	0	0	0	0	0
a	513	N 5UTR		28268	0	0	0	0	0	0	0
c	514	N 5UTR		28269	4	0.00033967	0.0673968	2	0	0	2
t	515	N 5UTR		28270	13	0.0011039	0.21904	0	13	0	0
a	516	N 5UTR		28271	372	0.03159	6.2679	0	1	140	231
a	517	N 5UTR		28272	293	0.024881	4.93682	0	0	16	277
a	518	N 5UTR		28273	32	0.0027174	0.539174	0	0	0	32
a	519	ORF10 5'UTR		29534	0	0	0	0	0	0	0
c	520	ORF10 5'UTR		29535	9	0.00076427	0.151643	0	0	0	9
t	521	ORF10 5'UTR		29536	0	0	0	0	0	0	0
c	522	ORF10 5'UTR		29537	2	0.00016984	0.0336984	0	0	0	2
a	523	ORF10 5'UTR		29538	0	0	0	0	0	0	0
t	524	ORF10 5'UTR		29539	0	0	0	0	0	0	0
g	525	ORF10 5'UTR		29540	41	0.0034817	0.690817	39	0	0	2
c	526	ORF10 5'UTR		29541	39	0.0033118	0.657119	0	0	1	38
a	527	ORF10 5'UTR		29542	3	0.00025476	0.0505476	0	0	0	3
g	528	ORF10 5'UTR		29543	180	0.015285	3.03286	3	16	0	161
a	529	ORF10 5'UTR		29544	0	0	0	0	0	0	0
c	530	ORF10 5'UTR		29545	17	0.0014436	0.286436	5	0	0	12
c	531	ORF10 5'UTR		29546	10	0.00084918	0.168492	2	0	0	8
a	532	ORF10 5'UTR		29547	0	0	0	0	0	0	0
c	533	ORF10 5'UTR		29548	2	0.00016984	0.0336984	0	0	0	2
a	534	ORF10 5'UTR		29549	1	8.4918e-05	0.0168492	0	0	1	0
c	535	ORF10 5'UTR		29550	7	0.00059443	0.117944	1	0	0	6
a	536	ORF10 5'UTR		29551	0	0	0	0	0	0	0
a	537	ORF10 5'UTR		29552	0	0	0	0	0	0	0
g	538	ORF10 5'UTR		29553	6	0.00050951	0.101095	1	0	0	5
g	539	ORF10 5'UTR		29554	12	0.001019	0.20219	0	0	0	12
c	540	ORF10 5'UTR		29555	32	0.0027174	0.539174	0	0	0	32
a	541	ORF10 5'UTR		29556	0	0	0	0	0	0	0
g	542	ORF10 5'UTR		29557	16	0.0013587	0.269587	0	3	0	13
c	543	ORF10 3'UTR		29675	5	0.00042459	0.084246	0	0	0	5
a	544	ORF10 3'UTR		29676	0	0	0	0	0	0	0
a	545	ORF10 3'UTR		29677	0	0	0	0	0	0	0
t	546	ORF10 3'UTR		29678	0	0	0	0	0	0	0
c	547	ORF10 3'UTR		29679	11	0.0009341	0.185341	0	0	0	11
t	548	ORF10 3'UTR		29680	0	0	0	0	0	0	0
t	549	ORF10 3'UTR		29681	0	0	0	0	0	0	0
t	550	ORF10 3'UTR		29682	0	0	0	0	0	0	0
a	551	ORF10 3'UTR		29683	1	8.4918e-05	0.0168492	0	0	0	1
a	552	ORF10 3'UTR		29684	0	0	0	0	0	0	0
t	553	ORF10 3'UTR		29685	12	0.001019	0.20219	1	9	2	0
c	554	ORF10 3'UTR		29686	23	0.0019531	0.387532	0	0	7	16
a	555	ORF10 3'UTR		29687	0	0	0	0	0	0	0
g	556	ORF10 3'UTR		29688	20	0.0016984	0.336984	0	0	0	20
t	557	ORF10 3'UTR		29689	1	8.4918e-05	0.0168492	0	0	1	0
g	558	ORF10 3'UTR		29690	25	0.002123	0.42123	2	0	0	23
t	559	ORF10 3'UTR		29691	0	0	0	0	0	0	0
g	560	ORF10 3'UTR		29692	35	0.0029721	0.589722	1	0	0	34
t	561	ORF10 3'UTR		29693	4	0.00033967	0.0673968	0	4	0	0
a	562	ORF10 3'UTR		29694	8	0.00067935	0.134794	0	8	0	0
a	563	ORF10 3'UTR		29695	0	0	0	0	0	0	0
c	564	ORF10 3'UTR		29696	0	0	0	0	0	0	0
a	565	ORF10 3'UTR		29697	1	8.4918e-05	0.0168492	0	0	1	0
t	566	ORF10 3'UTR		29698	4	0.00033967	0.0673968	0	1	3	0
t	567	ORF10 3'UTR		29699	0	0	0	0	0	0	0
a	568	ORF10 3'UTR		29700	61	0.00518	1.0278	0	0	61	0
g	569	ORF10 3'UTR		29701	3	0.00025476	0.0505476	1	0	0	2
g	570	ORF10 3'UTR		29702	3	0.00025476	0.0505476	2	0	0	1
g	571	ORF10 3'UTR		29703	4	0.00033967	0.0673968	1	0	0	3
a	572	ORF10 3'UTR		29704	1	8.4918e-05	0.0168492	0	0	1	0
g	573	ORF10 3'UTR		29705	15	0.0012738	0.252738	0	0	0	15
g	574	ORF10 3'UTR		29706	28	0.0023777	0.471778	4	1	0	23
a	575	ORF10 3'UTR		29707	1	8.4918e-05	0.0168492	0	0	1	0
c	576	ORF10 3'UTR		29708	18	0.0015285	0.303286	1	0	0	17
t	577	ORF10 3'UTR		29709	0	0	0	0	0	0	0
t	578	ORF10 3'UTR		29710	21	0.0017833	0.353833	1	20	0	0
g	579	ORF10 3'UTR		29711	31	0.0026325	0.522325	6	3	0	22
a	580	ORF10 3'UTR		29712	0	0	0	0	0	0	0
a	581	ORF10 3'UTR		29713	2	0.00016984	0.0336984	0	0	2	0
a	582	ORF10 3'UTR		29714	2	0.00016984	0.0336984	0	0	1	1
g	583	ORF10 3'UTR		29715	11	0.0009341	0.185341	0	0	0	11
a	584	ORF10 3'UTR		29716	0	0	0	0	0	0	0
g	585	ORF10 3'UTR		29717	2	0.00016984	0.0336984	0	0	0	2
c	586	ORF10 3'UTR		29718	98	0.008322	1.65122	0	0	0	98
c	587	ORF10 3'UTR		29719	19	0.0016135	0.320135	0	0	0	19
a	588	ORF10 3'UTR		29720	0	0	0	0	0	0	0
c	589	ORF10 3'UTR		29721	24	0.002038	0.404381	0	0	0	24
c	590	ORF10 3'UTR		29722	11	0.0009341	0.185341	0	0	0	11
a	591	ORF10 3'UTR		29723	1	8.4918e-05	0.0168492	0	0	0	1
c	592	ORF10 3'UTR		29724	15	0.0012738	0.252738	0	0	0	15
a	593	ORF10 3'UTR		29725	1	8.4918e-05	0.0168492	0	0	1	0
t	594	ORF10 3'UTR		29726	3	0.00025476	0.0505476	0	3	0	0
t	595	ORF10 3'UTR		29727	0	0	0	0	0	0	0
t	596	ORF10 3'UTR		29728	10	0.00084918	0.168492	1	8	1	0
t	597	ORF10 3'UTR		29729	1	8.4918e-05	0.0168492	0	1	0	0
c	598	ORF10 3'UTR		29730	24	0.002038	0.404381	0	0	0	24
a	599	ORF10 3'UTR		29731	6	0.00050951	0.101095	0	0	6	0
c	600	ORF10 3'UTR		29732	5	0.00042459	0.084246	1	0	0	4
c	601	ORF10 3'UTR		29733	26	0.0022079	0.438079	2	0	0	24
g	602	ORF10 3'UTR		29734	96	0.0081522	1.61752	5	73	0	18
a	603	ORF10 3'UTR		29735	1	8.4918e-05	0.0168492	0	0	1	0
g	604	ORF10 3'UTR		29736	18	0.0015285	0.303286	3	1	0	14
g	605	ORF10 3'UTR		29737	44	0.0037364	0.741365	4	10	0	30
c	606	ORF10 3'UTR		29738	38	0.0032269	0.64027	8	0	1	29
c	607	ORF10 3'UTR		29739	14	0.0011889	0.235889	0	0	1	13
a	608	ORF10 3'UTR		29740	5	0.00042459	0.084246	0	0	3	2
c	609	ORF10 3'UTR		29741	17	0.0014436	0.286436	1	0	0	16
g	610	ORF10 3'UTR		29742	1989	0.1689	33.5131	156	0	0	1833
c	611	ORF10 3'UTR		29743	138	0.011719	2.32519	0	0	1	137
g	612	ORF10 3'UTR		29744	30	0.0025476	0.505476	22	0	0	8
g	613	ORF10 3'UTR		29745	31	0.0026325	0.522325	1	0	0	30
a	614	ORF10 3'UTR		29746	0	0	0	0	0	0	0
g	615	ORF10 3'UTR		29747	24	0.002038	0.404381	2	0	0	22
t	616	ORF10 3'UTR		29748	9	0.00076427	0.151643	0	9	0	0
a	617	ORF10 3'UTR		29749	2	0.00016984	0.0336984	0	0	1	1
c	618	ORF10 3'UTR		29750	41	0.0034817	0.690817	0	0	0	41
g	619	ORF10 3'UTR		29751	81	0.0068784	1.36479	4	7	0	70
a	620	ORF10 3'UTR		29752	13	0.0011039	0.21904	0	0	9	4
t	621	ORF10 3'UTR		29753	7	0.00059443	0.117944	0	6	1	0
c	622	ORF10 3'UTR		29754	83	0.0070482	1.39848	1	0	0	82
g	623	ORF10 3'UTR		29755	21	0.0017833	0.353833	1	1	0	19
a	624	ORF10 3'UTR		29756	0	0	0	0	0	0	0
g	625	ORF10 3'UTR		29757	10	0.00084918	0.168492	0	0	0	10
t	626	ORF10 3'UTR		29758	1	8.4918e-05	0.0168492	0	1	0	0
g	627	ORF10 3'UTR		29759	13	0.0011039	0.21904	2	0	0	11
t	628	ORF10 3'UTR		29760	12	0.001019	0.20219	10	2	0	0
a	629	ORF10 3'UTR		29761	0	0	0	0	0	0	0
c	630	ORF10 3'UTR		29762	11	0.0009341	0.185341	0	0	0	11
a	631	ORF10 3'UTR		29763	4	0.00033967	0.0673968	0	0	3	1
g	632	ORF10 3'UTR		29764	134	0.011379	2.25779	91	0	0	43
t	633	ORF10 3'UTR		29765	3	0.00025476	0.0505476	0	3	0	0
g	634	ORF10 3'UTR		29766	5	0.00042459	0.084246	2	0	0	3
a	635	ORF10 3'UTR		29767	1	8.4918e-05	0.0168492	0	0	0	1
a	636	ORF10 3'UTR		29768	0	0	0	0	0	0	0
c	637	ORF10 3'UTR		29769	109	0.0092561	1.83656	0	0	0	109
a	638	ORF10 3'UTR		29770	3	0.00025476	0.0505476	0	0	1	2
a	639	ORF10 3'UTR		29771	6	0.00050951	0.101095	0	0	6	0
t	640	ORF10 3'UTR		29772	1	8.4918e-05	0.0168492	0	1	0	0
g	641	ORF10 3'UTR		29773	15	0.0012738	0.252738	0	0	0	15
c	642	ORF10 3'UTR		29774	32	0.0027174	0.539174	0	0	0	32
t	643	ORF10 3'UTR		29775	1	8.4918e-05	0.0168492	1	0	0	0
a	644	ORF10 3'UTR		29776	4	0.00033967	0.0673968	0	0	3	1
g	645	ORF10 3'UTR		29777	9	0.00076427	0.151643	0	0	0	9
g	646	ORF10 3'UTR		29778	5	0.00042459	0.084246	2	0	0	3
g	647	ORF10 3'UTR		29779	66	0.0056046	1.11205	0	0	0	66
a	648	ORF10 3'UTR		29780	1	8.4918e-05	0.0168492	0	0	0	1
g	649	ORF10 3'UTR		29781	42	0.0035666	0.707666	2	1	0	39
a	650	ORF10 3'UTR		29782	16	0.0013587	0.269587	0	11	1	4
g	651	ORF10 3'UTR		29783	15	0.0012738	0.252738	0	0	0	15
c	652	ORF10 3'UTR		29784	14	0.0011889	0.235889	0	0	0	14
t	653	ORF10 3'UTR		29785	2	0.00016984	0.0336984	0	0	2	0
g	654	ORF10 3'UTR		29786	15	0.0012738	0.252738	0	15	0	0
c	655	ORF10 3'UTR		29787	1	8.4918e-05	0.0168492	0	0	0	1
c	656	ORF10 3'UTR		29788	0	0	0	0	0	0	0
t	657	ORF10 3'UTR		29789	0	0	0	0	0	0	0
a	658	ORF10 3'UTR		29790	2	0.00016984	0.0336984	0	2	0	0
t	659	ORF10 3'UTR		29791	1	8.4918e-05	0.0168492	0	1	0	0
a	660	ORF10 3'UTR		29792	1	8.4918e-05	0.0168492	0	0	1	0
t	661	ORF10 3'UTR		29793	1	8.4918e-05	0.0168492	0	1	0	0
g	662	ORF10 3'UTR		29794	0	0	0	0	0	0	0
g	663	ORF10 3'UTR		29795	0	0	0	0	0	0	0
a	664	ORF10 3'UTR		29796	1	8.4918e-05	0.0168492	0	1	0	0
a	665	ORF10 3'UTR		29797	3	0.00025476	0.0505476	0	0	3	0
g	666	ORF10 3'UTR		29798	1	8.4918e-05	0.0168492	0	1	0	0
a	667	ORF10 3'UTR		29799	0	0	0	0	0	0	0
g	668	ORF10 3'UTR		29800	1	8.4918e-05	0.0168492	1	0	0	0
c	669	ORF10 3'UTR		29801	1	8.4918e-05	0.0168492	0	0	0	1
c	670	ORF10 3'UTR		29802	6	0.00050951	0.101095	0	0	0	6
c	671	ORF10 3'UTR		29803	1	8.4918e-05	0.0168492	0	0	0	1
t	672	ORF10 3'UTR		29804	0	0	0	0	0	0	0
a	673	ORF10 3'UTR		29805	2	0.00016984	0.0336984	0	0	2	0
a	674	ORF10 3'UTR		29806	1	8.4918e-05	0.0168492	0	0	0	1
t	675	ORF10 3'UTR		29807	4	0.00033967	0.0673968	3	1	0	0
g	676	ORF10 3'UTR		29808	6	0.00050951	0.101095	0	0	0	6
t	677	ORF10 3'UTR		29809	0	0	0	0	0	0	0
g	678	ORF10 3'UTR		29810	4	0.00033967	0.0673968	0	1	0	3
t	679	ORF10 3'UTR		29811	3	0.00025476	0.0505476	0	3	0	0
a	680	ORF10 3'UTR		29812	5	0.00042459	0.084246	0	0	0	5
a	681	ORF10 3'UTR		29813	3	0.00025476	0.0505476	0	0	1	2
a	682	ORF10 3'UTR		29814	0	0	0	0	0	0	0
a	683	ORF10 3'UTR		29815	2	0.00016984	0.0336984	0	2	0	0
t	684	ORF10 3'UTR		29816	0	0	0	0	0	0	0
t	685	ORF10 3'UTR		29817	3	0.00025476	0.0505476	1	1	1	0
a	686	ORF10 3'UTR		29818	0	0	0	0	0	0	0
a	687	ORF10 3'UTR		29819	1	8.4918e-05	0.0168492	0	0	1	0
t	688	ORF10 3'UTR		29820	0	0	0	0	0	0	0
t	689	ORF10 3'UTR		29821	0	0	0	0	0	0	0
t	690	ORF10 3'UTR		29822	2	0.00016984	0.0336984	0	1	1	0
t	691	ORF10 3'UTR		29823	1	8.4918e-05	0.0168492	1	0	0	0
a	692	ORF10 3'UTR		29824	1	8.4918e-05	0.0168492	0	1	0	0
g	693	ORF10 3'UTR		29825	17	0.0014436	0.286436	0	1	0	16
t	694	ORF10 3'UTR		29826	0	0	0	0	0	0	0
a	695	ORF10 3'UTR		29827	1	8.4918e-05	0.0168492	0	0	1	0
g	696	ORF10 3'UTR		29828	3	0.00025476	0.0505476	1	0	0	2
t	697	ORF10 3'UTR		29829	1	8.4918e-05	0.0168492	1	0	0	0
g	698	ORF10 3'UTR		29830	3	0.00025476	0.0505476	1	0	0	2
c	699	ORF10 3'UTR		29831	2	0.00016984	0.0336984	1	0	0	1
t	700	ORF10 3'UTR		29832	1	8.4918e-05	0.0168492	0	1	0	0
a	701	ORF10 3'UTR		29833	1	8.4918e-05	0.0168492	0	0	0	1
t	702	ORF10 3'UTR		29834	327	0.027768	5.50969	326	1	0	0
c	703	ORF10 3'UTR		29835	14	0.0011889	0.235889	1	0	0	13
c	704	ORF10 3'UTR		29836	4	0.00033967	0.0673968	0	0	0	4
c	705	ORF10 3'UTR		29837	0	0	0	0	0	0	0
c	706	ORF10 3'UTR		29838	6	0.00050951	0.101095	1	0	0	5
a	707	ORF10 3'UTR		29839	1	8.4918e-05	0.0168492	0	0	0	1
t	708	ORF10 3'UTR		29840	4	0.00033967	0.0673968	0	4	0	0
g	709	ORF10 3'UTR		29841	3	0.00025476	0.0505476	0	0	0	3
t	710	ORF10 3'UTR		29842	0	0	0	0	0	0	0
g	711	ORF10 3'UTR		29843	4	0.00033967	0.0673968	2	0	0	2
a	712	ORF10 3'UTR		29844	3	0.00025476	0.0505476	0	0	3	0
t	713	ORF10 3'UTR		29845	0	0	0	0	0	0	0
t	714	ORF10 3'UTR		29846	0	0	0	0	0	0	0
t	715	ORF10 3'UTR		29847	0	0	0	0	0	0	0
t	716	ORF10 3'UTR		29848	13	0.0011039	0.21904	12	1	0	0
a	717	ORF10 3'UTR		29849	1	8.4918e-05	0.0168492	0	1	0	0
a	718	ORF10 3'UTR		29850	8	0.00067935	0.134794	0	2	0	6
t	719	ORF10 3'UTR		29851	2	0.00016984	0.0336984	2	0	0	0
a	720	ORF10 3'UTR		29852	7	0.00059443	0.117944	0	0	1	6
g	721	ORF10 3'UTR		29853	6	0.00050951	0.101095	4	0	0	2
c	722	ORF10 3'UTR		29854	4	0.00033967	0.0673968	2	0	0	2
t	723	ORF10 3'UTR		29855	1	8.4918e-05	0.0168492	0	1	0	0
t	724	ORF10 3'UTR		29856	12	0.001019	0.20219	1	11	0	0
c	725	ORF10 3'UTR		29857	9	0.00076427	0.151643	0	0	0	9
t	726	ORF10 3'UTR		29858	18	0.0015285	0.303286	14	4	0	0
t	727	ORF10 3'UTR		29859	14	0.0011889	0.235889	11	3	0	0
a	728	ORF10 3'UTR		29860	14	0.0011889	0.235889	0	4	1	9
g	729	ORF10 3'UTR		29861	15	0.0012738	0.252738	8	2	0	5
g	730	ORF10 3'UTR		29862	19	0.0016135	0.320135	10	2	0	7
a	731	ORF10 3'UTR		29863	10	0.00084918	0.168492	0	1	8	1
g	732	ORF10 3'UTR		29864	16	0.0013587	0.269587	10	6	0	0
a	733	ORF10 3'UTR		29865	9	0.00076427	0.151643	0	1	4	4
a	734	ORF10 3'UTR		29866	10	0.00084918	0.168492	0	1	5	4
t	735	ORF10 3'UTR		29867	40	0.0033967	0.673968	29	7	4	0
g	736	ORF10 3'UTR		29868	43	0.0036515	0.724516	29	3	0	11
a	737	ORF10 3'UTR		29869	21	0.0017833	0.353833	0	9	6	6
c	738	ORF10 3'UTR		29870	93	0.0078974	1.56698	80	0	4	9
a	739	ORF10 3'UTR		29871	24	0.002038	0.404381	0	8	10	6
a	740	ORF10 3'UTR		29872	13	0.0011039	0.21904	0	3	4	6
a	741	ORF10 3'UTR		29873	7	0.00059443	0.117944	0	2	2	3
a	742	ORF10 3'UTR		29874	10	0.00084918	0.168492	0	3	4	3
a	743	ORF10 3'UTR		29875	8	0.00067935	0.134794	0	0	4	4
a	744	ORF10 3'UTR		29876	13	0.0011039	0.21904	0	3	5	5
a	745	ORF10 3'UTR		29877	11	0.0009341	0.185341	0	1	6	4
a	746	ORF10 3'UTR		29878	13	0.0011039	0.21904	0	1	7	5
a	747	ORF10 3'UTR		29879	10	0.00084918	0.168492	0	4	2	4
a	748	ORF10 3'UTR		29880	15	0.0012738	0.252738	0	3	6	6
a	749	ORF10 3'UTR		29881	11	0.0009341	0.185341	0	0	6	5
a	750	ORF10 3'UTR		29882	10	0.00084918	0.168492	0	4	2	4
a	751	ORF10 3'UTR		29883	14	0.0011889	0.235889	0	4	5	5
a	752	ORF10 3'UTR		29884	15	0.0012738	0.252738	0	4	3	8
a	753	ORF10 3'UTR		29885	10	0.00084918	0.168492	0	5	4	1
a	754	ORF10 3'UTR		29886	9	0.00076427	0.151643	0	3	3	3
a	755	ORF10 3'UTR		29887	12	0.001019	0.20219	0	7	2	3
a	756	ORF10 3'UTR		29888	8	0.00067935	0.134794	0	5	2	1
a	757	ORF10 3'UTR		29889	11	0.0009341	0.185341	0	2	5	4
a	758	ORF10 3'UTR		29890	10	0.00084918	0.168492	0	2	4	4
a	759	ORF10 3'UTR		29891	9	0.00076427	0.151643	0	3	3	3
a	760	ORF10 3'UTR		29892	10	0.00084918	0.168492	0	4	4	2
a	761	ORF10 3'UTR		29893	9	0.00076427	0.151643	0	4	4	1
a	762	ORF10 3'UTR		29894	8	0.00067935	0.134794	0	2	2	4
a	763	ORF10 3'UTR		29895	4	0.00033967	0.0673968	0	0	1	3
a	764	ORF10 3'UTR		29896	9	0.00076427	0.151643	0	6	1	2
a	765	ORF10 3'UTR		29897	9	0.00076427	0.151643	0	2	1	6
a	766	ORF10 3'UTR		29898	10	0.00084918	0.168492	0	2	3	5
a	767	ORF10 3'UTR		29899	6	0.00050951	0.101095	0	4	2	0
a	768	ORF10 3'UTR		29900	7	0.00059443	0.117944	0	2	3	2
a	769	ORF10 3'UTR		29901	5	0.00042459	0.084246	0	2	2	1
a	770	ORF10 3'UTR		29902	4	0.00033967	0.0673968	0	3	0	1
a	771	ORF10 3'UTR		29903	7	0.00059443	0.117944	0	2	3	2

## Sheet: cu_sorted
NT	Position	Gene name	TBS	# in Genome	Mutations	c	mut	top1	c/u	a	c	g	t
c	241	Orf1ab 5' UTR		241	10570	0.89759	c241t	t	178.096	3	0	0	10567
g	610	ORF10 3'UTR		29742	1989	0.1689	g29742t	t	33.5131	156	0	0	1833
g	210	Orf1ab 5' UTR		210	1886	0.16016	g210t	t	31.7776	0	0	0	1886
c	485	ORF 7a 5UTR		27874	1257	0.10674	c27874t	t	21.1794	1	0	0	1256
g	174	Orf1ab 5' UTR		174	502	0.042629	g174t	t	8.4583	7	15	0	480
a	516	N 5UTR		28271	372	0.03159	a28271t	t	6.2679	0	1	140	231
t	702	ORF10 3'UTR		29834	327	0.027768	t29834a	a	5.50969	326	1	0	0
a	517	N 5UTR		28272	293	0.024881	a28272t	t	4.93682	0	0	16	277
c	222	Orf1ab 5' UTR		222	289	0.024541	c222t	t	4.86942	0	0	0	289
c	203	Orf1ab 5' UTR		203	276	0.023438	c203t	t	4.65038	0	0	0	276
g	528	ORF10 5'UTR		29543	180	0.015285	g29543t	t	3.03286	3	16	0	161
c	611	ORF10 3'UTR		29743	138	0.011719			2.32519	0	0	1	137
g	632	ORF10 3'UTR		29764	134	0.011379			2.25779	91	0	0	43
c	637	ORF10 3'UTR		29769	109	0.0092561			1.83656	0	0	0	109
a	324	M 5UTR		26492	103	0.0087466			1.73547	0	0	0	103
c	586	ORF10 3'UTR		29718	98	0.008322			1.65122	0	0	0	98
g	602	ORF10 3'UTR		29734	96	0.0081522			1.61752	5	73	0	18
c	738	ORF10 3'UTR		29870	93	0.0078974			1.56698	80	0	4	9
c	622	ORF10 3'UTR		29754	83	0.0070482			1.39848	1	0	0	82
g	204	Orf1ab 5' UTR		204	81	0.0068784			1.36479	3	0	0	78
g	619	ORF10 3'UTR		29751	81	0.0068784			1.36479	4	7	0	70
g	501	ORF8 5UTR	TBS-B	27890	70	0.0059443			1.17944	1	0	0	69
c	100	Orf1ab 5' UTR		100	67	0.0056895			1.1289	0	0	0	67
g	647	ORF10 3'UTR		29779	66	0.0056046			1.11205	0	0	0	66
a	568	ORF10 3'UTR		29700	61	0.00518			1.0278	0	0	61	0
c	366	ORF 7a 5UTR	TRS-B	27389	60	0.0050951			1.01095	4	0	0	56
t	201	Orf1ab 5' UTR		201	58	0.0049253			0.977254	2	56	0	0
c	411	ORF 7a 5UTR		27800	55	0.0046705			0.926706	54	0	0	1
a	4	Orf1ab 5' UTR		4	54	0.0045856			0.909857	0	11	18	25
c	106	Orf1ab 5' UTR		106	53	0.0045007			0.893008	0	0	0	53
g	493	ORF 7a 5UTR		27882	46	0.0039062			0.775063	1	3	0	42
g	605	ORF10 3'UTR		29737	44	0.0037364			0.741365	4	10	0	30
g	736	ORF10 3'UTR		29868	43	0.0036515			0.724516	29	3	0	11
g	649	ORF10 3'UTR		29781	42	0.0035666			0.707666	2	1	0	39
g	525	ORF10 5'UTR		29540	41	0.0034817			0.690817	39	0	0	2
c	618	ORF10 3'UTR		29750	41	0.0034817			0.690817	0	0	0	41
t	735	ORF10 3'UTR		29867	40	0.0033967			0.673968	29	7	4	0
c	526	ORF10 5'UTR		29541	39	0.0033118			0.657119	0	0	1	38
c	606	ORF10 3'UTR		29738	38	0.0032269			0.64027	8	0	1	29
a	1	Orf1ab 5' UTR		1	37	0.003142			0.62342	0	14	10	13
g	352	M 5UTR		26520	36	0.0030571			0.606571	0	1	0	35
g	367	ORF 7a 5UTR	TRS-B	27390	35	0.0029721			0.589722	4	3	0	28
g	481	ORF 7a 5UTR		27870	35	0.0029721			0.589722	0	0	0	35
g	560	ORF10 3'UTR		29692	35	0.0029721			0.589722	1	0	0	34
t	2	Orf1ab 5' UTR		2	34	0.0028872			0.572873	12	19	3	0
t	3	Orf1ab 5' UTR		3	34	0.0028872			0.572873	14	10	10	0
g	61	Orf1ab 5' UTR		61	32	0.0027174			0.539174	0	0	0	32
a	518	N 5UTR		28273	32	0.0027174			0.539174	0	0	0	32
c	540	ORF10 5'UTR		29555	32	0.0027174			0.539174	0	0	0	32
c	642	ORF10 3'UTR		29774	32	0.0027174			0.539174	0	0	0	32
g	579	ORF10 3'UTR		29711	31	0.0026325			0.522325	6	3	0	22
g	613	ORF10 3'UTR		29745	31	0.0026325			0.522325	1	0	0	30
c	380	ORF 7a 5UTR		27769	30	0.0025476			0.505476	0	0	0	30
g	612	ORF10 3'UTR		29744	30	0.0025476			0.505476	22	0	0	8
a	12	Orf1ab 5' UTR		12	28	0.0023777			0.471778	0	1	14	13
c	282	E 5UTR		26222	28	0.0023777			0.471778	0	0	0	28
g	574	ORF10 3'UTR		29706	28	0.0023777			0.471778	4	1	0	23
a	6	Orf1ab 5' UTR		6	27	0.0022928			0.454928	0	4	14	9
g	409	ORF 7a 5UTR		27798	27	0.0022928			0.454928	0	0	0	27
g	7	Orf1ab 5' UTR		7	26	0.0022079			0.438079	13	3	0	10
c	19	Orf1ab 5' UTR		19	26	0.0022079			0.438079	2	0	6	18
c	601	ORF10 3'UTR		29733	26	0.0022079			0.438079	2	0	0	24
t	25	Orf1ab 5' UTR		25	25	0.002123			0.42123	10	7	8	0
c	186	Orf1ab 5' UTR		186	25	0.002123			0.42123	0	0	0	25
c	500	ORF8 5UTR	TBS-B	27889	25	0.002123			0.42123	1	0	0	24
g	558	ORF10 3'UTR		29690	25	0.002123			0.42123	2	0	0	23
c	21	Orf1ab 5' UTR		21	24	0.002038			0.404381	4	0	2	18
c	66	Orf1ab 5' UTR		66	24	0.002038			0.404381	4	0	0	20
c	589	ORF10 3'UTR		29721	24	0.002038			0.404381	0	0	0	24
c	598	ORF10 3'UTR		29730	24	0.002038			0.404381	0	0	0	24
g	615	ORF10 3'UTR		29747	24	0.002038			0.404381	2	0	0	22
a	739	ORF10 3'UTR		29871	24	0.002038			0.404381	0	8	10	6
g	219	Orf1ab 5' UTR		219	23	0.0019531			0.387532	4	0	0	19
c	492	ORF 7a 5UTR		27881	23	0.0019531			0.387532	0	0	0	23
c	554	ORF10 3'UTR		29686	23	0.0019531			0.387532	0	0	7	16
c	415	ORF 7a 5UTR		27804	22	0.0018682			0.370682	0	0	0	22
t	578	ORF10 3'UTR		29710	21	0.0017833			0.353833	1	20	0	0
g	623	ORF10 3'UTR		29755	21	0.0017833			0.353833	1	1	0	19
a	737	ORF10 3'UTR		29869	21	0.0017833			0.353833	0	9	6	6
g	8	Orf1ab 5' UTR		8	20	0.0016984			0.336984	4	3	0	13
g	556	ORF10 3'UTR		29688	20	0.0016984			0.336984	0	0	0	20
a	5	Orf1ab 5' UTR		5	19	0.0016135			0.320135	0	2	4	13
c	370	ORF 7a 5UTR	TRS-B	27393	19	0.0016135			0.320135	0	0	0	19
c	587	ORF10 3'UTR		29719	19	0.0016135			0.320135	0	0	0	19
g	730	ORF10 3'UTR		29862	19	0.0016135			0.320135	10	2	0	7
t	13	Orf1ab 5' UTR		13	18	0.0015285			0.303286	6	10	2	0
c	576	ORF10 3'UTR		29708	18	0.0015285			0.303286	1	0	0	17
g	604	ORF10 3'UTR		29736	18	0.0015285			0.303286	3	1	0	14
t	726	ORF10 3'UTR		29858	18	0.0015285			0.303286	14	4	0	0
c	530	ORF10 5'UTR		29545	17	0.0014436			0.286436	5	0	0	12
c	609	ORF10 3'UTR		29741	17	0.0014436			0.286436	1	0	0	16
g	693	ORF10 3'UTR		29825	17	0.0014436			0.286436	0	1	0	16
g	542	ORF10 5'UTR		29557	16	0.0013587			0.269587	0	3	0	13
a	650	ORF10 3'UTR		29782	16	0.0013587			0.269587	0	11	1	4
g	732	ORF10 3'UTR		29864	16	0.0013587			0.269587	10	6	0	0
c	40	Orf1ab 5' UTR		40	15	0.0012738			0.252738	7	0	2	6
c	44	Orf1ab 5' UTR		44	15	0.0012738			0.252738	0	0	1	14
c	458	ORF 7a 5UTR		27847	15	0.0012738			0.252738	0	0	0	15
a	503	ORF8 5UTR	TBS-B	27892	15	0.0012738			0.252738	0	1	14	0
g	573	ORF10 3'UTR		29705	15	0.0012738			0.252738	0	0	0	15
c	592	ORF10 3'UTR		29724	15	0.0012738			0.252738	0	0	0	15
g	641	ORF10 3'UTR		29773	15	0.0012738			0.252738	0	0	0	15
g	651	ORF10 3'UTR		29783	15	0.0012738			0.252738	0	0	0	15
g	654	ORF10 3'UTR		29786	15	0.0012738			0.252738	0	15	0	0
g	729	ORF10 3'UTR		29861	15	0.0012738			0.252738	8	2	0	5
a	748	ORF10 3'UTR		29880	15	0.0012738			0.252738	0	3	6	6
a	752	ORF10 3'UTR		29884	15	0.0012738			0.252738	0	4	3	8
t	10	Orf1ab 5' UTR		10	14	0.0011889			0.235889	7	5	2	0
a	22	Orf1ab 5' UTR		22	14	0.0011889			0.235889	0	3	0	11
t	356	ORF6 5UTR		27193	14	0.0011889			0.235889	0	14	0	0
c	607	ORF10 3'UTR		29739	14	0.0011889			0.235889	0	0	1	13
c	652	ORF10 3'UTR		29784	14	0.0011889			0.235889	0	0	0	14
c	703	ORF10 3'UTR		29835	14	0.0011889			0.235889	1	0	0	13
t	727	ORF10 3'UTR		29859	14	0.0011889			0.235889	11	3	0	0
a	728	ORF10 3'UTR		29860	14	0.0011889			0.235889	0	4	1	9
a	751	ORF10 3'UTR		29883	14	0.0011889			0.235889	0	4	5	5
a	14	Orf1ab 5' UTR		14	13	0.0011039			0.21904	0	2	7	4
t	18	Orf1ab 5' UTR		18	13	0.0011039			0.21904	2	3	8	0
a	34	Orf1ab 5' UTR		34	13	0.0011039			0.21904	0	10	1	2
c	84	Orf1ab 5' UTR		84	13	0.0011039			0.21904	0	0	0	13
g	101	Orf1ab 5' UTR		101	13	0.0011039			0.21904	10	0	0	3
t	515	N 5UTR		28270	13	0.0011039			0.21904	0	13	0	0
a	620	ORF10 3'UTR		29752	13	0.0011039			0.21904	0	0	9	4
g	627	ORF10 3'UTR		29759	13	0.0011039			0.21904	2	0	0	11
t	716	ORF10 3'UTR		29848	13	0.0011039			0.21904	12	1	0	0
a	740	ORF10 3'UTR		29872	13	0.0011039			0.21904	0	3	4	6
a	744	ORF10 3'UTR		29876	13	0.0011039			0.21904	0	3	5	5
a	746	ORF10 3'UTR		29878	13	0.0011039			0.21904	0	1	7	5
t	9	Orf1ab 5' UTR		9	12	0.001019			0.20219	2	7	3	0
t	11	Orf1ab 5' UTR		11	12	0.001019			0.20219	1	6	5	0
c	193	Orf1ab 5' UTR		193	12	0.001019			0.20219	0	0	0	12
t	480	ORF 7a 5UTR		27869	12	0.001019			0.20219	0	12	0	0
c	494	ORF 7a 5UTR		27883	12	0.001019			0.20219	0	0	0	12
g	539	ORF10 5'UTR		29554	12	0.001019			0.20219	0	0	0	12
t	553	ORF10 3'UTR		29685	12	0.001019			0.20219	1	9	2	0
t	628	ORF10 3'UTR		29760	12	0.001019			0.20219	10	2	0	0
t	724	ORF10 3'UTR		29856	12	0.001019			0.20219	1	11	0	0
a	755	ORF10 3'UTR		29887	12	0.001019			0.20219	0	7	2	3
c	37	Orf1ab 5' UTR		37	11	0.0009341			0.185341	3	0	0	8
c	147	Orf1ab 5' UTR		147	11	0.0009341			0.185341	0	0	0	11
c	288	E 5UTR		26228	11	0.0009341			0.185341	4	0	0	7
g	488	ORF 7a 5UTR		27877	11	0.0009341			0.185341	0	0	0	11
c	547	ORF10 3'UTR		29679	11	0.0009341			0.185341	0	0	0	11
g	583	ORF10 3'UTR		29715	11	0.0009341			0.185341	0	0	0	11
c	590	ORF10 3'UTR		29722	11	0.0009341			0.185341	0	0	0	11
c	630	ORF10 3'UTR		29762	11	0.0009341			0.185341	0	0	0	11
a	745	ORF10 3'UTR		29877	11	0.0009341			0.185341	0	1	6	4
a	749	ORF10 3'UTR		29881	11	0.0009341			0.185341	0	0	6	5
a	757	ORF10 3'UTR		29889	11	0.0009341			0.185341	0	2	5	4
c	16	Orf1ab 5' UTR		16	10	0.00084918			0.168492	2	0	2	6
t	17	Orf1ab 5' UTR		17	10	0.00084918			0.168492	0	10	0	0
a	30	Orf1ab 5' UTR		30	10	0.00084918			0.168492	0	4	3	3
g	189	Orf1ab 5' UTR		189	10	0.00084918			0.168492	8	0	0	2
g	199	Orf1ab 5' UTR		199	10	0.00084918			0.168492	3	0	0	7
c	245	Orf1ab 5' UTR		245	10	0.00084918			0.168492	1	0	0	9
g	338	M 5UTR		26506	10	0.00084918			0.168492	0	0	0	10
c	460	ORF 7a 5UTR		27849	10	0.00084918			0.168492	0	0	0	10
c	490	ORF 7a 5UTR		27879	10	0.00084918			0.168492	2	0	0	8
g	507	N 5UTR	TBS-B	28262	10	0.00084918			0.168492	10	0	0	0
c	531	ORF10 5'UTR		29546	10	0.00084918			0.168492	2	0	0	8
t	596	ORF10 3'UTR		29728	10	0.00084918			0.168492	1	8	1	0
g	625	ORF10 3'UTR		29757	10	0.00084918			0.168492	0	0	0	10
a	731	ORF10 3'UTR		29863	10	0.00084918			0.168492	0	1	8	1
a	734	ORF10 3'UTR		29866	10	0.00084918			0.168492	0	1	5	4
a	742	ORF10 3'UTR		29874	10	0.00084918			0.168492	0	3	4	3
a	747	ORF10 3'UTR		29879	10	0.00084918			0.168492	0	4	2	4
a	750	ORF10 3'UTR		29882	10	0.00084918			0.168492	0	4	2	4
a	753	ORF10 3'UTR		29885	10	0.00084918			0.168492	0	5	4	1
a	758	ORF10 3'UTR		29890	10	0.00084918			0.168492	0	2	4	4
a	760	ORF10 3'UTR		29892	10	0.00084918			0.168492	0	4	4	2
a	766	ORF10 3'UTR		29898	10	0.00084918			0.168492	0	2	3	5
g	24	Orf1ab 5' UTR		24	9	0.00076427			0.151643	5	2	0	2
g	105	Orf1ab 5' UTR		105	9	0.00076427			0.151643	0	0	0	9
g	452	ORF 7a 5UTR		27841	9	0.00076427			0.151643	2	0	0	7
t	489	ORF 7a 5UTR		27878	9	0.00076427			0.151643	0	8	1	0
c	520	ORF10 5'UTR		29535	9	0.00076427			0.151643	0	0	0	9
t	616	ORF10 3'UTR		29748	9	0.00076427			0.151643	0	9	0	0
g	645	ORF10 3'UTR		29777	9	0.00076427			0.151643	0	0	0	9
c	725	ORF10 3'UTR		29857	9	0.00076427			0.151643	0	0	0	9
a	733	ORF10 3'UTR		29865	9	0.00076427			0.151643	0	1	4	4
a	754	ORF10 3'UTR		29886	9	0.00076427			0.151643	0	3	3	3
a	759	ORF10 3'UTR		29891	9	0.00076427			0.151643	0	3	3	3
a	761	ORF10 3'UTR		29893	9	0.00076427			0.151643	0	4	4	1
a	764	ORF10 3'UTR		29896	9	0.00076427			0.151643	0	6	1	2
a	765	ORF10 3'UTR		29897	9	0.00076427			0.151643	0	2	1	6
c	15	Orf1ab 5' UTR		15	8	0.00067935			0.134794	2	0	3	3
c	20	Orf1ab 5' UTR		20	8	0.00067935			0.134794	1	0	5	2
c	33	Orf1ab 5' UTR		33	8	0.00067935			0.134794	7	0	1	0
c	36	Orf1ab 5' UTR		36	8	0.00067935			0.134794	0	0	0	8
g	373	ORF 7a 5UTR		27762	8	0.00067935			0.134794	2	0	0	6
a	562	ORF10 3'UTR		29694	8	0.00067935			0.134794	0	8	0	0
a	718	ORF10 3'UTR		29850	8	0.00067935			0.134794	0	2	0	6
a	743	ORF10 3'UTR		29875	8	0.00067935			0.134794	0	0	4	4
a	756	ORF10 3'UTR		29888	8	0.00067935			0.134794	0	5	2	1
a	762	ORF10 3'UTR		29894	8	0.00067935			0.134794	0	2	2	4
g	23	Orf1ab 5' UTR		23	7	0.00059443			0.117944	3	1	0	3
a	143	Orf1ab 5' UTR		143	7	0.00059443			0.117944	0	0	7	0
c	180	Orf1ab 5' UTR		180	7	0.00059443			0.117944	0	0	0	7
g	198	Orf1ab 5' UTR		198	7	0.00059443			0.117944	3	0	0	4
t	224	Orf1ab 5' UTR		224	7	0.00059443			0.117944	0	7	0	0
c	535	ORF10 5'UTR		29550	7	0.00059443			0.117944	1	0	0	6
t	621	ORF10 3'UTR		29753	7	0.00059443			0.117944	0	6	1	0
a	720	ORF10 3'UTR		29852	7	0.00059443			0.117944	0	0	1	6
a	741	ORF10 3'UTR		29873	7	0.00059443			0.117944	0	2	2	3
a	768	ORF10 3'UTR		29900	7	0.00059443			0.117944	0	2	3	2
a	771	ORF10 3'UTR		29903	7	0.00059443			0.117944	0	2	3	2
a	26	Orf1ab 5' UTR		26	6	0.00050951			0.101095	0	1	2	3
t	41	Orf1ab 5' UTR		41	6	0.00050951			0.101095	2	4	0	0
c	64	Orf1ab 5' UTR		64	6	0.00050951			0.101095	0	0	0	6
c	92	Orf1ab 5' UTR		92	6	0.00050951			0.101095	0	0	0	6
t	99	Orf1ab 5' UTR		99	6	0.00050951			0.101095	0	6	0	0
g	127	Orf1ab 5' UTR		127	6	0.00050951			0.101095	0	0	0	6
c	140	Orf1ab 5' UTR		140	6	0.00050951			0.101095	0	0	0	6
c	162	Orf1ab 5' UTR		162	6	0.00050951			0.101095	0	0	0	6
t	202	Orf1ab 5' UTR		202	6	0.00050951			0.101095	0	5	1	0
g	242	Orf1ab 5' UTR		242	6	0.00050951			0.101095	1	1	0	4
g	290	E 5UTR		26230	6	0.00050951			0.101095	0	0	0	6
g	293	E 5UTR		26233	6	0.00050951			0.101095	0	0	0	6
c	376	ORF 7a 5UTR		27765	6	0.00050951			0.101095	0	0	0	6
g	468	ORF 7a 5UTR		27857	6	0.00050951			0.101095	6	0	0	0
g	538	ORF10 5'UTR		29553	6	0.00050951			0.101095	1	0	0	5
a	599	ORF10 3'UTR		29731	6	0.00050951			0.101095	0	0	6	0
a	639	ORF10 3'UTR		29771	6	0.00050951			0.101095	0	0	6	0
c	670	ORF10 3'UTR		29802	6	0.00050951			0.101095	0	0	0	6
g	676	ORF10 3'UTR		29808	6	0.00050951			0.101095	0	0	0	6
c	706	ORF10 3'UTR		29838	6	0.00050951			0.101095	1	0	0	5
g	721	ORF10 3'UTR		29853	6	0.00050951			0.101095	4	0	0	2
a	767	ORF10 3'UTR		29899	6	0.00050951			0.101095	0	4	2	0
c	28	Orf1ab 5' UTR		28	5	0.00042459			0.084246	1	0	0	4
g	102	Orf1ab 5' UTR		102	5	0.00042459			0.084246	2	0	0	3
c	103	Orf1ab 5' UTR		103	5	0.00042459			0.084246	0	0	0	5
a	187	Orf1ab 5' UTR		187	5	0.00042459			0.084246	0	1	4	0
c	207	Orf1ab 5' UTR		207	5	0.00042459			0.084246	0	0	0	5
c	214	Orf1ab 5' UTR		214	5	0.00042459			0.084246	0	0	0	5
a	257	Orf1ab 5' UTR		257	5	0.00042459			0.084246	0	1	4	0
a	263	Orf1ab 5' UTR		263	5	0.00042459			0.084246	0	0	5	0
c	341	M 5UTR		26509	5	0.00042459			0.084246	0	0	0	5
t	371	ORF 7a 5UTR		27760	5	0.00042459			0.084246	4	1	0	0
g	399	ORF 7a 5UTR		27788	5	0.00042459			0.084246	1	0	0	4
t	407	ORF 7a 5UTR		27796	5	0.00042459			0.084246	0	5	0	0
c	475	ORF 7a 5UTR		27864	5	0.00042459			0.084246	2	0	0	3
c	543	ORF10 3'UTR		29675	5	0.00042459			0.084246	0	0	0	5
c	600	ORF10 3'UTR		29732	5	0.00042459			0.084246	1	0	0	4
a	608	ORF10 3'UTR		29740	5	0.00042459			0.084246	0	0	3	2
g	634	ORF10 3'UTR		29766	5	0.00042459			0.084246	2	0	0	3
g	646	ORF10 3'UTR		29778	5	0.00042459			0.084246	2	0	0	3
a	680	ORF10 3'UTR		29812	5	0.00042459			0.084246	0	0	0	5
a	769	ORF10 3'UTR		29901	5	0.00042459			0.084246	0	2	2	1
a	27	Orf1ab 5' UTR		27	4	0.00033967			0.0673968	0	2	2	0
a	35	Orf1ab 5' UTR		35	4	0.00033967			0.0673968	0	0	0	4
t	78	Orf1ab 5' UTR		78	4	0.00033967			0.0673968	0	0	4	0
g	91	Orf1ab 5' UTR		91	4	0.00033967			0.0673968	0	0	0	4
c	119	Orf1ab 5' UTR		119	4	0.00033967			0.0673968	0	0	1	3
a	142	Orf1ab 5' UTR		142	4	0.00033967			0.0673968	0	0	2	2
g	160	Orf1ab 5' UTR		160	4	0.00033967			0.0673968	0	0	0	4
c	244	Orf1ab 5' UTR		244	4	0.00033967			0.0673968	0	0	0	4
g	287	E 5UTR		26227	4	0.00033967			0.0673968	0	0	0	4
t	318	M 5UTR		26486	4	0.00033967			0.0673968	0	4	0	0
t	329	M 5UTR		26497	4	0.00033967			0.0673968	0	4	0	0
c	390	ORF 7a 5UTR		27779	4	0.00033967			0.0673968	0	0	0	4
g	417	ORF 7a 5UTR		27806	4	0.00033967			0.0673968	1	0	0	3
t	451	ORF 7a 5UTR		27840	4	0.00033967			0.0673968	0	4	0	0
c	514	N 5UTR		28269	4	0.00033967			0.0673968	2	0	0	2
t	561	ORF10 3'UTR		29693	4	0.00033967			0.0673968	0	4	0	0
t	566	ORF10 3'UTR		29698	4	0.00033967			0.0673968	0	1	3	0
g	571	ORF10 3'UTR		29703	4	0.00033967			0.0673968	1	0	0	3
a	631	ORF10 3'UTR		29763	4	0.00033967			0.0673968	0	0	3	1
a	644	ORF10 3'UTR		29776	4	0.00033967			0.0673968	0	0	3	1
t	675	ORF10 3'UTR		29807	4	0.00033967			0.0673968	3	1	0	0
g	678	ORF10 3'UTR		29810	4	0.00033967			0.0673968	0	1	0	3
c	704	ORF10 3'UTR		29836	4	0.00033967			0.0673968	0	0	0	4
t	708	ORF10 3'UTR		29840	4	0.00033967			0.0673968	0	4	0	0
g	711	ORF10 3'UTR		29843	4	0.00033967			0.0673968	2	0	0	2
c	722	ORF10 3'UTR		29854	4	0.00033967			0.0673968	2	0	0	2
a	763	ORF10 3'UTR		29895	4	0.00033967			0.0673968	0	0	1	3
a	770	ORF10 3'UTR		29902	4	0.00033967			0.0673968	0	3	0	1
a	29	Orf1ab 5' UTR		29	3	0.00025476			0.0505476	0	1	1	1
a	39	Orf1ab 5' UTR		39	3	0.00025476			0.0505476	0	0	3	0
c	151	Orf1ab 5' UTR		151	3	0.00025476			0.0505476	0	0	0	3
g	208	Orf1ab 5' UTR		208	3	0.00025476			0.0505476	1	0	0	2
t	212	Orf1ab 5' UTR		212	3	0.00025476			0.0505476	2	1	0	0
a	215	Orf1ab 5' UTR		215	3	0.00025476			0.0505476	0	0	0	3
g	216	Orf1ab 5' UTR		216	3	0.00025476			0.0505476	3	0	0	0
c	217	Orf1ab 5' UTR		217	3	0.00025476			0.0505476	0	0	0	3
a	220	Orf1ab 5' UTR		220	3	0.00025476			0.0505476	0	0	3	0
a	223	Orf1ab 5' UTR		223	3	0.00025476			0.0505476	0	0	1	2
g	227	Orf1ab 5' UTR		227	3	0.00025476			0.0505476	3	0	0	0
c	228	Orf1ab 5' UTR		228	3	0.00025476			0.0505476	0	0	0	3
c	233	Orf1ab 5' UTR		233	3	0.00025476			0.0505476	1	0	0	2
a	253	Orf1ab 5' UTR		253	3	0.00025476			0.0505476	0	0	3	0
a	264	Orf1ab 5' UTR		264	3	0.00025476			0.0505476	0	0	2	1
c	267	S 5UTR	TRS-B	21557	3	0.00025476			0.0505476	0	0	0	3
c	284	E 5UTR		26224	3	0.00025476			0.0505476	0	0	0	3
g	333	M 5UTR		26501	3	0.00025476			0.0505476	0	0	0	3
g	364	ORF6 5UTR		27201	3	0.00025476			0.0505476	1	0	0	2
c	393	ORF 7a 5UTR		27782	3	0.00025476			0.0505476	0	0	2	1
c	424	ORF 7a 5UTR		27813	3	0.00025476			0.0505476	0	0	0	3
a	436	ORF 7a 5UTR		27825	3	0.00025476			0.0505476	0	0	3	0
c	439	ORF 7a 5UTR		27828	3	0.00025476			0.0505476	0	0	0	3
g	463	ORF 7a 5UTR		27852	3	0.00025476			0.0505476	2	0	0	1
c	506	N 5UTR	TBS-B	28261	3	0.00025476			0.0505476	3	0	0	0
a	527	ORF10 5'UTR		29542	3	0.00025476			0.0505476	0	0	0	3
g	569	ORF10 3'UTR		29701	3	0.00025476			0.0505476	1	0	0	2
g	570	ORF10 3'UTR		29702	3	0.00025476			0.0505476	2	0	0	1
t	594	ORF10 3'UTR		29726	3	0.00025476			0.0505476	0	3	0	0
t	633	ORF10 3'UTR		29765	3	0.00025476			0.0505476	0	3	0	0
a	638	ORF10 3'UTR		29770	3	0.00025476			0.0505476	0	0	1	2
a	665	ORF10 3'UTR		29797	3	0.00025476			0.0505476	0	0	3	0
t	679	ORF10 3'UTR		29811	3	0.00025476			0.0505476	0	3	0	0
a	681	ORF10 3'UTR		29813	3	0.00025476			0.0505476	0	0	1	2
t	685	ORF10 3'UTR		29817	3	0.00025476			0.0505476	1	1	1	0
g	696	ORF10 3'UTR		29828	3	0.00025476			0.0505476	1	0	0	2
g	698	ORF10 3'UTR		29830	3	0.00025476			0.0505476	1	0	0	2
g	709	ORF10 3'UTR		29841	3	0.00025476			0.0505476	0	0	0	3
a	712	ORF10 3'UTR		29844	3	0.00025476			0.0505476	0	0	3	0
a	38	Orf1ab 5' UTR		38	2	0.00016984			0.0336984	0	2	0	0
t	43	Orf1ab 5' UTR		43	2	0.00016984			0.0336984	0	1	1	0
g	45	Orf1ab 5' UTR		45	2	0.00016984			0.0336984	1	1	0	0
a	46	Orf1ab 5' UTR		46	2	0.00016984			0.0336984	0	0	2	0
g	90	Orf1ab 5' UTR		90	2	0.00016984			0.0336984	2	0	0	0
t	111	Orf1ab 5' UTR		111	2	0.00016984			0.0336984	0	2	0	0
c	121	Orf1ab 5' UTR		121	2	0.00016984			0.0336984	0	0	0	2
a	163	Orf1ab 5' UTR		163	2	0.00016984			0.0336984	0	0	2	0
c	171	Orf1ab 5' UTR		171	2	0.00016984			0.0336984	0	0	0	2
t	172	Orf1ab 5' UTR		172	2	0.00016984			0.0336984	0	2	0	0
t	175	Orf1ab 5' UTR		175	2	0.00016984			0.0336984	0	1	1	0
g	185	Orf1ab 5' UTR		185	2	0.00016984			0.0336984	0	0	0	2
g	188	Orf1ab 5' UTR		188	2	0.00016984			0.0336984	2	0	0	0
c	190	Orf1ab 5' UTR		190	2	0.00016984			0.0336984	0	0	0	2
t	205	Orf1ab 5' UTR		205	2	0.00016984			0.0336984	0	1	1	0
t	209	Orf1ab 5' UTR		209	2	0.00016984			0.0336984	1	1	0	0
c	230	Orf1ab 5' UTR		230	2	0.00016984			0.0336984	0	0	0	2
t	238	Orf1ab 5' UTR		238	2	0.00016984			0.0336984	0	0	2	0
t	240	Orf1ab 5' UTR		240	2	0.00016984			0.0336984	0	2	0	0
g	246	Orf1ab 5' UTR		246	2	0.00016984			0.0336984	1	0	0	1
g	247	Orf1ab 5' UTR		247	2	0.00016984			0.0336984	1	0	0	1
g	252	Orf1ab 5' UTR		252	2	0.00016984			0.0336984	0	0	0	2
g	256	Orf1ab 5' UTR		256	2	0.00016984			0.0336984	1	0	0	1
a	258	Orf1ab 5' UTR		258	2	0.00016984			0.0336984	0	0	1	1
a	272	S 5UTR		21562	2	0.00016984			0.0336984	0	0	1	1
t	320	M 5UTR		26488	2	0.00016984			0.0336984	0	2	0	0
t	330	M 5UTR		26498	2	0.00016984			0.0336984	0	2	0	0
t	344	M 5UTR		26512	2	0.00016984			0.0336984	0	2	0	0
a	345	M 5UTR		26513	2	0.00016984			0.0336984	0	0	2	0
t	348	M 5UTR		26516	2	0.00016984			0.0336984	0	2	0	0
t	372	ORF 7a 5UTR		27761	2	0.00016984			0.0336984	0	2	0	0
a	374	ORF 7a 5UTR		27763	2	0.00016984			0.0336984	0	1	1	0
c	402	ORF 7a 5UTR		27791	2	0.00016984			0.0336984	0	0	0	2
c	418	ORF 7a 5UTR		27807	2	0.00016984			0.0336984	0	0	0	2
t	419	ORF 7a 5UTR		27808	2	0.00016984			0.0336984	1	0	1	0
a	420	ORF 7a 5UTR		27809	2	0.00016984			0.0336984	0	0	2	0
t	421	ORF 7a 5UTR		27810	2	0.00016984			0.0336984	0	2	0	0
c	423	ORF 7a 5UTR		27812	2	0.00016984			0.0336984	0	0	0	2
t	426	ORF 7a 5UTR		27815	2	0.00016984			0.0336984	1	1	0	0
g	427	ORF 7a 5UTR		27816	2	0.00016984			0.0336984	2	0	0	0
g	438	ORF 7a 5UTR		27827	2	0.00016984			0.0336984	0	0	0	2
t	450	ORF 7a 5UTR		27839	2	0.00016984			0.0336984	1	0	1	0
c	456	ORF 7a 5UTR		27845	2	0.00016984			0.0336984	1	0	0	1
c	466	ORF 7a 5UTR		27855	2	0.00016984			0.0336984	2	0	0	0
c	495	ORF 7a 5UTR		27884	2	0.00016984			0.0336984	0	0	0	2
c	522	ORF10 5'UTR		29537	2	0.00016984			0.0336984	0	0	0	2
c	533	ORF10 5'UTR		29548	2	0.00016984			0.0336984	0	0	0	2
a	581	ORF10 3'UTR		29713	2	0.00016984			0.0336984	0	0	2	0
a	582	ORF10 3'UTR		29714	2	0.00016984			0.0336984	0	0	1	1
g	585	ORF10 3'UTR		29717	2	0.00016984			0.0336984	0	0	0	2
a	617	ORF10 3'UTR		29749	2	0.00016984			0.0336984	0	0	1	1
t	653	ORF10 3'UTR		29785	2	0.00016984			0.0336984	0	0	2	0
a	658	ORF10 3'UTR		29790	2	0.00016984			0.0336984	0	2	0	0
a	673	ORF10 3'UTR		29805	2	0.00016984			0.0336984	0	0	2	0
a	683	ORF10 3'UTR		29815	2	0.00016984			0.0336984	0	2	0	0
t	690	ORF10 3'UTR		29822	2	0.00016984			0.0336984	0	1	1	0
c	699	ORF10 3'UTR		29831	2	0.00016984			0.0336984	1	0	0	1
t	719	ORF10 3'UTR		29851	2	0.00016984			0.0336984	2	0	0	0
a	31	Orf1ab 5' UTR		31	1	8.4918e-05			0.0168492	0	0	1	0
t	42	Orf1ab 5' UTR		42	1	8.4918e-05			0.0168492	1	0	0	0
c	48	Orf1ab 5' UTR		48	1	8.4918e-05			0.0168492	1	0	0	0
c	50	Orf1ab 5' UTR		50	1	8.4918e-05			0.0168492	0	0	0	1
t	51	Orf1ab 5' UTR		51	1	8.4918e-05			0.0168492	0	1	0	0
t	54	Orf1ab 5' UTR		54	1	8.4918e-05			0.0168492	1	0	0	0
a	55	Orf1ab 5' UTR		55	1	8.4918e-05			0.0168492	0	0	1	0
a	70	Orf1ab 5' UTR	TRS-L	70	1	8.4918e-05			0.0168492	0	0	1	0
a	74	Orf1ab 5' UTR	TRS-L	74	1	8.4918e-05			0.0168492	0	0	1	0
c	75	Orf1ab 5' UTR	TRS-L	75	1	8.4918e-05			0.0168492	0	0	0	1
t	76	Orf1ab 5' UTR		76	1	8.4918e-05			0.0168492	1	0	0	0
a	82	Orf1ab 5' UTR		82	1	8.4918e-05			0.0168492	0	0	1	0
t	83	Orf1ab 5' UTR		83	1	8.4918e-05			0.0168492	0	1	0	0
t	87	Orf1ab 5' UTR		87	1	8.4918e-05			0.0168492	0	0	1	0
c	96	Orf1ab 5' UTR		96	1	8.4918e-05			0.0168492	0	0	0	1
c	98	Orf1ab 5' UTR		98	1	8.4918e-05			0.0168492	0	0	0	1
t	104	Orf1ab 5' UTR		104	1	8.4918e-05			0.0168492	1	0	0	0
a	107	Orf1ab 5' UTR		107	1	8.4918e-05			0.0168492	0	1	0	0
c	110	Orf1ab 5' UTR		110	1	8.4918e-05			0.0168492	0	0	0	1
t	112	Orf1ab 5' UTR		112	1	8.4918e-05			0.0168492	0	0	1	0
a	113	Orf1ab 5' UTR		113	1	8.4918e-05			0.0168492	0	0	1	0
g	116	Orf1ab 5' UTR		116	1	8.4918e-05			0.0168492	0	0	0	1
c	117	Orf1ab 5' UTR		117	1	8.4918e-05			0.0168492	0	0	0	1
t	120	Orf1ab 5' UTR		120	1	8.4918e-05			0.0168492	0	1	0	0
g	124	Orf1ab 5' UTR		124	1	8.4918e-05			0.0168492	1	0	0	0
a	129	Orf1ab 5' UTR		129	1	8.4918e-05			0.0168492	0	0	1	0
t	133	Orf1ab 5' UTR		133	1	8.4918e-05			0.0168492	0	1	0	0
t	148	Orf1ab 5' UTR		148	1	8.4918e-05			0.0168492	0	1	0	0
c	157	Orf1ab 5' UTR		157	1	8.4918e-05			0.0168492	0	0	0	1
g	159	Orf1ab 5' UTR		159	1	8.4918e-05			0.0168492	1	0	0	0
a	161	Orf1ab 5' UTR		161	1	8.4918e-05			0.0168492	0	0	1	0
g	165	Orf1ab 5' UTR		165	1	8.4918e-05			0.0168492	1	0	0	0
g	167	Orf1ab 5' UTR		167	1	8.4918e-05			0.0168492	0	0	0	1
a	170	Orf1ab 5' UTR		170	1	8.4918e-05			0.0168492	0	1	0	0
c	176	Orf1ab 5' UTR		176	1	8.4918e-05			0.0168492	0	0	0	1
a	178	Orf1ab 5' UTR		178	1	8.4918e-05			0.0168492	0	0	1	0
t	179	Orf1ab 5' UTR		179	1	8.4918e-05			0.0168492	0	1	0	0
t	181	Orf1ab 5' UTR		181	1	8.4918e-05			0.0168492	0	1	0	0
t	200	Orf1ab 5' UTR		200	1	8.4918e-05			0.0168492	0	0	1	0
c	206	Orf1ab 5' UTR		206	1	8.4918e-05			0.0168492	0	0	0	1
g	213	Orf1ab 5' UTR		213	1	8.4918e-05			0.0168492	1	0	0	0
c	218	Orf1ab 5' UTR		218	1	8.4918e-05			0.0168492	0	0	0	1
t	221	Orf1ab 5' UTR		221	1	8.4918e-05			0.0168492	0	1	0	0
c	225	Orf1ab 5' UTR		225	1	8.4918e-05			0.0168492	0	0	0	1
a	226	Orf1ab 5' UTR		226	1	8.4918e-05			0.0168492	0	0	0	1
a	231	Orf1ab 5' UTR		231	1	8.4918e-05			0.0168492	0	0	1	0
t	234	Orf1ab 5' UTR		234	1	8.4918e-05			0.0168492	0	1	0	0
a	235	Orf1ab 5' UTR		235	1	8.4918e-05			0.0168492	0	0	0	1
g	237	Orf1ab 5' UTR		237	1	8.4918e-05			0.0168492	0	0	0	1
t	239	Orf1ab 5' UTR		239	1	8.4918e-05			0.0168492	0	1	0	0
t	243	Orf1ab 5' UTR		243	1	8.4918e-05			0.0168492	0	1	0	0
t	262	Orf1ab 5' UTR		262	1	8.4918e-05			0.0168492	0	1	0	0
g	265	Orf1ab 5' UTR		265	1	8.4918e-05			0.0168492	0	0	0	1
a	273	orf3a 5UTR	TRS-B	25385	1	8.4918e-05			0.0168492	0	0	1	0
g	281	E 5UTR		26221	1	8.4918e-05			0.0168492	1	0	0	0
a	285	E 5UTR		26225	1	8.4918e-05			0.0168492	0	0	1	0
t	289	E 5UTR		26229	1	8.4918e-05			0.0168492	0	1	0	0
a	291	E 5UTR		26231	1	8.4918e-05			0.0168492	0	0	0	1
t	296	E 5UTR		26236	1	8.4918e-05			0.0168492	1	0	0	0
a	314	M 5UTR		26482	1	8.4918e-05			0.0168492	0	0	1	0
t	323	M 5UTR		26491	1	8.4918e-05			0.0168492	0	1	0	0
t	326	M 5UTR		26494	1	8.4918e-05			0.0168492	0	0	1	0
t	327	M 5UTR		26495	1	8.4918e-05			0.0168492	0	1	0	0
c	331	M 5UTR		26499	1	8.4918e-05			0.0168492	0	0	0	1
t	336	M 5UTR		26504	1	8.4918e-05			0.0168492	1	0	0	0
c	353	M 5UTR		26521	1	8.4918e-05			0.0168492	0	0	0	1
c	362	ORF6 5UTR		27199	1	8.4918e-05			0.0168492	0	0	0	1
a	365	ORF 7a 5UTR	TRS-B	27388	1	8.4918e-05			0.0168492	0	1	0	0
a	368	ORF 7a 5UTR	TRS-B	27391	1	8.4918e-05			0.0168492	0	0	1	0
a	369	ORF 7a 5UTR	TRS-B	27392	1	8.4918e-05			0.0168492	0	0	1	0
t	377	ORF 7a 5UTR		27766	1	8.4918e-05			0.0168492	0	1	0	0
t	379	ORF 7a 5UTR		27768	1	8.4918e-05			0.0168492	0	0	1	0
t	386	ORF 7a 5UTR		27775	1	8.4918e-05			0.0168492	1	0	0	0
g	388	ORF 7a 5UTR		27777	1	8.4918e-05			0.0168492	0	0	0	1
a	389	ORF 7a 5UTR		27778	1	8.4918e-05			0.0168492	0	0	0	1
a	395	ORF 7a 5UTR		27784	1	8.4918e-05			0.0168492	0	0	1	0
t	396	ORF 7a 5UTR		27785	1	8.4918e-05			0.0168492	0	1	0	0
t	400	ORF 7a 5UTR		27789	1	8.4918e-05			0.0168492	0	1	0	0
g	401	ORF 7a 5UTR		27790	1	8.4918e-05			0.0168492	1	0	0	0
a	408	ORF 7a 5UTR		27797	1	8.4918e-05			0.0168492	0	1	0	0
t	413	ORF 7a 5UTR		27802	1	8.4918e-05			0.0168492	0	1	0	0
t	414	ORF 7a 5UTR		27803	1	8.4918e-05			0.0168492	0	1	0	0
a	433	ORF 7a 5UTR		27822	1	8.4918e-05			0.0168492	0	0	0	1
t	440	ORF 7a 5UTR		27829	1	8.4918e-05			0.0168492	0	1	0	0
a	442	ORF 7a 5UTR		27831	1	8.4918e-05			0.0168492	0	0	1	0
t	443	ORF 7a 5UTR		27832	1	8.4918e-05			0.0168492	0	1	0	0
t	444	ORF 7a 5UTR		27833	1	8.4918e-05			0.0168492	0	0	1	0
a	445	ORF 7a 5UTR		27834	1	8.4918e-05			0.0168492	0	0	1	0
t	446	ORF 7a 5UTR		27835	1	8.4918e-05			0.0168492	0	1	0	0
g	453	ORF 7a 5UTR		27842	1	8.4918e-05			0.0168492	0	0	0	1
t	454	ORF 7a 5UTR		27843	1	8.4918e-05			0.0168492	0	1	0	0
t	455	ORF 7a 5UTR		27844	1	8.4918e-05			0.0168492	0	1	0	0
t	457	ORF 7a 5UTR		27846	1	8.4918e-05			0.0168492	0	1	0	0
a	459	ORF 7a 5UTR		27848	1	8.4918e-05			0.0168492	0	0	1	0
t	461	ORF 7a 5UTR		27850	1	8.4918e-05			0.0168492	0	0	1	0
a	464	ORF 7a 5UTR		27853	1	8.4918e-05			0.0168492	0	0	0	1
g	472	ORF 7a 5UTR		27861	1	8.4918e-05			0.0168492	0	0	0	1
a	473	ORF 7a 5UTR		27862	1	8.4918e-05			0.0168492	0	0	1	0
t	477	ORF 7a 5UTR		27866	1	8.4918e-05			0.0168492	0	1	0	0
a	479	ORF 7a 5UTR		27868	1	8.4918e-05			0.0168492	0	1	0	0
a	483	ORF 7a 5UTR		27872	1	8.4918e-05			0.0168492	0	0	1	0
t	486	ORF 7a 5UTR		27875	1	8.4918e-05			0.0168492	0	1	0	0
a	491	ORF 7a 5UTR		27880	1	8.4918e-05			0.0168492	0	0	1	0
a	499	ORF8 5UTR	TBS-B	27888	1	8.4918e-05			0.0168492	0	1	0	0
a	534	ORF10 5'UTR		29549	1	8.4918e-05			0.0168492	0	0	1	0
a	551	ORF10 3'UTR		29683	1	8.4918e-05			0.0168492	0	0	0	1
t	557	ORF10 3'UTR		29689	1	8.4918e-05			0.0168492	0	0	1	0
a	565	ORF10 3'UTR		29697	1	8.4918e-05			0.0168492	0	0	1	0
a	572	ORF10 3'UTR		29704	1	8.4918e-05			0.0168492	0	0	1	0
a	575	ORF10 3'UTR		29707	1	8.4918e-05			0.0168492	0	0	1	0
a	591	ORF10 3'UTR		29723	1	8.4918e-05			0.0168492	0	0	0	1
a	593	ORF10 3'UTR		29725	1	8.4918e-05			0.0168492	0	0	1	0
t	597	ORF10 3'UTR		29729	1	8.4918e-05			0.0168492	0	1	0	0
a	603	ORF10 3'UTR		29735	1	8.4918e-05			0.0168492	0	0	1	0
t	626	ORF10 3'UTR		29758	1	8.4918e-05			0.0168492	0	1	0	0
a	635	ORF10 3'UTR		29767	1	8.4918e-05			0.0168492	0	0	0	1
t	640	ORF10 3'UTR		29772	1	8.4918e-05			0.0168492	0	1	0	0
t	643	ORF10 3'UTR		29775	1	8.4918e-05			0.0168492	1	0	0	0
a	648	ORF10 3'UTR		29780	1	8.4918e-05			0.0168492	0	0	0	1
c	655	ORF10 3'UTR		29787	1	8.4918e-05			0.0168492	0	0	0	1
t	659	ORF10 3'UTR		29791	1	8.4918e-05			0.0168492	0	1	0	0
a	660	ORF10 3'UTR		29792	1	8.4918e-05			0.0168492	0	0	1	0
t	661	ORF10 3'UTR		29793	1	8.4918e-05			0.0168492	0	1	0	0
a	664	ORF10 3'UTR		29796	1	8.4918e-05			0.0168492	0	1	0	0
g	666	ORF10 3'UTR		29798	1	8.4918e-05			0.0168492	0	1	0	0
g	668	ORF10 3'UTR		29800	1	8.4918e-05			0.0168492	1	0	0	0
c	669	ORF10 3'UTR		29801	1	8.4918e-05			0.0168492	0	0	0	1
c	671	ORF10 3'UTR		29803	1	8.4918e-05			0.0168492	0	0	0	1
a	674	ORF10 3'UTR		29806	1	8.4918e-05			0.0168492	0	0	0	1
a	687	ORF10 3'UTR		29819	1	8.4918e-05			0.0168492	0	0	1	0
t	691	ORF10 3'UTR		29823	1	8.4918e-05			0.0168492	1	0	0	0
a	692	ORF10 3'UTR		29824	1	8.4918e-05			0.0168492	0	1	0	0
a	695	ORF10 3'UTR		29827	1	8.4918e-05			0.0168492	0	0	1	0
t	697	ORF10 3'UTR		29829	1	8.4918e-05			0.0168492	1	0	0	0
t	700	ORF10 3'UTR		29832	1	8.4918e-05			0.0168492	0	1	0	0
a	701	ORF10 3'UTR		29833	1	8.4918e-05			0.0168492	0	0	0	1
a	707	ORF10 3'UTR		29839	1	8.4918e-05			0.0168492	0	0	0	1
a	717	ORF10 3'UTR		29849	1	8.4918e-05			0.0168492	0	1	0	0
t	723	ORF10 3'UTR		29855	1	8.4918e-05			0.0168492	0	1	0	0
c	32	Orf1ab 5' UTR		32	0	0			0	0	0	0	0
t	47	Orf1ab 5' UTR		47	0	0			0	0	0	0	0
t	49	Orf1ab 5' UTR		49	0	0			0	0	0	0	0
t	52	Orf1ab 5' UTR		52	0	0			0	0	0	0	0
g	53	Orf1ab 5' UTR		53	0	0			0	0	0	0	0
g	56	Orf1ab 5' UTR		56	0	0			0	0	0	0	0
a	57	Orf1ab 5' UTR		57	0	0			0	0	0	0	0
t	58	Orf1ab 5' UTR		58	0	0			0	0	0	0	0
c	59	Orf1ab 5' UTR		59	0	0			0	0	0	0	0
t	60	Orf1ab 5' UTR		60	0	0			0	0	0	0	0
t	62	Orf1ab 5' UTR		62	0	0			0	0	0	0	0
t	63	Orf1ab 5' UTR		63	0	0			0	0	0	0	0
t	65	Orf1ab 5' UTR		65	0	0			0	0	0	0	0
t	67	Orf1ab 5' UTR		67	0	0			0	0	0	0	0
a	68	Orf1ab 5' UTR		68	0	0			0	0	0	0	0
a	69	Orf1ab 5' UTR	TRS-L	69	0	0			0	0	0	0	0
c	71	Orf1ab 5' UTR	TRS-L	71	0	0			0	0	0	0	0
g	72	Orf1ab 5' UTR	TRS-L	72	0	0			0	0	0	0	0
a	73	Orf1ab 5' UTR	TRS-L	73	0	0			0	0	0	0	0
t	77	Orf1ab 5' UTR		77	0	0			0	0	0	0	0
a	79	Orf1ab 5' UTR		79	0	0			0	0	0	0	0
a	80	Orf1ab 5' UTR		80	0	0			0	0	0	0	0
a	81	Orf1ab 5' UTR		81	0	0			0	0	0	0	0
t	85	Orf1ab 5' UTR		85	0	0			0	0	0	0	0
g	86	Orf1ab 5' UTR		86	0	0			0	0	0	0	0
g	88	Orf1ab 5' UTR		88	0	0			0	0	0	0	0
t	89	Orf1ab 5' UTR		89	0	0			0	0	0	0	0
t	93	Orf1ab 5' UTR		93	0	0			0	0	0	0	0
g	94	Orf1ab 5' UTR		94	0	0			0	0	0	0	0
t	95	Orf1ab 5' UTR		95	0	0			0	0	0	0	0
a	97	Orf1ab 5' UTR		97	0	0			0	0	0	0	0
t	108	Orf1ab 5' UTR		108	0	0			0	0	0	0	0
g	109	Orf1ab 5' UTR		109	0	0			0	0	0	0	0
g	114	Orf1ab 5' UTR		114	0	0			0	0	0	0	0
t	115	Orf1ab 5' UTR		115	0	0			0	0	0	0	0
a	118	Orf1ab 5' UTR		118	0	0			0	0	0	0	0
a	122	Orf1ab 5' UTR		122	0	0			0	0	0	0	0
c	123	Orf1ab 5' UTR		123	0	0			0	0	0	0	0
c	125	Orf1ab 5' UTR		125	0	0			0	0	0	0	0
a	126	Orf1ab 5' UTR		126	0	0			0	0	0	0	0
t	128	Orf1ab 5' UTR		128	0	0			0	0	0	0	0
t	130	Orf1ab 5' UTR		130	0	0			0	0	0	0	0
a	131	Orf1ab 5' UTR		131	0	0			0	0	0	0	0
a	132	Orf1ab 5' UTR		132	0	0			0	0	0	0	0
t	134	Orf1ab 5' UTR		134	0	0			0	0	0	0	0
a	135	Orf1ab 5' UTR		135	0	0			0	0	0	0	0
a	136	Orf1ab 5' UTR		136	0	0			0	0	0	0	0
t	137	Orf1ab 5' UTR		137	0	0			0	0	0	0	0
a	138	Orf1ab 5' UTR		138	0	0			0	0	0	0	0
a	139	Orf1ab 5' UTR		139	0	0			0	0	0	0	0
t	141	Orf1ab 5' UTR		141	0	0			0	0	0	0	0
t	144	Orf1ab 5' UTR		144	0	0			0	0	0	0	0
t	145	Orf1ab 5' UTR		145	0	0			0	0	0	0	0
a	146	Orf1ab 5' UTR		146	0	0			0	0	0	0	0
g	149	Orf1ab 5' UTR		149	0	0			0	0	0	0	0
t	150	Orf1ab 5' UTR		150	0	0			0	0	0	0	0
g	152	Orf1ab 5' UTR		152	0	0			0	0	0	0	0
t	153	Orf1ab 5' UTR		153	0	0			0	0	0	0	0
t	154	Orf1ab 5' UTR		154	0	0			0	0	0	0	0
g	155	Orf1ab 5' UTR		155	0	0			0	0	0	0	0
a	156	Orf1ab 5' UTR		156	0	0			0	0	0	0	0
a	158	Orf1ab 5' UTR		158	0	0			0	0	0	0	0
c	164	Orf1ab 5' UTR		164	0	0			0	0	0	0	0
a	166	Orf1ab 5' UTR		166	0	0			0	0	0	0	0
t	168	Orf1ab 5' UTR		168	0	0			0	0	0	0	0
a	169	Orf1ab 5' UTR		169	0	0			0	0	0	0	0
c	173	Orf1ab 5' UTR		173	0	0			0	0	0	0	0
t	177	Orf1ab 5' UTR		177	0	0			0	0	0	0	0
t	182	Orf1ab 5' UTR		182	0	0			0	0	0	0	0
c	183	Orf1ab 5' UTR		183	0	0			0	0	0	0	0
t	184	Orf1ab 5' UTR		184	0	0			0	0	0	0	0
t	191	Orf1ab 5' UTR		191	0	0			0	0	0	0	0
g	192	Orf1ab 5' UTR		192	0	0			0	0	0	0	0
t	194	Orf1ab 5' UTR		194	0	0			0	0	0	0	0
t	195	Orf1ab 5' UTR		195	0	0			0	0	0	0	0
a	196	Orf1ab 5' UTR		196	0	0			0	0	0	0	0
c	197	Orf1ab 5' UTR		197	0	0			0	0	0	0	0
t	211	Orf1ab 5' UTR		211	0	0			0	0	0	0	0
a	229	Orf1ab 5' UTR		229	0	0			0	0	0	0	0
t	232	Orf1ab 5' UTR		232	0	0			0	0	0	0	0
g	236	Orf1ab 5' UTR		236	0	0			0	0	0	0	0
g	248	Orf1ab 5' UTR		248	0	0			0	0	0	0	0
t	249	Orf1ab 5' UTR		249	0	0			0	0	0	0	0
g	250	Orf1ab 5' UTR		250	0	0			0	0	0	0	0
t	251	Orf1ab 5' UTR		251	0	0			0	0	0	0	0
c	254	Orf1ab 5' UTR		254	0	0			0	0	0	0	0
c	255	Orf1ab 5' UTR		255	0	0			0	0	0	0	0
a	259	Orf1ab 5' UTR		259	0	0			0	0	0	0	0
g	260	Orf1ab 5' UTR		260	0	0			0	0	0	0	0
g	261	Orf1ab 5' UTR		261	0	0			0	0	0	0	0
a	266	S 5UTR	TRS-B	21556	0	0			0	0	0	0	0
g	268	S 5UTR	TRS-B	21558	0	0			0	0	0	0	0
a	269	S 5UTR	TRS-B	21559	0	0			0	0	0	0	0
a	270	S 5UTR	TRS-B	21560	0	0			0	0	0	0	0
c	271	S 5UTR	TRS-B	21561	0	0			0	0	0	0	0
c	274	orf3a 5UTR	TRS-B	25386	0	0			0	0	0	0	0
g	275	orf3a 5UTR	TRS-B	25387	0	0			0	0	0	0	0
a	276	orf3a 5UTR	TRS-B	25388	0	0			0	0	0	0	0
a	277	orf3a 5UTR	TRS-B	25389	0	0			0	0	0	0	0
c	278	orf3a 5UTR	TRS-B	25390	0	0			0	0	0	0	0
t	279	orf3a 5UTR		25391	0	0			0	0	0	0	0
t	280	orf3a 5UTR		25392	0	0			0	0	0	0	0
a	283	E 5UTR		26223	0	0			0	0	0	0	0
a	286	E 5UTR		26226	0	0			0	0	0	0	0
t	292	E 5UTR		26232	0	0			0	0	0	0	0
a	294	E 5UTR		26234	0	0			0	0	0	0	0
g	295	E 5UTR		26235	0	0			0	0	0	0	0
a	297	E 5UTR	TRS-B	26237	0	0			0	0	0	0	0
c	298	E 5UTR	TRS-B	26238	0	0			0	0	0	0	0
g	299	E 5UTR	TRS-B	26239	0	0			0	0	0	0	0
a	300	E 5UTR	TRS-B	26240	0	0			0	0	0	0	0
a	301	E 5UTR	TRS-B	26241	0	0			0	0	0	0	0
c	302	E 5UTR	TRS-B	26242	0	0			0	0	0	0	0
t	303	E 5UTR		26243	0	0			0	0	0	0	0
t	304	E 5UTR		26244	0	0			0	0	0	0	0
a	305	M 5UTR	TRS-B	26473	0	0			0	0	0	0	0
c	306	M 5UTR	TRS-B	26474	0	0			0	0	0	0	0
g	307	M 5UTR	TRS-B	26475	0	0			0	0	0	0	0
a	308	M 5UTR	TRS-B	26476	0	0			0	0	0	0	0
a	309	M 5UTR	TRS-B	26477	0	0			0	0	0	0	0
c	310	M 5UTR	TRS-B	26478	0	0			0	0	0	0	0
t	311	M 5UTR		26479	0	0			0	0	0	0	0
a	312	M 5UTR		26480	0	0			0	0	0	0	0
a	313	M 5UTR		26481	0	0			0	0	0	0	0
t	315	M 5UTR		26483	0	0			0	0	0	0	0
a	316	M 5UTR		26484	0	0			0	0	0	0	0
t	317	M 5UTR		26485	0	0			0	0	0	0	0
a	319	M 5UTR		26487	0	0			0	0	0	0	0
a	321	M 5UTR		26489	0	0			0	0	0	0	0
t	322	M 5UTR		26490	0	0			0	0	0	0	0
g	325	M 5UTR		26493	0	0			0	0	0	0	0
t	328	M 5UTR		26496	0	0			0	0	0	0	0
t	332	M 5UTR		26500	0	0			0	0	0	0	0
t	334	M 5UTR		26502	0	0			0	0	0	0	0
t	335	M 5UTR		26503	0	0			0	0	0	0	0
g	337	M 5UTR		26505	0	0			0	0	0	0	0
a	339	M 5UTR		26507	0	0			0	0	0	0	0
a	340	M 5UTR		26508	0	0			0	0	0	0	0
t	342	M 5UTR		26510	0	0			0	0	0	0	0
t	343	M 5UTR		26511	0	0			0	0	0	0	0
a	346	M 5UTR		26514	0	0			0	0	0	0	0
t	347	M 5UTR		26515	0	0			0	0	0	0	0
t	349	M 5UTR		26517	0	0			0	0	0	0	0
t	350	M 5UTR		26518	0	0			0	0	0	0	0
a	351	M 5UTR		26519	0	0			0	0	0	0	0
c	354	M 5UTR		26522	0	0			0	0	0	0	0
g	355	ORF6 5UTR		27192	0	0			0	0	0	0	0
g	357	ORF6 5UTR		27194	0	0			0	0	0	0	0
a	358	ORF6 5UTR		27195	0	0			0	0	0	0	0
c	359	ORF6 5UTR		27196	0	0			0	0	0	0	0
a	360	ORF6 5UTR		27197	0	0			0	0	0	0	0
a	361	ORF6 5UTR		27198	0	0			0	0	0	0	0
a	363	ORF6 5UTR		27200	0	0			0	0	0	0	0
a	375	ORF 7a 5UTR		27764	0	0			0	0	0	0	0
t	378	ORF 7a 5UTR		27767	0	0			0	0	0	0	0
a	381	ORF 7a 5UTR		27770	0	0			0	0	0	0	0
t	382	ORF 7a 5UTR		27771	0	0			0	0	0	0	0
t	383	ORF 7a 5UTR		27772	0	0			0	0	0	0	0
a	384	ORF 7a 5UTR		27773	0	0			0	0	0	0	0
a	385	ORF 7a 5UTR		27774	0	0			0	0	0	0	0
t	387	ORF 7a 5UTR		27776	0	0			0	0	0	0	0
t	391	ORF 7a 5UTR		27780	0	0			0	0	0	0	0
t	392	ORF 7a 5UTR		27781	0	0			0	0	0	0	0
t	394	ORF 7a 5UTR		27783	0	0			0	0	0	0	0
t	397	ORF 7a 5UTR		27786	0	0			0	0	0	0	0
t	398	ORF 7a 5UTR		27787	0	0			0	0	0	0	0
t	403	ORF 7a 5UTR		27792	0	0			0	0	0	0	0
t	404	ORF 7a 5UTR		27793	0	0			0	0	0	0	0
t	405	ORF 7a 5UTR		27794	0	0			0	0	0	0	0
t	406	ORF 7a 5UTR		27795	0	0			0	0	0	0	0
c	410	ORF 7a 5UTR		27799	0	0			0	0	0	0	0
t	412	ORF 7a 5UTR		27801	0	0			0	0	0	0	0
t	416	ORF 7a 5UTR		27805	0	0			0	0	0	0	0
t	422	ORF 7a 5UTR		27811	0	0			0	0	0	0	0
t	425	ORF 7a 5UTR		27814	0	0			0	0	0	0	0
t	428	ORF 7a 5UTR		27817	0	0			0	0	0	0	0
t	429	ORF 7a 5UTR		27818	0	0			0	0	0	0	0
t	430	ORF 7a 5UTR		27819	0	0			0	0	0	0	0
t	431	ORF 7a 5UTR		27820	0	0			0	0	0	0	0
a	432	ORF 7a 5UTR		27821	0	0			0	0	0	0	0
t	434	ORF 7a 5UTR		27823	0	0			0	0	0	0	0
t	435	ORF 7a 5UTR		27824	0	0			0	0	0	0	0
t	437	ORF 7a 5UTR		27826	0	0			0	0	0	0	0
t	441	ORF 7a 5UTR		27830	0	0			0	0	0	0	0
c	447	ORF 7a 5UTR		27836	0	0			0	0	0	0	0
t	448	ORF 7a 5UTR		27837	0	0			0	0	0	0	0
t	449	ORF 7a 5UTR		27838	0	0			0	0	0	0	0
t	462	ORF 7a 5UTR		27851	0	0			0	0	0	0	0
a	465	ORF 7a 5UTR		27854	0	0			0	0	0	0	0
t	467	ORF 7a 5UTR		27856	0	0			0	0	0	0	0
c	469	ORF 7a 5UTR		27858	0	0			0	0	0	0	0
a	470	ORF 7a 5UTR		27859	0	0			0	0	0	0	0
a	471	ORF 7a 5UTR		27860	0	0			0	0	0	0	0
t	474	ORF 7a 5UTR		27863	0	0			0	0	0	0	0
a	476	ORF 7a 5UTR		27865	0	0			0	0	0	0	0
a	478	ORF 7a 5UTR		27867	0	0			0	0	0	0	0
a	482	ORF 7a 5UTR		27871	0	0			0	0	0	0	0
a	484	ORF 7a 5UTR		27873	0	0			0	0	0	0	0
t	487	ORF 7a 5UTR		27876	0	0			0	0	0	0	0
t	496	ORF 7a 5UTR		27885	0	0			0	0	0	0	0
a	497	ORF 7a 5UTR		27886	0	0			0	0	0	0	0
a	498	ORF8 5UTR	TBS-B	27887	0	0			0	0	0	0	0
a	502	ORF8 5UTR	TBS-B	27891	0	0			0	0	0	0	0
c	504	ORF8 5UTR	TBS-B	27893	0	0			0	0	0	0	0
a	505	ORF8 5UTR	TBS-B	28260	0	0			0	0	0	0	0
a	508	N 5UTR	TBS-B	28263	0	0			0	0	0	0	0
a	509	N 5UTR	TBS-B	28264	0	0			0	0	0	0	0
c	510	N 5UTR	TBS-B	28265	0	0			0	0	0	0	0
a	511	N 5UTR		28266	0	0			0	0	0	0	0
a	512	N 5UTR		28267	0	0			0	0	0	0	0
a	513	N 5UTR		28268	0	0			0	0	0	0	0
a	519	ORF10 5'UTR		29534	0	0			0	0	0	0	0
t	521	ORF10 5'UTR		29536	0	0			0	0	0	0	0
a	523	ORF10 5'UTR		29538	0	0			0	0	0	0	0
t	524	ORF10 5'UTR		29539	0	0			0	0	0	0	0
a	529	ORF10 5'UTR		29544	0	0			0	0	0	0	0
a	532	ORF10 5'UTR		29547	0	0			0	0	0	0	0
a	536	ORF10 5'UTR		29551	0	0			0	0	0	0	0
a	537	ORF10 5'UTR		29552	0	0			0	0	0	0	0
a	541	ORF10 5'UTR		29556	0	0			0	0	0	0	0
a	544	ORF10 3'UTR		29676	0	0			0	0	0	0	0
a	545	ORF10 3'UTR		29677	0	0			0	0	0	0	0
t	546	ORF10 3'UTR		29678	0	0			0	0	0	0	0
t	548	ORF10 3'UTR		29680	0	0			0	0	0	0	0
t	549	ORF10 3'UTR		29681	0	0			0	0	0	0	0
t	550	ORF10 3'UTR		29682	0	0			0	0	0	0	0
a	552	ORF10 3'UTR		29684	0	0			0	0	0	0	0
a	555	ORF10 3'UTR		29687	0	0			0	0	0	0	0
t	559	ORF10 3'UTR		29691	0	0			0	0	0	0	0
a	563	ORF10 3'UTR		29695	0	0			0	0	0	0	0
c	564	ORF10 3'UTR		29696	0	0			0	0	0	0	0
t	567	ORF10 3'UTR		29699	0	0			0	0	0	0	0
t	577	ORF10 3'UTR		29709	0	0			0	0	0	0	0
a	580	ORF10 3'UTR		29712	0	0			0	0	0	0	0
a	584	ORF10 3'UTR		29716	0	0			0	0	0	0	0
a	588	ORF10 3'UTR		29720	0	0			0	0	0	0	0
t	595	ORF10 3'UTR		29727	0	0			0	0	0	0	0
a	614	ORF10 3'UTR		29746	0	0			0	0	0	0	0
a	624	ORF10 3'UTR		29756	0	0			0	0	0	0	0
a	629	ORF10 3'UTR		29761	0	0			0	0	0	0	0
a	636	ORF10 3'UTR		29768	0	0			0	0	0	0	0
c	656	ORF10 3'UTR		29788	0	0			0	0	0	0	0
t	657	ORF10 3'UTR		29789	0	0			0	0	0	0	0
g	662	ORF10 3'UTR		29794	0	0			0	0	0	0	0
g	663	ORF10 3'UTR		29795	0	0			0	0	0	0	0
a	667	ORF10 3'UTR		29799	0	0			0	0	0	0	0
t	672	ORF10 3'UTR		29804	0	0			0	0	0	0	0
t	677	ORF10 3'UTR		29809	0	0			0	0	0	0	0
a	682	ORF10 3'UTR		29814	0	0			0	0	0	0	0
t	684	ORF10 3'UTR		29816	0	0			0	0	0	0	0
a	686	ORF10 3'UTR		29818	0	0			0	0	0	0	0
t	688	ORF10 3'UTR		29820	0	0			0	0	0	0	0
t	689	ORF10 3'UTR		29821	0	0			0	0	0	0	0
t	694	ORF10 3'UTR		29826	0	0			0	0	0	0	0
c	705	ORF10 3'UTR		29837	0	0			0	0	0	0	0
t	710	ORF10 3'UTR		29842	0	0			0	0	0	0	0
t	713	ORF10 3'UTR		29845	0	0			0	0	0	0	0
t	714	ORF10 3'UTR		29846	0	0			0	0	0	0	0
t	715	ORF10 3'UTR		29847	0	0			0	0	0	0	0
